# Supplementary material for: Transcriptomic analysis of 3D Cardiac Differentiation of Human Induced Pluripotent Stem Cells Reveals Faster Cardiomyocyte Maturation Compared to 2D Culture
Source: Sci Rep. 2019 Jun 25;9:9229. doi: 10.1038/s41598-019-45047-9 (PMC6592905; doi:10.1038/s41598-019-45047-9)
Supplement: Supplementary file 2 — Table S1 [file 41598_2019_45047_MOESM2_ESM.xlsx]

## Sheet: CPM - Pluripotency
	Gene ID	3D_Day_0_1	3D_Day_0_2	3D_Day_0_3	2D_Day_0_1	2D_Day_0_2	2D_Day_0_3	hiPSC seeding_1	hiPSC seeding_2
	ENSG00000000003	123.222	134.233	129.12	80.8572	91.2416	90.9217	104.132	88.8882
	ENSG00000000005	7.66257	4.74658	3.21853	2.48444	3.80173	3.38418	6.55374	3.94308
	ENSG00000000419	55.0877	52.5921	52.4432	44.7199	45.1984	53.2445	42.2352	53.7385
	ENSG00000000457	6.83418	7.02494	6.24774	2.7103	2.9569	3.6098	1.45639	2.4785
	ENSG00000000460	19.6742	16.8978	20.0685	24.1668	19.4311	19.8539	22.2099	23.9964
	ENSG00000000938	1.24258	1.51891	1.70393	0.903433	0.211207	0.902449	0	0.112659
	ENSG00000001036	51.1528	49.3644	48.4673	32.0719	33.3708	32.9394	31.4944	31.4319
	ENSG00000001084	46.5967	36.8335	45.4381	29.8133	19.8535	23.4637	24.7586	25.3483
	ENSG00000001167	11.5974	15.9485	11.9275	28.4581	30.4139	26.6222	14.1998	20.504
	ENSG00000001460	7.86967	11.0121	12.8741	8.35675	10.5604	13.988	5.6435	8.67477
	ENSG00000001461	15.3251	18.6066	24.2337	20.3272	21.9656	19.8539	21.4817	22.4192
	ENSG00000001497	60.4722	56.7691	50.9286	32.7494	31.0475	34.7443	33.1328	37.2902
	ENSG00000001561	10.1477	6.83507	12.6848	5.4206	8.44829	7.89643	4.00506	5.52031
	ENSG00000001617	31.0645	39.4915	61.3415	40.8803	32.7371	42.6407	21.2997	32.8965
	ENSG00000001626	0	0.189863	0.378651	0	0.844829	0.225612	0.182048	0.563297
	ENSG00000001629	52.3954	44.2381	47.8994	37.9442	42.6639	36.098	29.8559	25.461
	ENSG00000001630	0.828386	0.759453	0.946628	2.93616	2.53449	3.38418	3.82302	2.4785
	ENSG00000001631	32.5141	32.8463	31.6174	37.0408	36.9613	21.6588	36.2276	31.4319
	ENSG00000002016	6.21289	5.12631	9.84493	4.96888	5.91381	5.18908	1.63844	3.0418
	ENSG00000002330	18.2245	17.2775	13.2528	9.03433	17.5302	15.7929	23.4842	13.6318
	ENSG00000002549	33.3425	36.074	30.6707	31.846	36.1165	35.1955	31.6764	28.9534
	ENSG00000002586	50.7386	40.4409	39.0011	31.846	61.8837	60.0129	30.9482	37.2902
	ENSG00000002587	1.44968	2.65808	0.757302	3.61373	0.633622	0.902449	0.910242	1.35191
	ENSG00000002746	1.24258	0.379726	0.567977	0.903433	0.422415	0.451224	1.63844	2.81648
	ENSG00000002822	9.52644	7.78439	10.4129	10.6153	10.138	14.4392	6.73579	9.1254
	ENSG00000002834	434.903	399.092	400.613	371.085	295.057	268.027	414.342	484.66
	ENSG00000002919	22.5735	25.2518	28.7775	30.0391	28.9354	34.2931	27.1252	35.1497
	ENSG00000003056	15.3251	21.8343	21.5831	17.1652	17.1078	15.116	18.933	17.4622
	ENSG00000003096	6.21289	9.11343	5.67977	3.83959	4.01294	5.64031	4.55121	3.94308
	ENSG00000003137	0.414193	0.379726	1.32528	0.677575	0.422415	0	0	0.563297
	ENSG00000003147	28.9935	34.1754	32.564	32.2977	38.8622	35.1955	24.9406	31.094
	ENSG00000003249	16.3606	17.2775	15.5247	9.93776	19.2199	20.7563	18.933	16.8989
	ENSG00000003393	59.8509	40.6307	33.6999	29.5874	31.0475	25.9454	22.2099	26.4749
	ENSG00000003400	3.93483	2.84795	2.08258	1.35515	2.9569	3.15857	2.73073	3.6051
	ENSG00000003402	45.9754	37.9726	40.8943	22.5858	35.4828	20.0795	14.5639	19.4901
	ENSG00000003436	15.5322	3.98713	2.65056	8.1309	3.16811	5.86592	8.73832	9.46338
	ENSG00000003509	28.7864	35.1247	28.3988	37.2666	57.8708	40.6102	39.5045	35.713
	ENSG00000003756	122.601	88.2864	112.459	75.2108	72.6553	69.9398	43.5096	41.9093
	ENSG00000003987	2.89935	3.03781	3.21853	2.25858	4.64656	4.51224	2.73073	3.26712
	ENSG00000003989	10.3548	10.0627	13.0635	29.5874	25.7673	20.0795	11.105	17.9128
	ENSG00000004059	1.86387	1.70877	1.13595	0.677575	0.422415	1.12806	0.728194	0.563297
	ENSG00000004139	1.65677	2.46822	2.27191	3.83959	3.80173	4.73786	3.82302	4.50637
	ENSG00000004142	57.987	54.6806	49.9819	42.9131	46.888	48.9579	55.8889	49.3448
	ENSG00000004399	29.2006	20.8849	21.9618	20.779	21.3319	27.9759	24.7586	38.1915
	ENSG00000004455	59.2296	63.9839	75.7302	74.7591	61.6725	56.4031	95.2113	70.0741
	ENSG00000004468	0.414193	0.949316	0.189326	0.451716	1.26724	0.902449	0.546145	0.675956
	ENSG00000004478	153.044	161.953	140.29	129.417	90.3967	121.831	139.267	139.698
	ENSG00000004487	149.109	123.411	136.314	164.877	191.354	203.728	127.07	162.68
	ENSG00000004534	111.418	105.944	89.3616	92.6019	103.28	80.318	56.7991	64.6664
	ENSG00000004660	10.9761	11.9614	9.84493	6.54989	10.9828	8.79888	6.18965	7.77349
	ENSG00000004700	25.0587	24.6822	21.3938	19.6497	28.513	28.4271	21.8458	23.4331
	ENSG00000004766	10.1477	9.11343	11.9275	10.1636	6.12501	7.4452	6.73579	7.43551
	ENSG00000004777	12.4258	7.78439	12.1168	8.58261	10.3492	12.4087	6.18965	9.1254
	ENSG00000004779	193.635	233.342	219.618	227.891	225.992	201.246	242.124	211.462
	ENSG00000004838	0	0.949316	0.189326	0.903433	0.211207	0.902449	0.910242	0.112659
	ENSG00000004848	0	0	0.189326	0	0.422415	0.451224	0.182048	0.450637
	ENSG00000004864	82.0102	61.3258	57.9336	65.7247	56.1812	62.0434	71.9091	66.3563
	ENSG00000004866	9.73353	9.49316	8.70897	5.4206	5.7026	5.41469	7.09989	7.32285
	ENSG00000004897	113.696	79.1729	99.2066	69.1126	73.2889	71.5191	65.5374	66.3563
	ENSG00000004948	4.14193	0	0.378651	1.58101	0.422415	0.451224	1.09229	0.901274
	ENSG00000004961	52.8096	69.1102	54.5258	70.4678	58.2932	53.4701	87.3832	90.6907
	ENSG00000004975	67.0992	68.9203	65.696	67.3058	73.0777	64.5251	66.9938	66.2437
	ENSG00000005001	0.414193	0.759453	0.567977	0.451716	0.422415	0.676837	0.546145	0.112659
	ENSG00000005007	91.3295	117.146	104.886	93.5053	113.63	135.142	67.722	82.016
	ENSG00000005020	6.21289	9.87288	7.19437	8.35675	5.06898	5.41469	7.82808	5.74562
	ENSG00000005022	319.964	341.184	406.293	501.405	456.63	524.097	404.694	487.364
	ENSG00000005059	16.5677	17.4674	15.3354	18.7462	15.2069	18.049	19.8433	22.3065
	ENSG00000005075	47.8393	36.2639	34.8359	41.1062	41.1854	54.3725	66.9938	53.7385
	ENSG00000005100	100.028	99.1086	80.4633	114.51	117.431	87.9888	119.788	125.277
	ENSG00000005108	4.55612	2.27836	2.46123	4.51716	3.80173	1.12806	2.18458	1.91521
	ENSG00000005156	105.619	120.373	111.134	114.51	123.767	130.404	110.503	116.264
	ENSG00000005175	81.596	91.7039	85.0072	95.0863	93.5649	82.3485	94.3011	79.0868
	ENSG00000005187	1.24258	3.22767	2.27191	3.61373	6.75863	5.86592	1.45639	2.36585
	ENSG00000005189	6.62709	6.26548	5.49044	3.16202	4.43535	5.86592	4.91531	4.28105
	ENSG00000005194	34.378	40.8206	31.6174	34.7822	31.4699	30.9089	42.7814	36.9523
	ENSG00000005206	53.638	59.0474	60.7735	47.2044	72.4441	76.0313	39.1404	55.0904
	ENSG00000005238	3.10645	3.98713	4.16516	7.45332	6.54743	5.18908	8.73832	10.3647
	ENSG00000005249	29.6148	28.6693	36.3505	63.2403	50.4786	40.3846	56.253	57.7942
	ENSG00000005302	17.3961	16.708	17.0393	21.6824	14.5733	14.6648	20.7535	16.4483
	ENSG00000005339	89.8799	77.4642	69.6718	95.9898	99.0562	83.9277	68.6322	73.3412
	ENSG00000005379	24.6445	28.8592	32.7533	16.2618	33.7932	35.8723	6.37169	13.2938
	ENSG00000005436	10.1477	8.92357	6.24774	8.80847	6.96984	9.92694	7.46398	7.88615
	ENSG00000005448	138.962	165.94	165.092	69.3385	90.6079	77.1594	47.6967	39.2054
	ENSG00000005469	3.31354	4.74658	8.141	4.74302	7.18105	6.09153	2.18458	3.37978
	ENSG00000005471	2.27806	2.27836	3.40786	2.48444	1.26724	0.676837	1.45639	0.901274
	ENSG00000005483	181.002	161.763	189.326	125.125	134.117	102.202	70.9989	74.0172
	ENSG00000005486	31.4787	32.8463	28.5882	20.5531	31.0475	35.6467	30.038	33.7978
	ENSG00000005513	3.31354	3.98713	1.70393	2.7103	3.16811	4.28663	2.91277	2.81648
	ENSG00000005700	80.3534	71.3886	72.8903	49.9147	43.2975	40.3846	42.4173	48.3308
	ENSG00000005801	79.1108	81.0716	66.2639	81.5348	81.1036	74.2264	84.2884	73.3412
	ENSG00000005810	59.8509	45.9469	56.7977	67.3058	58.2932	52.1164	31.4944	28.6155
	ENSG00000005812	7.86967	4.55672	7.57302	5.4206	5.7026	5.64031	7.46398	6.19626
	ENSG00000005882	4.55612	8.92357	8.33032	11.2929	8.44829	11.7318	11.105	12.7305
	ENSG00000005884	5.17741	6.45535	5.30111	3.61373	4.01294	4.96347	3.45892	4.28105
	ENSG00000005889	23.4019	23.1633	23.4764	19.4238	13.0949	11.9574	13.8357	13.2938
	ENSG00000005893	107.897	109.361	110.755	46.0751	69.9096	58.6592	43.5096	58.2449
	ENSG00000005961	15.7393	14.8093	17.0393	8.35675	17.7414	13.3111	5.09735	8.90008
	ENSG00000006007	80.3534	128.158	108.105	124.222	127.78	103.556	123.247	126.516
	ENSG00000006015	108.104	99.4883	111.323	40.6545	61.4613	69.9398	63.7169	56.217
	ENSG00000006016	46.3896	64.9332	32.564	30.4909	24.0776	34.9699	54.4325	67.1449
	ENSG00000006025	6.0058	4.36685	5.11179	2.93616	5.91381	4.96347	2.36663	3.0418
	ENSG00000006042	135.855	111.64	123.251	97.119	99.4787	124.538	151.282	147.809
	ENSG00000006047	6.0058	7.02494	5.11179	2.7103	5.49139	6.76837	4.73326	2.81648
	ENSG00000006062	1.44968	1.32904	1.13595	4.51716	2.32328	3.83541	4.00506	1.80255
	ENSG00000006071	0.621289	0.56959	2.46123	1.35515	1.26724	0.902449	0.182048	0.450637
	ENSG00000006118	16.5677	20.6951	19.1219	22.5858	25.7673	29.5552	18.751	22.3065
	ENSG00000006125	122.808	151.131	140.669	140.484	121.867	143.264	133.259	145.218
	ENSG00000006128	1.65677	1.13918	2.83988	1.58101	0.844829	0	2.00253	2.92914
	ENSG00000006194	23.4019	28.2896	32.1853	27.5547	29.7802	29.5552	22.392	30.756
	ENSG00000006210	0.621289	0.189863	0.946628	0.677575	1.47845	2.93296	1.27434	0.675956
	ENSG00000006282	10.5619	10.8222	11.3595	4.29131	6.12501	6.31714	5.6435	4.28105
	ENSG00000006283	3.93483	2.84795	6.05842	4.96888	8.6595	4.73786	5.6435	4.61903
	ENSG00000006327	65.0283	75.5655	92.5802	81.7607	112.785	124.989	71.1809	120.433
	ENSG00000006432	17.189	16.3282	16.4713	26.6513	15.6293	12.6343	11.8331	14.871
	ENSG00000006451	123.015	111.26	109.998	105.25	116.586	110.776	118.149	118.743
	ENSG00000006453	91.9508	81.6412	90.3083	74.9849	77.5131	77.1594	58.8016	60.3854
	ENSG00000006459	32.7212	21.0748	49.0353	28.684	21.5431	16.6953	12.5613	13.0685
	ENSG00000006468	188.872	164.611	200.306	131.224	68.0088	73.0984	121.79	97.1123
	ENSG00000006530	16.1535	17.0877	19.1219	10.8412	15.4181	14.6648	10.1947	11.2659
	ENSG00000006534	0	0.189863	0.189326	0.225858	0.844829	0.225612	0	0.225319
	ENSG00000006555	1.03548	0.379726	0.189326	0	0	0.902449	0	0
	ENSG00000006576	37.4845	40.0611	46.5741	45.8492	38.6509	35.4211	34.043	34.1358
	ENSG00000006606	10.5619	10.4425	7.3837	15.5842	8.44829	23.0124	8.37423	10.0267
	ENSG00000006607	16.1535	13.4803	14.5781	8.35675	13.0949	10.3782	8.19218	9.23806
	ENSG00000006611	1.44968	2.46822	2.08258	0.677575	2.32328	1.35367	0.364097	1.23925
	ENSG00000006625	337.981	286.693	330.184	260.866	285.552	221.777	400.506	336.063
	ENSG00000006634	55.7089	70.0595	59.2589	63.4662	81.1036	68.5861	78.827	69.6234
	ENSG00000006638	1.86387	0.949316	0.567977	0.903433	0.633622	0.225612	0.364097	0.563297
	ENSG00000006652	34.378	26.5808	27.6415	27.7806	16.8966	21.4332	34.4071	22.7572
	ENSG00000006695	21.9522	24.3025	18.7432	16.2618	15.8406	16.2441	21.8458	22.7572
	ENSG00000006704	28.5793	30.1882	31.6174	26.6513	36.3277	36.5492	18.0228	26.5876
	ENSG00000006712	32.307	29.9984	28.2095	28.0064	27.457	17.5978	37.684	32.4459
	ENSG00000006715	47.4251	37.5929	40.5157	35.2339	31.0475	27.7503	34.5892	30.1927
	ENSG00000006740	15.9464	24.6822	30.2921	40.2028	39.9182	36.3236	23.4842	32.4459
	ENSG00000006744	45.9754	52.2124	51.8752	70.9195	67.5863	65.2019	68.4502	75.9324
	ENSG00000006747	0.207096	0.379726	0.757302	1.12929	0.422415	1.57929	0.182048	1.12659
	ENSG00000006756	7.24838	18.7965	11.9275	5.64646	15.6293	14.2136	3.64097	7.09754
	ENSG00000006757	17.6032	15.1891	18.3646	8.1309	13.5173	13.988	11.105	9.80136
	ENSG00000006831	77.6612	91.1343	80.842	79.728	80.47	62.269	83.0141	83.8185
	ENSG00000006837	2.69225	2.65808	2.08258	0.903433	2.7457	2.70735	0.728194	0.675956
	ENSG00000007047	31.8929	37.7828	41.0836	37.0408	45.6208	46.0249	34.043	41.008
	ENSG00000007062	14.0826	20.6951	17.0393	43.3648	32.7371	27.5247	38.2302	40.67
	ENSG00000007080	20.5025	22.9734	27.0735	27.103	30.6251	39.2565	31.8585	32.4459
	ENSG00000007168	173.34	150.372	153.354	112.477	96.0993	83.2509	93.0267	89.4515
	ENSG00000007171	0.828386	0.759453	0	0	0.211207	0.225612	0.182048	0
	ENSG00000007202	53.0167	50.3137	49.0353	79.728	68.0088	60.6897	64.9913	75.0311
	ENSG00000007237	5.7987	6.26548	5.86909	5.19474	9.29312	9.47571	3.45892	7.32285
	ENSG00000007255	103.755	130.816	134.421	75.2108	130.104	128.373	68.8143	82.1286
	ENSG00000007264	6.21289	15.7586	15.3354	5.64646	5.49139	4.06102	8.37423	6.75956
	ENSG00000007312	1.24258	0.189863	0.378651	0	0.633622	1.12806	0.364097	0.788615
	ENSG00000007314	3.31354	2.84795	3.78651	2.03272	3.80173	3.38418	2.73073	2.4785
	ENSG00000007341	9.31934	9.3033	6.81572	4.74302	8.6595	10.1525	6.37169	6.53424
	ENSG00000007372	0.828386	0	0	0.225858	0.211207	1.12806	0.182048	0.112659
	ENSG00000007376	11.8045	11.3918	10.9809	8.35675	10.3492	13.7623	12.0152	11.0406
	ENSG00000007384	36.6561	21.6444	17.4179	10.3895	14.7845	21.4332	8.73832	12.3925
	ENSG00000007392	122.394	102.526	107.916	97.7966	82.1597	68.5861	93.3908	74.0172
	ENSG00000007402	27.3367	26.0113	26.5056	23.941	49.2113	41.9639	9.28447	19.6027
	ENSG00000007516	3.52064	2.84795	2.83988	2.7103	4.64656	4.96347	2.91277	4.39371
	ENSG00000007520	79.7321	65.8825	57.1763	72.2746	86.8062	90.0193	114.144	114.124
	ENSG00000007541	11.1832	11.9614	14.7674	8.58261	9.71554	10.6038	11.469	10.1393
	ENSG00000007545	26.9225	29.0491	26.5056	21.0048	30.4139	30.0064	15.8382	22.8698
	ENSG00000007866	28.1651	31.7071	34.6466	33.6529	49.2113	48.5066	19.6612	35.2624
	ENSG00000007923	56.1231	58.4779	47.71	46.0751	37.8061	47.153	36.2276	37.2902
	ENSG00000007944	59.4367	55.6299	63.6134	29.3616	32.1035	32.4882	34.2251	33.6851
	ENSG00000007968	10.5619	9.11343	8.51965	9.7119	7.81467	10.8294	11.287	10.7026
	ENSG00000008018	603.065	491.746	477.858	410.159	344.057	372.711	560.163	491.42
	ENSG00000008056	9.73353	4.36685	5.49044	6.32403	3.16811	5.86592	8.55627	5.52031
	ENSG00000008083	1058.68	880.206	1088.24	714.841	656.432	712.935	646.636	789.178
	ENSG00000008086	25.8871	21.0748	20.0685	21.0048	33.3708	20.5307	12.3793	15.3217
	ENSG00000008118	0.621289	0.379726	0.567977	0.225858	0	0.225612	0.546145	0.112659
	ENSG00000008128	1.03548	2.08849	1.32528	1.80687	1.68966	1.8049	0.910242	1.91521
	ENSG00000008130	13.4613	14.0499	11.1702	16.7135	16.6854	16.0185	14.3818	14.871
	ENSG00000008256	10.3548	21.4545	21.2045	25.2961	26.4009	22.5612	13.8357	22.5319
	ENSG00000008277	16.1535	13.1006	16.0927	13.5515	13.5173	9.92694	9.83061	9.6887
	ENSG00000008282	83.0457	59.617	68.1572	46.3009	37.1725	40.159	42.5993	50.922
	ENSG00000008283	50.9457	54.4907	54.7151	73.8556	64.8407	61.8177	75.5501	85.8464
	ENSG00000008294	76.0044	80.1223	84.6285	91.9243	83.2157	66.33	51.7017	55.7664
	ENSG00000008300	22.1593	22.9734	23.6657	16.9394	26.1897	24.3661	8.01013	12.5052
	ENSG00000008311	118.045	183.218	216.778	166.006	267.811	261.71	50.2454	119.869
	ENSG00000008323	8.69805	11.9614	9.84493	16.7135	22.5992	19.177	17.4766	18.8141
	ENSG00000008324	108.726	113.728	94.8521	101.636	90.6079	132.66	105.406	90.0148
	ENSG00000008382	14.9109	14.0499	17.6073	15.3584	21.7544	29.7808	16.2023	18.1381
	ENSG00000008394	546.735	360.36	442.643	376.506	288.72	316.083	449.295	497.053
	ENSG00000008405	40.3838	37.7828	36.7292	21.6824	21.7544	23.4637	19.6612	21.0673
	ENSG00000008441	0.207096	0.189863	0.189326	0.225858	0.422415	1.12806	0	0.112659
	ENSG00000008513	4.76322	9.3033	7.95167	11.0671	7.18105	6.54275	9.10242	13.7444
	ENSG00000008516	32.7212	34.5551	42.5982	40.4286	45.832	37.0004	40.2327	48.5562
	ENSG00000008517	0.207096	1.32904	0	0	0.844829	0.902449	0.546145	0.450637
	ENSG00000008710	23.609	28.8592	34.2679	13.5515	18.5862	14.4392	6.55374	10.252
	ENSG00000008735	0.414193	0.56959	0.567977	0.903433	1.90087	2.48173	1.09229	2.02787
	ENSG00000008838	76.4186	155.498	219.428	175.266	170.656	91.8242	149.462	204.251
	ENSG00000008853	12.2187	18.6066	16.0927	16.2618	19.6423	21.6588	14.928	18.5888
	ENSG00000008869	15.7393	13.2904	13.2528	13.3256	15.2069	13.0855	10.7409	12.3925
	ENSG00000008952	150.766	142.967	133.853	134.837	132.638	110.776	155.651	128.319
	ENSG00000008988	1173.2	995.453	970.861	2415.78	2583.28	2641.02	3123.59	2470.96
	ENSG00000009307	1736.09	1753.96	1904.61	1447.07	1479.93	1356.38	1311.11	1376.58
	ENSG00000009335	94.8502	78.0338	85.9538	62.7886	86.3838	64.7507	63.1708	71.5387
	ENSG00000009413	15.5322	18.037	11.9275	16.0359	23.8664	16.6953	6.91784	12.0545
	ENSG00000009694	6.83418	7.78439	9.84493	3.83959	4.43535	1.8049	2.18458	1.57723
	ENSG00000009709	1.86387	0.189863	0.378651	0.451716	0.422415	0.225612	0	0
	ENSG00000009780	15.7393	15.5688	12.6848	15.5842	16.263	20.0795	18.5689	13.0685
	ENSG00000009830	59.6438	60.1866	68.1572	68.8868	49.6337	69.263	63.5349	71.764
	ENSG00000009844	100.442	89.9951	94.0948	75.2108	71.3881	77.6106	79.9192	90.1274
	ENSG00000009950	16.5677	26.2011	31.0494	23.2634	55.5475	35.1955	9.46652	24.4471
	ENSG00000009954	124.465	149.992	135.936	200.336	196.845	159.282	172.764	156.371
	ENSG00000010017	27.1296	20.3154	21.2045	19.8755	19.4311	19.6283	18.0228	17.3495
	ENSG00000010030	0	0.379726	0	0.903433	2.11207	1.8049	0.364097	0.337978
	ENSG00000010072	20.0884	14.2397	9.27695	9.26019	15.2069	12.4087	8.73832	12.7305
	ENSG00000010165	47.4251	45.757	35.7825	39.5252	39.707	37.6772	50.9735	49.2321
	ENSG00000010219	5.17741	4.74658	5.67977	2.7103	3.59052	4.73786	2.00253	3.6051
	ENSG00000010244	301.74	236	258.619	292.938	272.669	224.033	224.83	220.249
	ENSG00000010256	84.9095	72.9075	76.2982	71.8229	82.3709	95.2084	104.496	100.83
	ENSG00000010270	47.4251	40.0611	40.3263	22.8117	28.3018	29.7808	36.9558	27.9395
	ENSG00000010278	1063.85	539.781	862.378	319.364	276.682	299.839	230.291	345.751
	ENSG00000010292	71.2412	77.4642	86.3324	75.2108	64.207	76.2569	41.507	54.0765
	ENSG00000010295	30.6503	35.6943	30.6707	24.8444	28.513	24.1405	18.933	25.799
	ENSG00000010310	0.414193	0.56959	1.5146	0.903433	0.633622	2.48173	0.182048	0.450637
	ENSG00000010318	5.17741	8.35398	3.59718	6.32403	4.85777	4.96347	1.45639	4.50637
	ENSG00000010319	3.31354	1.89863	2.27191	2.7103	3.59052	2.93296	2.91277	3.26712
	ENSG00000010322	80.9747	73.8568	69.6718	44.0424	67.7976	56.1774	38.5943	47.2042
	ENSG00000010327	0.414193	0.759453	0.378651	0.451716	0.844829	1.57929	0.182048	0.337978
	ENSG00000010361	9.11224	8.54384	7.95167	11.2929	8.6595	18.2746	8.73832	10.59
	ENSG00000010404	95.0573	88.6661	77.4341	32.9753	45.4096	39.0309	26.397	32.8965
	ENSG00000010539	8.69805	11.0121	8.51965	12.1963	7.81467	9.70133	8.55627	7.32285
	ENSG00000010610	0.828386	0.949316	1.70393	0.903433	1.05604	2.48173	0.182048	0.337978
	ENSG00000010626	5.17741	10.4425	10.7916	6.77575	10.5604	9.47571	2.36663	4.39371
	ENSG00000010704	1.86387	0.949316	3.59718	2.25858	2.11207	1.35367	0.910242	0.788615
	ENSG00000010803	22.1593	18.6066	19.5005	28.4581	29.9914	25.043	28.5816	34.1358
	ENSG00000010810	52.1883	49.3644	46.7634	35.2339	38.6509	32.2625	23.4842	31.9952
	ENSG00000010818	27.7509	22.9734	27.2629	21.0048	16.4742	11.055	8.73832	12.3925
	ENSG00000011007	81.8031	77.4642	70.8077	48.7854	59.1381	57.3055	70.2707	72.4399
	ENSG00000011009	121.773	179.611	212.234	224.503	184.173	227.192	238.847	267.904
	ENSG00000011021	45.7683	29.6187	36.9185	24.1668	16.0518	15.116	10.9229	13.7444
	ENSG00000011028	25.68	18.037	13.2528	15.1325	10.9828	12.4087	11.8331	17.3495
	ENSG00000011105	32.5141	27.3403	32.3747	18.9721	16.0518	14.8904	23.1201	28.2775
	ENSG00000011114	113.903	125.5	96.7453	113.607	110.673	82.3485	90.8421	90.2401
	ENSG00000011132	7.66257	3.98713	6.05842	3.16202	5.7026	6.99398	4.55121	4.84435
	ENSG00000011143	28.1651	30.9477	40.8943	23.7151	27.0345	34.7443	16.3844	22.8698
	ENSG00000011198	6.41999	3.22767	4.16516	4.74302	3.59052	4.51224	2.73073	3.94308
	ENSG00000011201	57.1586	30.3781	39.3797	27.7806	21.9656	20.5307	23.1201	23.2078
	ENSG00000011243	20.2955	37.2132	35.4039	31.846	42.8751	40.3846	13.4716	21.4053
	ENSG00000011258	63.7857	52.782	54.5258	45.3975	52.5906	55.0494	35.6815	30.8686
	ENSG00000011260	95.4715	93.4127	85.7645	95.7639	97.5778	71.0678	82.832	69.2855
	ENSG00000011275	46.8038	44.428	43.5449	35.9115	42.0303	37.4516	34.7712	43.7118
	ENSG00000011295	196.12	284.415	291.94	248.218	291.044	251.558	201.346	230.726
	ENSG00000011304	486.47	393.207	438.478	415.353	318.078	418.962	433.093	484.548
	ENSG00000011332	9.11224	11.3918	14.7674	11.9705	14.1509	10.6038	17.8407	19.3774
	ENSG00000011347	15.9464	21.8343	24.6123	9.93776	26.8233	28.8784	11.6511	10.7026
	ENSG00000011376	42.6619	34.1754	38.2438	51.2698	48.7889	37.0004	56.435	65.5677
	ENSG00000011405	122.601	142.018	148.621	264.028	239.298	173.947	188.056	171.918
	ENSG00000011422	17.189	20.1255	25.7483	31.1684	34.0044	36.098	30.4021	41.4586
	ENSG00000011426	81.1818	55.2502	56.6083	64.5955	49.0001	50.0859	39.5045	45.7397
	ENSG00000011451	53.8451	47.4658	53.5791	41.5579	35.4828	36.098	35.8635	37.2902
	ENSG00000011454	94.436	102.146	97.3133	73.6298	99.2674	74.2264	47.6967	54.1891
	ENSG00000011478	1.03548	0.759453	1.32528	16.2618	12.8836	13.3111	3.09482	13.5191
	ENSG00000011485	17.6032	19.5559	23.0977	19.8755	17.1078	17.3721	15.8382	18.8141
	ENSG00000011523	32.7212	31.7071	34.8359	25.7478	38.4397	39.0309	29.6739	30.5307
	ENSG00000011566	44.3186	32.0869	30.2921	27.3288	22.8104	19.8539	19.8433	20.3913
	ENSG00000011638	18.2245	20.3154	17.9859	16.2618	23.8664	23.2381	14.3818	14.0824
	ENSG00000011677	32.9283	55.6299	56.987	16.9394	13.7285	11.9574	25.3047	18.7014
	ENSG00000012048	47.8393	51.0732	43.5449	63.9179	74.345	55.5006	66.0836	67.8209
	ENSG00000012061	23.609	24.1126	25.1803	14.9066	18.1638	18.7258	18.933	18.5888
	ENSG00000012124	0	0.949316	0.189326	0.225858	0	0	0.182048	0.337978
	ENSG00000012171	5.17741	8.73371	9.08763	7.22746	10.9828	13.7623	4.73326	5.18233
	ENSG00000012174	14.2897	10.0627	16.4713	9.7119	9.29312	8.79888	5.6435	9.57604
	ENSG00000012211	0.414193	0.189863	0.757302	0.225858	1.05604	2.03051	0.546145	0.337978
	ENSG00000012232	63.1644	68.1609	55.0937	49.463	53.8579	70.8422	53.7043	68.2715
	ENSG00000012660	220.972	160.624	179.481	98.0225	91.8752	112.355	81.7397	97.3376
	ENSG00000012779	1.24258	1.51891	1.32528	0.677575	1.90087	2.93296	0	0.450637
	ENSG00000012817	15.5322	13.4803	11.3595	8.35675	11.4052	7.89643	2.91277	5.63297
	ENSG00000012822	5.5916	4.17699	4.35449	4.06545	4.64656	5.18908	1.82048	2.59116
	ENSG00000012963	55.0877	47.8455	52.8218	42.9131	37.5949	37.4516	40.2327	45.289
	ENSG00000012983	47.4251	50.5036	51.6859	50.1405	47.5217	52.7933	39.8686	48.6688
	ENSG00000013016	7.04128	5.88576	7.3837	3.83959	5.91381	7.89643	5.6435	6.75956
	ENSG00000013275	62.5431	67.7812	55.851	78.3728	56.3924	65.8788	90.8421	94.8591
	ENSG00000013288	5.38451	5.6959	6.81572	6.09817	10.9828	6.76837	5.2794	6.0836
	ENSG00000013293	1.03548	0.189863	0.757302	0.903433	0.211207	0.902449	0.182048	1.01393
	ENSG00000013297	11.5974	5.12631	6.81572	7.90504	4.01294	5.64031	5.2794	5.52031
	ENSG00000013306	98.5779	110.311	118.518	92.8277	91.2416	108.971	101.583	97.225
	ENSG00000013364	4.55612	6.83507	5.86909	1.58101	5.7026	7.4452	0	0.563297
	ENSG00000013374	76.2115	91.514	82.9246	100.281	110.884	117.544	98.3061	92.3806
	ENSG00000013375	47.8393	52.782	41.6516	33.2012	45.1984	50.0859	26.215	28.5028
	ENSG00000013392	6.0058	5.6959	5.86909	3.38787	3.80173	5.64031	3.09482	3.0418
	ENSG00000013441	30.8574	58.6677	26.8842	15.3584	15.8406	25.4942	18.3869	7.66083
	ENSG00000013503	15.9464	14.8093	15.3354	18.9721	15.8406	14.8904	15.2921	16.8989
	ENSG00000013523	11.8045	8.73371	12.3062	8.58261	4.85777	7.4452	5.09735	7.09754
	ENSG00000013561	34.1709	28.0997	37.6758	22.8117	27.6682	21.6588	21.8458	27.3762
	ENSG00000013563	6.62709	7.97425	6.43707	4.29131	9.50433	10.6038	7.09989	6.0836
	ENSG00000013573	36.2419	39.4915	38.0544	64.1437	63.7846	67.9093	41.1429	54.0765
	ENSG00000013583	64.8212	68.9203	92.7695	63.0144	64.8407	63.6226	50.0633	59.7094
	ENSG00000013588	0.414193	0.379726	0.189326	1.35515	1.26724	1.35367	0.910242	0.788615
	ENSG00000013619	0.828386	0.56959	0	0.225858	0	0.225612	0	0.112659
	ENSG00000013810	288.071	283.656	295.726	270.126	254.927	263.064	220.279	268.016
	ENSG00000014123	47.8393	38.1625	40.8943	35.4597	39.707	45.5737	21.1176	33.5725
	ENSG00000014138	22.7806	18.9863	18.9326	23.2634	19.8535	24.8173	30.038	29.9674
	ENSG00000014164	3.31354	4.36685	3.78651	2.7103	4.43535	5.64031	2.73073	4.16839
	ENSG00000014216	78.0754	86.008	93.9055	86.9554	90.8192	119.574	60.6221	90.5781
	ENSG00000014257	2.07096	1.13918	1.70393	0.451716	1.47845	0.451224	0.546145	0.788615
	ENSG00000014641	174.582	250.619	241.201	277.128	266.755	295.552	233.568	251.794
	ENSG00000014824	96.9211	102.146	99.3959	63.4662	74.345	57.5311	77.3706	83.2552
	ENSG00000014914	6.83418	3.22767	3.97584	1.35515	2.9569	2.25612	1.09229	1.68989
	ENSG00000014919	41.0051	35.5044	32.1853	17.6169	26.4009	25.4942	21.2997	19.9407
	ENSG00000015133	60.2651	82.2108	82.5459	111.574	94.6209	105.361	63.7169	99.8161
	ENSG00000015153	6.21289	0.949316	2.08258	2.7103	2.9569	1.8049	3.09482	1.57723
	ENSG00000015171	54.6735	55.2502	54.7151	37.0408	44.776	29.7808	31.4944	36.6143
	ENSG00000015285	0.621289	0.56959	0.378651	0	0	0	0.182048	0.112659
	ENSG00000015413	0.621289	3.41754	4.35449	1.12929	0.422415	0.902449	1.27434	2.14053
	ENSG00000015475	18.8458	21.8343	18.9326	24.8444	19.8535	20.9819	43.3275	30.756
	ENSG00000015479	294.077	300.364	290.236	388.702	327.583	335.034	333.513	299.899
	ENSG00000015532	30.029	32.6565	29.1561	28.4581	32.1035	37.226	26.7611	30.5307
	ENSG00000015592	1.03548	1.51891	2.65056	0	0.211207	0	0.364097	0.337978
	ENSG00000015676	65.2354	76.325	69.1038	73.6298	70.9657	94.3059	70.4527	76.9463
	ENSG00000016082	0.828386	0.189863	0.567977	0.451716	0.422415	0.676837	0	0.563297
	ENSG00000016391	10.3548	22.0241	17.2286	23.7151	36.1165	29.3296	14.5639	18.1381
	ENSG00000016402	3.72774	5.31617	4.16516	2.7103	3.80173	4.51224	3.27687	3.6051
	ENSG00000016864	26.3012	30.568	30.2921	22.1341	19.8535	25.4942	14.1998	17.5749
	ENSG00000017260	107.069	75.3757	99.0172	49.9147	37.5949	46.9273	44.4198	47.0916
	ENSG00000017483	9.31934	11.7715	14.5781	28.0064	12.4612	14.4392	34.043	36.6143
	ENSG00000017797	106.033	117.905	96.1774	129.868	117.642	102.428	118.331	124.038
	ENSG00000018189	47.8393	48.0354	43.1662	39.2993	45.832	43.5432	26.215	32.6712
	ENSG00000018236	8.28386	11.9614	10.9809	4.96888	5.91381	8.34765	5.09735	4.84435
	ENSG00000018280	0	0	0.757302	0.903433	0.211207	0.225612	0	0.225319
	ENSG00000018408	38.9341	35.1247	32.564	18.5204	15.6293	18.5002	20.0253	17.6875
	ENSG00000018510	54.4664	41.7699	45.6275	41.7838	42.2415	30.232	40.7788	37.7409
	ENSG00000018610	26.3012	28.0997	25.9376	23.4893	20.0647	27.9759	30.5841	32.6712
	ENSG00000018625	42.0406	38.1625	46.1954	26.1996	47.5217	35.6467	45.33	28.3901
	ENSG00000018699	20.0884	18.4167	17.7966	19.8755	22.5992	15.7929	20.7535	21.4053
	ENSG00000018869	1.65677	3.41754	5.67977	6.09817	5.91381	5.86592	2.36663	3.26712
	ENSG00000019102	0.414193	0.759453	0.189326	0.451716	0.633622	0.225612	0.182048	0.450637
	ENSG00000019144	32.0999	26.2011	27.8309	33.6529	42.6639	37.6772	27.8534	32.5585
	ENSG00000019485	5.5916	6.64521	4.92246	7.00161	5.91381	8.57326	4.18711	6.87222
	ENSG00000019505	12.84	10.0627	9.6556	7.00161	9.08192	7.67082	6.37169	8.33679
	ENSG00000019549	1.03548	0.949316	0.946628	0.903433	0.844829	1.12806	0.910242	0.225319
	ENSG00000019582	10.9761	14.8093	9.08763	7.00161	7.18105	10.8294	10.0127	11.2659
	ENSG00000019991	0.414193	0.56959	0.567977	0.225858	0	0	0.182048	0.112659
	ENSG00000019995	48.6677	49.7441	42.2196	35.6856	43.7199	39.4821	32.5867	30.756
	ENSG00000020129	5.7987	12.531	10.6022	5.19474	4.85777	6.31714	7.46398	6.42158
	ENSG00000020181	0.828386	1.89863	1.89326	1.58101	2.9569	3.83541	1.09229	1.35191
	ENSG00000020256	37.8987	29.8085	30.1028	28.9099	38.4397	28.8784	34.2251	29.1788
	ENSG00000020426	47.4251	57.3387	48.4673	44.2682	46.2544	34.0674	39.6865	47.5422
	ENSG00000020577	7.66257	10.8222	5.30111	3.16202	2.53449	3.38418	4.00506	5.18233
	ENSG00000020633	0.828386	1.51891	2.83988	1.35515	1.47845	0.902449	0.728194	1.23925
	ENSG00000020922	67.0992	92.2735	79.706	100.733	108.772	100.623	64.2631	67.3703
	ENSG00000021300	3.31354	4.74658	5.49044	2.25858	5.7026	6.76837	1.63844	4.16839
	ENSG00000021355	24.4374	24.4923	22.7191	13.0998	29.1466	28.8784	16.7485	25.5737
	ENSG00000021574	54.2593	58.4779	57.1763	45.6234	34.2156	32.2625	34.2251	33.5725
	ENSG00000021645	11.3903	4.17699	7.95167	4.06545	5.28018	5.18908	2.54868	2.36585
	ENSG00000021762	14.9109	9.68302	18.5539	9.93776	14.3621	17.5978	10.9229	13.8571
	ENSG00000021776	125.086	118.664	108.862	100.733	101.802	107.391	67.904	86.0717
	ENSG00000021826	12.4258	8.73371	10.2236	7.00161	7.81467	11.7318	3.09482	6.0836
	ENSG00000022267	15.7393	16.5181	19.5005	15.3584	23.2328	21.2075	19.4792	22.1939
	ENSG00000022277	64.8212	74.996	71.565	45.6234	49.0001	51.6652	58.2555	49.3448
	ENSG00000022355	0.207096	1.32904	0.378651	2.25858	0.633622	0.902449	0.364097	0.788615
	ENSG00000022567	25.68	20.8849	20.6365	13.7774	16.0518	16.0185	20.0253	17.1242
	ENSG00000022840	235.676	265.619	310.494	272.385	246.901	242.082	250.863	285.929
	ENSG00000022976	32.5141	29.4288	26.1269	18.2945	22.1768	24.5917	11.287	18.8141
	ENSG00000023041	21.9522	16.8978	17.4179	16.2618	14.5733	11.5062	20.5715	14.871
	ENSG00000023171	15.118	8.35398	14.5781	12.6481	11.6164	6.76837	7.28194	9.6887
	ENSG00000023191	24.4374	26.7707	19.3112	16.0359	20.4871	22.11	14.928	17.6875
	ENSG00000023228	69.5844	82.4006	64.3707	77.0177	70.332	65.4275	52.612	58.9208
	ENSG00000023287	124.465	129.866	127.227	133.031	125.668	113.257	119.242	103.872
	ENSG00000023318	42.4548	42.3395	35.7825	44.9458	42.4527	48.5066	40.0506	43.2612
	ENSG00000023330	20.2955	18.4167	13.0635	12.6481	17.5302	15.5672	12.7434	17.2369
	ENSG00000023445	0.828386	0.189863	0.189326	0.677575	0.211207	0.225612	0.182048	0.225319
	ENSG00000023516	30.4432	26.2011	33.8893	30.4909	22.8104	23.4637	17.6587	14.1951
	ENSG00000023572	5.38451	9.3033	5.49044	11.7446	5.28018	6.54275	14.0177	10.1393
	ENSG00000023608	27.3367	41.2003	46.7634	37.9442	38.8622	36.098	26.5791	31.094
	ENSG00000023697	16.5677	17.0877	17.9859	14.4549	21.1207	31.5857	10.9229	13.8571
	ENSG00000023734	388.306	316.122	331.509	256.575	213.953	254.942	255.778	262.834
	ENSG00000023839	0.414193	0.189863	0.757302	0.903433	0.211207	0	0	0.337978
	ENSG00000023892	7.66257	4.74658	6.05842	3.83959	5.06898	6.54275	3.45892	3.6051
	ENSG00000023902	68.756	87.7168	84.4392	86.052	90.1855	79.8667	133.624	107.139
	ENSG00000023909	30.2361	22.4039	22.5297	44.9458	32.9483	25.2686	46.7864	41.346
	ENSG00000024048	38.1057	28.0997	30.6707	32.7494	31.6811	22.7868	22.9381	18.0255
	ENSG00000024422	3.10645	3.03781	3.59718	4.29131	8.23709	8.34765	4.00506	5.52031
	ENSG00000024526	54.6735	41.2003	60.2055	45.8492	33.7932	43.3175	36.0456	41.5713
	ENSG00000024862	32.5141	29.4288	41.4623	26.1996	27.6682	29.104	21.1176	27.1509
	ENSG00000025039	15.118	15.9485	17.6073	30.265	24.7113	25.043	34.043	24.785
	ENSG00000025156	73.5192	76.325	87.0897	72.2746	105.392	105.587	69.7245	79.4248
	ENSG00000025293	97.9566	107.463	103.561	136.87	147.845	127.245	114.69	130.121
	ENSG00000025423	5.38451	7.78439	6.24774	9.03433	10.3492	10.1525	3.64097	7.2102
	ENSG00000025434	10.3548	10.2526	12.1168	9.03433	11.4052	13.3111	9.83061	9.1254
	ENSG00000025708	1.24258	0.189863	0.567977	0.225858	0.422415	1.35367	0.182048	0.450637
	ENSG00000025770	28.5793	51.4529	49.6033	57.368	54.7027	63.6226	51.8838	55.9917
	ENSG00000025772	98.9921	101.387	99.9639	65.4989	61.8837	55.5006	78.4629	74.5805
	ENSG00000025796	196.12	172.965	175.883	205.757	166.431	139.654	190.241	204.927
	ENSG00000025800	79.3179	113.728	106.78	255.897	232.962	226.966	256.142	311.052
	ENSG00000026025	134.82	80.1223	69.1038	93.957	105.604	124.764	90.296	104.886
	ENSG00000026103	0.207096	0	0.567977	0.677575	1.47845	1.35367	0.182048	0.901274
	ENSG00000026297	21.538	23.7329	23.855	17.6169	31.8923	30.4576	13.6536	15.7723
	ENSG00000026508	5.5916	4.36685	4.92246	3.38787	4.01294	5.18908	5.2794	7.2102
	ENSG00000026559	11.3903	7.59453	6.62639	11.0671	7.60346	12.8599	10.0127	11.9419
	ENSG00000026652	83.667	86.7675	102.993	65.9506	77.7243	62.7202	50.9735	64.3285
	ENSG00000026950	4.55612	7.40466	4.16516	1.80687	6.12501	7.4452	2.54868	1.80255
	ENSG00000027001	21.9522	22.4039	19.6899	13.0998	17.319	15.116	11.287	12.2799
	ENSG00000027075	3.93483	3.41754	5.30111	2.03272	4.43535	3.38418	2.00253	3.94308
	ENSG00000027697	10.769	5.12631	10.2236	9.48605	9.29312	12.8599	8.19218	9.35072
	ENSG00000027847	38.1057	28.8592	29.9134	28.2323	33.3708	32.7138	39.5045	37.7409
	ENSG00000027869	6.41999	10.8222	10.0343	5.19474	7.18105	10.1525	6.0076	7.09754
	ENSG00000028116	18.6387	16.8978	19.6899	14.6808	15.8406	16.0185	11.8331	13.1811
	ENSG00000028137	2.48516	3.22767	3.40786	4.06545	4.01294	6.54275	3.45892	5.18233
	ENSG00000028203	81.8031	76.1351	79.8954	51.9474	76.6683	65.6532	50.0633	49.0068
	ENSG00000028277	33.5496	45.1874	49.0353	27.7806	51.5346	38.8053	18.0228	30.8686
	ENSG00000028310	77.4541	95.8809	86.7111	87.633	108.983	107.166	70.9989	80.1008
	ENSG00000028528	92.7792	81.2614	92.3909	130.772	110.673	91.5986	127.252	143.303
	ENSG00000028839	49.289	35.3145	36.3505	27.5547	23.2328	28.4271	35.6815	29.6294
	ENSG00000029153	8.07676	7.97425	4.73314	10.3895	9.71554	8.12204	9.83061	10.3647
	ENSG00000029363	161.949	154.359	122.115	232.408	173.824	209.143	208.081	194.901
	ENSG00000029364	34.5851	33.0362	37.1078	33.6529	32.9483	30.232	31.4944	30.8686
	ENSG00000029534	17.189	37.9726	33.6999	18.0687	27.457	36.098	9.28447	18.0255
	ENSG00000029639	42.4548	37.0233	33.8893	38.6218	31.8923	34.5187	45.33	34.5864
	ENSG00000029725	56.7444	64.1738	49.7926	68.435	53.2242	48.7322	58.6196	59.5968
	ENSG00000029993	362.419	357.512	377.326	451.265	355.04	344.961	394.135	436.78
	ENSG00000030066	36.449	44.8077	42.2196	63.0144	47.9441	44.4456	34.7712	44.3878
	ENSG00000030110	7.86967	8.54384	10.9809	14.6808	16.263	27.2991	20.7535	20.504
	ENSG00000030419	10.5619	3.98713	11.3595	5.64646	6.33622	4.51224	3.64097	4.28105
	ENSG00000030582	80.1463	124.36	157.519	123.544	133.905	154.544	93.2088	143.303
	ENSG00000031003	13.0471	8.54384	16.0927	12.1963	13.9397	8.12204	6.73579	5.06967
	ENSG00000031081	1.65677	1.89863	3.21853	2.25858	1.26724	2.70735	4.55121	2.4785
	ENSG00000031691	21.7451	14.2397	14.0101	23.7151	19.4311	18.5002	28.9457	23.5458
	ENSG00000031698	74.3476	78.0338	77.6235	76.1142	97.5778	107.391	86.655	88.4376
	ENSG00000031823	26.5083	30.9477	35.9718	31.3943	34.638	45.7993	33.4969	35.1497
	ENSG00000032219	49.289	51.4529	45.0595	47.8819	48.1553	35.8723	41.8711	35.375
	ENSG00000032389	30.029	29.6187	39.1904	22.36	27.457	22.3356	29.6739	22.4192
	ENSG00000032444	10.1477	9.68302	15.5247	11.9705	15.4181	22.3356	7.28194	11.6039
	ENSG00000032742	11.5974	10.8222	11.9275	7.90504	10.138	6.99398	5.6435	4.84435
	ENSG00000033011	15.118	15.5688	15.714	27.3288	24.7113	22.3356	28.0355	25.123
	ENSG00000033030	44.9399	44.9976	32.9426	37.9442	33.7932	27.0735	19.4792	22.4192
	ENSG00000033050	31.8929	28.8592	26.6949	30.4909	30.4139	23.6893	32.0405	27.7142
	ENSG00000033100	15.5322	18.2269	12.6848	7.45332	16.0518	14.8904	12.7434	16.1103
	ENSG00000033170	12.0116	8.73371	10.0343	9.93776	13.9397	11.7318	12.1972	5.06967
	ENSG00000033178	90.5011	86.7675	88.0364	67.9833	71.1769	54.3725	48.6069	47.8802
	ENSG00000033327	22.7806	22.4039	22.3404	19.4238	22.388	21.2075	16.3844	23.4331
	ENSG00000033627	43.0761	43.6685	44.6808	34.7822	41.6078	36.098	20.9356	27.2636
	ENSG00000033800	68.9631	58.4779	61.5308	39.0735	49.4225	35.1955	37.3199	34.8117
	ENSG00000033867	195.085	235.051	247.07	142.742	133.483	122.507	99.9446	104.435
	ENSG00000034053	26.5083	24.6822	34.2679	18.2945	26.8233	22.5612	13.2895	16.4483
	ENSG00000034152	158.015	127.968	123.63	115.639	121.655	129.727	144	181.945
	ENSG00000034510	418.542	374.22	346.087	407.448	376.583	458.895	578.004	529.161
	ENSG00000034533	7.04128	4.17699	7.3837	4.06545	4.43535	4.73786	4.55121	3.83042
	ENSG00000034677	19.0529	12.1512	12.3062	6.77575	7.60346	11.7318	5.2794	5.52031
	ENSG00000034693	12.0116	14.4296	13.8208	10.6153	9.92674	8.12204	9.46652	9.80136
	ENSG00000034713	172.097	129.297	124.576	102.088	100.957	82.5741	131.985	123.024
	ENSG00000035115	18.8458	29.8085	28.9668	20.5531	22.8104	24.8173	14.928	13.5191
	ENSG00000035141	69.5844	70.6291	65.5066	103.443	76.8795	82.3485	107.591	91.3667
	ENSG00000035403	211.653	213.596	216.778	140.71	144.043	162.666	155.469	213.489
	ENSG00000035499	81.8031	63.0346	76.2982	63.2403	50.0561	50.0859	50.7915	52.4992
	ENSG00000035664	1.24258	0.759453	1.32528	1.35515	3.59052	2.25612	2.00253	1.46457
	ENSG00000035681	39.3483	30.7578	38.0544	26.1996	26.1897	25.7198	22.2099	26.0243
	ENSG00000035687	173.547	138.22	127.795	127.158	105.181	93.4035	113.598	117.278
	ENSG00000035862	95.4715	72.7176	88.415	74.9849	87.651	58.8848	80.6474	102.858
	ENSG00000035928	196.742	184.167	209.015	180.009	176.147	145.52	166.938	167.637
	ENSG00000036054	25.68	18.7965	18.3646	16.4877	14.7845	19.8539	15.8382	15.0963
	ENSG00000036257	96.714	78.6034	79.8954	86.9554	75.1898	86.8607	79.3731	78.5235
	ENSG00000036448	0.207096	0.379726	0.567977	0.451716	0.422415	0.225612	0.182048	0
	ENSG00000036530	0.828386	1.13918	0.946628	2.03272	1.90087	2.03051	0.182048	1.23925
	ENSG00000036549	47.0109	57.9083	59.0696	36.8149	35.4828	29.5552	30.22	28.7281
	ENSG00000036672	4.76322	4.74658	2.65056	3.16202	3.16811	6.54275	3.82302	3.6051
	ENSG00000037042	8.28386	7.40466	7.3837	6.09817	9.50433	5.86592	3.09482	4.84435
	ENSG00000037241	18.0174	27.3403	19.6899	32.5236	41.1854	40.159	54.6145	41.008
	ENSG00000037280	3.52064	2.46822	3.78651	3.38787	2.11207	2.70735	0.546145	2.25319
	ENSG00000037474	200.676	222.899	194.437	303.779	273.725	262.613	229.927	309.926
	ENSG00000037637	20.2955	18.7965	23.855	20.5531	20.6983	17.1465	12.1972	12.7305
	ENSG00000037749	6.21289	7.78439	5.49044	3.16202	3.16811	4.28663	4.73326	2.70382
	ENSG00000037757	15.118	12.9107	17.7966	20.1014	16.8966	16.4697	16.5664	16.6736
	ENSG00000037897	29.2006	31.897	21.9618	19.198	22.1768	25.7198	31.6764	20.0534
	ENSG00000038002	13.4613	14.9992	16.0927	9.48605	9.29312	8.34765	8.92037	9.01274
	ENSG00000038210	11.3903	10.8222	10.6022	9.03433	12.4612	15.5672	12.9254	14.9837
	ENSG00000038219	141.033	146.005	154.49	173.007	186.285	160.636	82.65	123.475
	ENSG00000038274	83.8741	70.6291	75.3516	47.6561	43.5087	56.6287	43.1455	50.246
	ENSG00000038295	0.414193	0.379726	1.5146	1.12929	0.633622	0	0.182048	0.225319
	ENSG00000038358	0	0.379726	1.13595	0.677575	0.211207	0.902449	0.364097	0.225319
	ENSG00000038382	62.5431	59.4272	61.9094	44.0424	56.8148	45.1224	23.6663	26.4749
	ENSG00000038427	574.071	353.715	365.588	455.556	286.397	323.528	283.085	322.093
	ENSG00000038532	10.9761	7.78439	4.54381	11.2929	12.0388	9.92694	9.28447	11.0406
	ENSG00000039068	755.488	737.429	836.44	542.511	685.579	574.409	333.695	482.069
	ENSG00000039123	136.477	159.675	145.213	176.621	173.19	148.002	129.072	139.022
	ENSG00000039139	3.52064	6.45535	3.78651	1.12929	2.53449	1.8049	0.728194	1.12659
	ENSG00000039319	40.5909	36.4537	38.4331	30.4909	39.707	26.171	12.9254	17.9128
	ENSG00000039523	3.52064	1.89863	1.32528	2.03272	4.22415	5.18908	0.546145	4.39371
	ENSG00000039560	174.168	204.862	163.009	267.868	209.94	200.795	276.714	308.686
	ENSG00000039650	71.0341	63.0346	63.0454	37.9442	49.6337	50.3115	26.397	33.1218
	ENSG00000039987	2.89935	2.65808	1.89326	1.58101	2.7457	1.35367	1.45639	2.25319
	ENSG00000040199	15.7393	17.2775	15.5247	10.1636	13.7285	10.8294	4.18711	9.80136
	ENSG00000040275	128.814	162.713	147.485	145.001	147.845	126.343	127.07	107.026
	ENSG00000040341	143.518	175.054	165.849	127.158	100.957	126.343	106.498	100.267
	ENSG00000040487	3.52064	4.55672	4.92246	10.1636	10.5604	7.67082	11.287	10.0267
	ENSG00000040531	9.52644	14.0499	8.70897	9.93776	5.7026	9.92694	12.1972	14.871
	ENSG00000040608	10.9761	18.6066	17.0393	17.8428	14.7845	21.6588	12.5613	18.0255
	ENSG00000040633	72.2767	87.3371	77.4341	78.3728	87.4398	79.8667	106.862	86.0717
	ENSG00000040933	28.3722	21.8343	23.0977	19.198	29.7802	24.1405	11.469	13.7444
	ENSG00000041353	0.207096	1.32904	0.189326	0	0	0.451224	0.364097	0.450637
	ENSG00000041357	161.121	182.459	170.772	163.296	149.535	143.941	210.448	164.821
	ENSG00000041802	67.7205	82.7803	59.2589	82.6641	84.6941	77.385	98.8523	92.3806
	ENSG00000041880	1.44968	0.949316	2.08258	0.451716	1.05604	1.35367	0.364097	0.901274
	ENSG00000041982	3.52064	0.759453	0.567977	1.58101	0.633622	1.35367	0.546145	2.70382
	ENSG00000041988	25.8871	30.3781	39.7584	32.2977	32.1035	33.165	29.1277	28.1648
	ENSG00000042062	3.52064	6.64521	5.49044	2.48444	1.90087	2.93296	1.09229	1.46457
	ENSG00000042088	67.7205	72.148	69.4825	59.4007	69.0648	55.7262	55.8889	66.2437
	ENSG00000042286	6.41999	7.02494	6.24774	6.32403	9.50433	6.31714	9.64856	9.01274
	ENSG00000042317	6.62709	6.45535	6.81572	7.22746	8.23709	7.21959	4.18711	5.40765
	ENSG00000042429	18.6387	16.3282	20.6365	25.2961	24.2888	22.11	12.9254	14.871
	ENSG00000042445	38.9341	31.3274	39.569	39.0735	29.3578	27.5247	20.5715	27.9395
	ENSG00000042493	45.5612	46.1367	39.9477	14.2291	18.1638	25.9454	14.1998	19.0394
	ENSG00000042753	71.6554	107.273	106.401	106.605	93.9873	139.654	131.439	134.515
	ENSG00000042980	1.24258	0.56959	1.13595	1.80687	1.05604	0.451224	0.182048	1.01393
	ENSG00000043093	32.307	30.1882	24.423	30.0391	22.388	23.4637	21.1176	23.6585
	ENSG00000043143	14.9109	18.7965	14.3887	13.0998	22.5992	22.3356	18.2048	17.4622
	ENSG00000043355	702.678	673.445	773.205	474.98	711.98	523.872	374.656	337.64
	ENSG00000043462	0	0.56959	0.757302	0.451716	0	0	1.45639	0.112659
	ENSG00000043514	39.1412	33.0362	33.3213	36.3632	39.4958	39.0309	26.9432	32.1079
	ENSG00000043591	0	0.189863	0.567977	0.451716	0.211207	0.225612	0.364097	0.112659
	ENSG00000044090	8.28386	9.49316	10.7916	5.87231	7.81467	9.47571	2.18458	3.0418
	ENSG00000044115	217.865	189.104	194.059	128.965	155.66	134.014	132.349	137.219
	ENSG00000044446	31.6858	31.897	27.0735	18.9721	28.9354	22.7868	12.3793	16.3356
	ENSG00000044459	58.8154	67.2116	72.133	61.4334	78.5691	55.5006	43.8737	45.0637
	ENSG00000044524	1.03548	0.379726	1.70393	1.35515	0	0	0	0.225319
	ENSG00000044574	526.232	421.876	343.626	1100.61	619.049	731.66	1197.15	1214.58
	ENSG00000046604	106.655	99.4883	95.0414	180.461	135.173	135.142	128.89	148.598
	ENSG00000046647	19.26	21.2647	24.6123	19.8755	26.4009	32.2625	16.0203	15.7723
	ENSG00000046651	34.9993	45.3773	35.9718	41.5579	41.8191	42.6407	32.5867	25.0104
	ENSG00000046653	164.02	170.687	183.835	107.283	89.7631	95.434	108.865	112.659
	ENSG00000046889	86.9805	70.2494	67.2106	40.6545	32.7371	28.4271	39.5045	26.3623
	ENSG00000047056	8.69805	5.88576	12.6848	5.64646	6.54743	8.12204	4.73326	4.84435
	ENSG00000047188	47.4251	33.7956	54.7151	41.3321	43.5087	35.1955	30.9482	30.1927
	ENSG00000047230	44.3186	44.428	42.5982	30.7167	43.7199	45.7993	28.9457	30.418
	ENSG00000047249	26.9225	31.897	33.6999	29.1357	28.513	27.0735	22.392	21.7432
	ENSG00000047315	353.721	271.884	308.979	291.131	245.845	203.953	168.759	234.557
	ENSG00000047346	7.24838	5.50603	7.3837	6.54989	5.49139	5.18908	2.73073	5.40765
	ENSG00000047365	0.621289	1.32904	0.757302	1.35515	1.47845	0.676837	1.27434	1.80255
	ENSG00000047410	304.225	276.061	260.323	272.611	239.298	179.813	157.654	196.027
	ENSG00000047457	1.03548	0.189863	0	0.903433	0.633622	0.676837	1.27434	1.68989
	ENSG00000047578	9.31934	9.49316	7.57302	8.58261	10.3492	8.79888	7.28194	7.2102
	ENSG00000047579	34.378	35.1247	34.2679	26.4254	43.7199	32.0369	33.1328	32.2206
	ENSG00000047597	2.89935	3.03781	1.89326	0.225858	1.47845	1.8049	0.364097	1.68989
	ENSG00000047617	0.828386	2.46822	1.13595	0.225858	0.844829	0.902449	0.546145	0.563297
	ENSG00000047621	22.3664	20.8849	20.6365	16.4877	23.0216	17.5978	19.2971	14.3077
	ENSG00000047634	1.24258	0.949316	1.89326	0.903433	1.47845	1.12806	1.09229	2.25319
	ENSG00000047644	51.9812	44.8077	45.8168	62.3369	49.4225	49.1835	45.8762	52.9499
	ENSG00000047648	0.414193	0	0.567977	0.451716	0.844829	0	0.364097	0.788615
	ENSG00000047662	0.828386	0.379726	0.567977	0.903433	0.844829	1.8049	1.09229	1.23925
	ENSG00000047849	291.385	293.528	297.809	245.282	227.893	214.106	196.612	267.341
	ENSG00000047932	65.4425	60.1866	56.987	51.4957	44.776	46.9273	40.2327	42.6979
	ENSG00000048028	71.4483	63.0346	78.5701	56.4646	47.0992	50.9884	42.9634	43.2612
	ENSG00000048052	22.5735	31.7071	32.1853	16.2618	17.319	19.4027	10.9229	12.0545
	ENSG00000048140	66.478	72.148	63.6134	60.53	67.5863	70.8422	60.9862	59.1461
	ENSG00000048162	43.0761	66.0724	46.1954	77.0177	60.6165	53.9213	99.0343	92.268
	ENSG00000048342	18.4316	13.6701	14.5781	6.09817	9.08192	9.02449	8.37423	7.88615
	ENSG00000048392	93.1934	111.64	92.5802	126.932	125.246	154.319	64.081	102.971
	ENSG00000048405	2.89935	6.07562	2.46123	3.16202	3.80173	4.28663	3.09482	2.92914
	ENSG00000048471	6.83418	5.88576	5.30111	4.29131	6.33622	4.96347	5.2794	4.95701
	ENSG00000048540	43.2832	44.9976	38.2438	16.9394	4.01294	9.2501	14.928	8.90008
	ENSG00000048544	51.1528	56.7691	59.8269	49.463	44.776	48.0554	60.6221	58.0195
	ENSG00000048545	11.1832	12.531	14.5781	2.03272	4.64656	4.96347	2.00253	2.92914
	ENSG00000048649	190.115	223.659	221.89	198.078	208.673	171.014	134.716	148.598
	ENSG00000048707	42.6619	38.1625	42.4089	41.1062	40.9742	30.9089	17.1125	27.8268
	ENSG00000048740	120.116	134.993	164.713	110.219	141.298	94.9827	69.1784	75.2564
	ENSG00000048828	156.979	128.348	120.79	215.469	168.121	160.41	155.287	205.265
	ENSG00000048991	66.2709	60.1866	55.0937	55.1094	44.776	34.0674	51.1556	46.303
	ENSG00000049089	2.89935	2.27836	3.02921	0	1.47845	1.12806	0.546145	1.01393
	ENSG00000049130	7.45547	8.92357	1.89326	8.35675	8.02588	8.34765	3.64097	7.43551
	ENSG00000049167	8.69805	8.73371	10.7916	9.48605	9.29312	7.89643	10.0127	9.35072
	ENSG00000049192	10.769	7.2148	9.08763	3.16202	4.43535	2.93296	3.09482	1.57723
	ENSG00000049239	11.5974	12.1512	10.6022	5.87231	18.1638	14.4392	3.82302	7.43551
	ENSG00000049245	22.5735	22.214	19.1219	13.7774	16.0518	16.2441	16.0203	14.871
	ENSG00000049246	5.38451	4.93644	5.11179	3.61373	12.8836	6.54275	4.00506	2.92914
	ENSG00000049283	1.24258	3.03781	1.70393	3.38787	2.32328	3.15857	1.82048	2.59116
	ENSG00000049323	69.1702	58.4779	61.9094	38.3959	53.6467	39.0309	33.679	36.5016
	ENSG00000049449	39.9696	29.6187	31.2387	37.7183	42.2415	34.2931	43.5096	49.1195
	ENSG00000049540	3.52064	4.74658	4.35449	1.35515	4.22415	1.35367	1.09229	1.91521
	ENSG00000049541	13.2542	18.9863	19.3112	63.4662	62.3062	41.9639	80.2833	69.9614
	ENSG00000049618	66.478	52.5921	66.6426	86.052	94.1985	68.1349	55.5248	60.3854
	ENSG00000049656	263.841	223.659	215.642	225.632	147.845	148.002	194.61	193.999
	ENSG00000049759	119.288	114.867	142.562	102.991	99.0562	86.8607	65.7195	83.3679
	ENSG00000049769	14.7038	13.4803	14.1994	7.45332	13.7285	13.7623	7.46398	9.57604
	ENSG00000049860	58.4012	84.8688	71.3757	77.2435	72.8665	59.1104	74.2757	81.34
	ENSG00000049883	24.4374	16.1384	17.6073	9.7119	9.29312	10.3782	13.1075	12.3925
	ENSG00000050030	2.07096	1.32904	6.81572	2.7103	2.11207	0.902449	0.546145	0.675956
	ENSG00000050130	84.7024	38.7321	54.5258	41.7838	42.4527	41.5126	39.1404	51.26
	ENSG00000050165	14.9109	10.4425	10.4129	9.93776	12.0388	16.0185	12.3793	14.1951
	ENSG00000050327	21.538	25.8214	17.2286	16.7135	20.6983	19.177	13.8357	17.9128
	ENSG00000050344	108.519	89.8053	88.7937	61.6593	58.9268	64.2995	68.9963	80.2134
	ENSG00000050393	27.958	29.4288	27.2629	37.7183	38.2285	29.7808	45.148	46.641
	ENSG00000050405	175.618	163.852	160.169	145.904	122.5	93.4035	168.759	176.086
	ENSG00000050426	22.5735	20.3154	20.2578	20.1014	22.5992	15.3416	8.73832	11.9419
	ENSG00000050438	16.9819	18.7965	21.5831	15.1325	26.6121	18.5002	8.73832	8.78743
	ENSG00000050555	8.07676	3.6074	4.16516	3.61373	3.37932	4.06102	2.73073	2.36585
	ENSG00000050748	36.449	28.8592	34.6466	22.8117	25.3449	23.0124	15.8382	29.6294
	ENSG00000050767	3.31354	3.98713	3.59718	2.7103	3.59052	3.83541	4.55121	4.50637
	ENSG00000050820	47.4251	51.0732	42.7876	67.3058	55.3363	79.1899	90.296	107.026
	ENSG00000051009	25.68	27.5302	25.3696	24.8444	31.8923	29.5552	17.2946	21.0673
	ENSG00000051108	20.5025	14.8093	15.146	14.0032	9.92674	9.92694	18.751	11.4912
	ENSG00000051128	52.3954	100.627	92.2015	48.1078	67.3751	71.2935	62.0785	66.5816
	ENSG00000051180	60.6793	49.5543	43.1662	36.1373	39.4958	32.7138	41.507	44.1624
	ENSG00000051341	41.2122	45.3773	39.7584	24.8444	46.888	37.6772	19.1151	23.2078
	ENSG00000051382	36.8632	25.4417	27.2629	19.4238	25.1337	20.9819	15.2921	19.2647
	ENSG00000051523	6.62709	18.6066	13.8208	6.09817	4.64656	10.1525	5.46145	6.42158
	ENSG00000051596	7.45547	2.08849	3.78651	29.3616	70.5433	82.1228	11.469	69.8488
	ENSG00000051620	77.8683	49.1746	44.6808	51.9474	49.8449	42.1895	67.1759	51.26
	ENSG00000051825	28.9935	26.5808	27.2629	25.7478	31.2587	24.8173	17.4766	16.7862
	ENSG00000052126	117.424	99.2984	93.3375	68.2092	72.8665	66.1044	60.4401	63.8778
	ENSG00000052344	56.5373	88.2864	76.4875	53.3025	86.1726	90.9217	70.9989	86.635
	ENSG00000052723	33.7567	37.7828	41.6516	31.1684	29.7802	38.3541	26.5791	26.9256
	ENSG00000052749	17.6032	17.4674	14.3887	33.2012	19.2199	26.6222	29.3098	30.418
	ENSG00000052795	36.449	36.8335	32.564	29.3616	28.3018	28.8784	24.3945	26.137
	ENSG00000052802	193.221	154.169	144.077	116.543	54.0691	74.0008	118.149	105.674
	ENSG00000052841	97.9566	89.6154	95.0414	48.5595	66.3191	52.342	34.043	30.08
	ENSG00000053108	1.24258	0.56959	1.5146	1.12929	1.26724	0.902449	0.728194	2.14053
	ENSG00000053254	179.967	190.433	185.16	230.827	179.949	147.776	178.954	199.182
	ENSG00000053371	47.6322	59.617	57.555	27.5547	35.9052	38.5797	33.3149	29.9674
	ENSG00000053372	44.1115	57.7184	49.414	93.0536	92.0864	77.1594	144.728	101.731
	ENSG00000053438	0	0	0	0.677575	1.68966	2.25612	1.82048	1.12659
	ENSG00000053501	3.31354	6.64521	6.43707	6.32403	9.29312	7.89643	6.91784	7.32285
	ENSG00000053524	8.49095	2.65808	5.11179	2.93616	5.49139	4.51224	0.364097	3.0418
	ENSG00000053770	21.1238	18.2269	17.7966	19.8755	15.2069	17.1465	14.928	14.871
	ENSG00000053900	44.5257	37.7828	39.569	37.9442	33.3708	29.7808	32.2226	33.3472
	ENSG00000053918	4.97031	6.26548	6.24774	3.83959	6.75863	2.70735	3.64097	3.6051
	ENSG00000054116	110.175	91.7039	79.3274	41.5579	42.2415	48.9579	45.148	38.7548
	ENSG00000054118	227.185	211.887	190.84	229.246	210.363	203.277	199.889	227.008
	ENSG00000054148	62.9573	55.0603	41.8409	36.589	43.7199	47.6042	57.7093	38.7548
	ENSG00000054179	3.10645	3.98713	3.59718	2.7103	2.9569	5.18908	1.45639	2.02787
	ENSG00000054219	1.03548	2.27836	1.5146	0.677575	1.47845	3.15857	0	0.112659
	ENSG00000054267	125.708	147.714	120.979	136.87	126.724	87.3119	99.3984	88.5502
	ENSG00000054277	79.7321	73.8568	54.3364	47.6561	40.3406	45.7993	48.2428	44.5004
	ENSG00000054282	24.0232	41.7699	28.9668	21.6824	21.1207	22.11	17.1125	24.5597
	ENSG00000054356	1.24258	2.27836	1.5146	1.12929	0.844829	3.15857	1.09229	0.901274
	ENSG00000054392	1.65677	0.949316	0.946628	0.903433	1.68966	1.12806	0.182048	0.337978
	ENSG00000054523	130.471	112.779	131.581	100.959	108.772	96.7876	73.3655	71.5387
	ENSG00000054598	3.93483	2.46822	0.946628	0.451716	1.47845	0.676837	0.910242	0.450637
	ENSG00000054611	22.7806	22.9734	28.3988	20.3272	24.2888	26.3966	18.3869	23.0952
	ENSG00000054654	268.19	261.821	264.866	200.788	249.225	208.466	109.229	109.054
	ENSG00000054690	13.4613	8.54384	14.0101	7.90504	5.28018	8.34765	3.09482	4.39371
	ENSG00000054793	18.8458	11.3918	15.9033	10.3895	11.4052	9.70133	10.1947	9.6887
	ENSG00000054938	0.207096	0	0.567977	0.225858	0.422415	0	0.546145	0.225319
	ENSG00000054965	25.4729	18.037	26.5056	15.8101	13.7285	13.7623	8.01013	13.9698
	ENSG00000054967	4.97031	7.02494	3.59718	2.25858	4.64656	4.06102	5.09735	4.16839
	ENSG00000054983	45.147	45.3773	47.3314	20.5531	15.6293	16.0185	13.4716	18.9268
	ENSG00000055044	144.76	168.409	121.168	169.394	214.798	154.996	232.112	174.847
	ENSG00000055070	59.8509	58.8576	56.6083	67.0799	62.5174	82.5741	87.2012	78.7489
	ENSG00000055118	6.21289	8.35398	12.8741	4.29131	9.50433	8.12204	4.18711	6.75956
	ENSG00000055130	68.5489	55.2502	61.9094	55.787	43.0863	50.3115	62.6246	55.3157
	ENSG00000055147	13.0471	13.4803	14.0101	8.1309	8.02588	8.79888	10.1947	6.0836
	ENSG00000055163	56.3302	69.4899	70.9971	44.9458	42.2415	49.1835	38.7763	37.0649
	ENSG00000055208	77.6612	74.996	85.0072	90.5692	77.5131	78.9643	44.6019	64.2158
	ENSG00000055211	16.5677	24.1126	25.1803	28.2323	29.569	27.7503	30.22	28.9534
	ENSG00000055332	89.0515	91.514	81.0313	77.9211	94.8321	92.7266	59.1657	76.4957
	ENSG00000055483	73.3121	77.8439	69.4825	64.5955	82.3709	77.1594	58.9837	56.4423
	ENSG00000055609	70.2057	70.2494	74.9729	69.3385	69.9096	57.7567	33.4969	36.389
	ENSG00000055732	1.65677	1.32904	1.32528	4.96888	5.06898	1.57929	2.00253	2.25319
	ENSG00000055917	120.737	111.829	118.896	105.928	100.323	76.4825	63.7169	69.9614
	ENSG00000055950	60.2651	70.0595	72.133	86.052	85.7502	88.44	96.8497	96.211
	ENSG00000055955	0.621289	0.759453	0.189326	0.225858	0.422415	0.225612	0.182048	0.225319
	ENSG00000056050	97.9566	101.197	104.508	82.2124	82.7933	73.324	78.0988	67.0323
	ENSG00000056097	115.146	120.373	119.086	104.121	95.6769	87.5375	93.0267	94.4085
	ENSG00000056277	13.6684	8.92357	12.3062	4.74302	8.44829	8.79888	3.27687	3.71776
	ENSG00000056291	2.07096	2.84795	2.08258	2.7103	0.633622	0.225612	2.54868	1.35191
	ENSG00000056487	90.7082	106.323	79.3274	85.3744	135.173	50.3115	39.1404	61.3993
	ENSG00000056558	0.414193	1.13918	0.757302	0.451716	3.59052	2.03051	0.546145	0.675956
	ENSG00000056586	71.4483	71.9581	70.6184	50.3664	59.3493	45.7993	39.8686	34.8117
	ENSG00000056736	1.86387	0.759453	2.08258	2.48444	4.43535	5.18908	1.63844	1.12659
	ENSG00000056972	17.189	20.1255	18.7432	11.5188	6.33622	12.1831	10.9229	14.3077
	ENSG00000056998	77.247	71.0088	88.2257	70.6936	86.3838	61.1409	76.4603	84.7198
	ENSG00000057019	133.991	117.146	136.693	122.189	96.3105	79.4155	85.9268	83.3679
	ENSG00000057252	4.34903	2.84795	1.70393	2.93616	4.22415	1.8049	3.27687	3.37978
	ENSG00000057294	7.66257	8.92357	7.00504	19.8755	22.1768	19.6283	12.3793	24.5597
	ENSG00000057593	1.03548	0.189863	0.189326	0.225858	1.05604	0	0.364097	0.675956
	ENSG00000057608	459.961	372.132	382.059	406.997	387.354	384.669	532.127	460.777
	ENSG00000057657	4.55612	1.32904	0.189326	1.12929	1.26724	0.451224	0.910242	0.563297
	ENSG00000057663	25.68	23.9228	21.5831	23.0375	22.1768	25.043	19.8433	21.7432
	ENSG00000057704	3.31354	4.74658	2.83988	1.80687	4.43535	3.15857	3.27687	4.61903
	ENSG00000057757	65.8567	70.4392	62.8561	56.4646	62.5174	51.4396	53.1581	47.9929
	ENSG00000057935	181.831	166.32	181.753	146.356	195.156	194.703	103.039	132.487
	ENSG00000058056	69.9986	79.5527	80.842	59.6266	78.3579	60.2385	48.789	61.7373
	ENSG00000058063	10.9761	10.0627	10.2236	9.03433	12.25	9.70133	4.55121	8.33679
	ENSG00000058085	7.66257	11.9614	6.43707	7.22746	8.02588	5.86592	4.18711	10.252
	ENSG00000058091	39.3483	25.2518	32.3747	32.2977	13.5173	22.11	32.2226	30.8686
	ENSG00000058262	87.1876	105.944	104.508	130.546	111.729	149.581	144	174.509
	ENSG00000058272	207.718	180.75	189.326	175.492	171.078	133.111	146.003	140.036
	ENSG00000058335	0.621289	0.56959	0.567977	0	1.05604	0.902449	0.182048	0
	ENSG00000058404	0	0.759453	0.189326	0.225858	0.211207	0.451224	0.182048	0.112659
	ENSG00000058453	90.087	76.5149	101.1	42.4613	41.6078	32.9394	17.6587	23.5458
	ENSG00000058600	37.2774	31.7071	23.855	32.0719	31.8923	30.232	29.6739	29.8547
	ENSG00000058668	39.1412	27.72	34.8359	19.8755	36.7501	22.3356	11.105	14.1951
	ENSG00000058673	103.134	78.0338	71.3757	59.4007	65.4743	62.7202	38.9584	46.9789
	ENSG00000058729	36.2419	29.0491	33.5106	23.7151	29.1466	23.4637	28.9457	25.9116
	ENSG00000058799	18.6387	28.4795	23.4764	35.008	32.7371	28.6528	29.3098	31.8826
	ENSG00000058804	164.227	155.118	195.952	171.201	149.957	122.959	139.085	162.793
	ENSG00000058866	0.207096	0.189863	0.378651	0.225858	0.422415	0	0.364097	0.788615
	ENSG00000059122	6.21289	8.73371	6.05842	6.54989	4.64656	7.21959	2.91277	5.74562
	ENSG00000059145	33.7567	28.8592	31.8067	27.7806	28.9354	21.2075	28.3995	26.5876
	ENSG00000059377	2.27806	0.949316	2.08258	1.35515	1.90087	1.35367	1.63844	1.80255
	ENSG00000059378	5.17741	7.2148	5.49044	6.54989	9.50433	9.02449	4.91531	5.63297
	ENSG00000059573	107.69	78.2236	77.2448	58.0456	46.6768	57.9823	38.7763	53.9638
	ENSG00000059588	37.6916	22.0241	28.9668	18.7462	29.1466	21.2075	6.37169	10.4773
	ENSG00000059691	12.2187	12.1512	13.4421	23.2634	19.4311	20.7563	22.2099	17.6875
	ENSG00000059728	4.34903	4.74658	7.3837	5.4206	2.7457	3.83541	4.18711	2.92914
	ENSG00000059758	37.6916	18.2269	24.2337	13.5515	12.25	13.7623	12.3793	12.2799
	ENSG00000059769	20.9167	18.9863	16.282	16.7135	15.6293	14.2136	16.7485	16.1103
	ENSG00000059804	987.85	1246.45	1885.3	1784.28	982.959	1023.38	967.041	1074.43
	ENSG00000059915	3.93483	3.98713	5.11179	1.12929	3.16811	3.83541	0.546145	2.4785
	ENSG00000060069	45.5612	47.8455	45.8168	53.0767	51.3234	65.8788	51.7017	59.4841
	ENSG00000060138	272.746	371.182	329.048	524.443	473.104	543.274	554.701	578.956
	ENSG00000060140	2.27806	0.379726	0.757302	0.225858	0	0.451224	0.364097	0.788615
	ENSG00000060237	204.197	205.812	201.253	162.166	176.147	180.715	131.075	126.854
	ENSG00000060339	300.497	269.985	249.342	320.719	233.595	186.13	267.611	224.192
	ENSG00000060491	16.7748	30.9477	36.9185	49.6888	48.7889	71.2935	31.6764	45.8523
	ENSG00000060558	0.621289	0.759453	0.946628	0.225858	0.844829	1.12806	0.364097	1.35191
	ENSG00000060642	6.62709	5.31617	7.3837	4.06545	5.7026	8.12204	3.45892	5.29499
	ENSG00000060656	38.727	42.7192	56.987	46.9785	61.0389	67.9093	31.3123	50.6967
	ENSG00000060688	16.5677	27.5302	28.3988	44.0424	37.1725	39.4821	33.1328	31.4319
	ENSG00000060718	24.4374	24.4923	36.5398	44.0424	32.5259	33.3906	27.6714	48.4435
	ENSG00000060749	200.055	246.632	223.593	191.076	217.966	155.221	142.908	123.024
	ENSG00000060762	6.83418	11.3918	7.3837	5.64646	5.28018	6.76837	7.46398	7.43551
	ENSG00000060971	24.0232	16.708	14.0101	22.1341	16.0518	12.6343	28.7636	22.9825
	ENSG00000060982	789.659	683.507	794.978	767.015	609.756	580.5	592.568	683.729
	ENSG00000061273	235.883	279.289	320.339	247.541	212.475	159.733	272.162	290.999
	ENSG00000061337	58.8154	29.6187	47.3314	15.5842	14.3621	23.0124	27.3073	23.6585
	ENSG00000061656	3.52064	6.64521	6.43707	2.25858	2.7457	2.25612	0.728194	0.563297
	ENSG00000061676	106.448	72.9075	79.3274	87.633	76.8795	74.2264	59.3478	79.7628
	ENSG00000061794	53.0167	69.1102	59.4482	54.206	38.4397	40.8358	60.258	52.9499
	ENSG00000061918	2.27806	2.08849	1.70393	1.58101	1.26724	0.902449	1.82048	1.23925
	ENSG00000061936	95.0573	97.0201	88.983	75.4367	73.0777	56.8543	58.6196	55.3157
	ENSG00000061938	21.1238	23.1633	25.9376	18.7462	20.9095	26.3966	10.5588	20.166
	ENSG00000061987	33.7567	34.745	33.132	21.2307	28.7242	24.1405	13.1075	13.9698
	ENSG00000062038	177.275	224.039	191.597	172.33	170.022	214.332	155.105	219.46
	ENSG00000062194	373.395	344.792	340.407	242.12	305.617	235.539	200.799	209.997
	ENSG00000062282	2.48516	2.27836	0.946628	2.03272	4.85777	6.76837	1.09229	1.12659
	ENSG00000062370	3.31354	4.17699	3.59718	3.16202	2.32328	0.902449	2.00253	1.80255
	ENSG00000062485	34.5851	42.3395	38.6224	59.6266	55.3363	69.4886	52.0658	58.5828
	ENSG00000062582	1.65677	0.56959	1.89326	0.677575	0.844829	0.451224	0.728194	1.35191
	ENSG00000062598	20.2955	14.9992	19.6899	19.8755	19.0087	14.4392	18.0228	10.59
	ENSG00000062650	137.305	129.866	114.731	103.895	105.181	95.8852	88.1114	102.069
	ENSG00000062716	78.9037	78.9831	83.4926	73.8556	64.207	68.5861	62.4426	61.85
	ENSG00000062725	19.6742	32.0869	31.428	22.36	19.8535	14.2136	13.2895	15.7723
	ENSG00000062822	25.2658	40.6307	42.7876	39.2993	30.6251	48.7322	22.756	29.6294
	ENSG00000063015	0.414193	0.759453	0.946628	4.74302	5.28018	6.99398	1.09229	5.52031
	ENSG00000063046	168.784	134.423	132.528	184.978	236.975	182.52	119.788	133.276
	ENSG00000063127	2.89935	0.759453	1.5146	1.80687	4.22415	2.25612	0.910242	1.23925
	ENSG00000063169	12.6329	7.2148	11.5489	7.67918	12.0388	10.8294	6.0076	9.23806
	ENSG00000063176	23.4019	28.6693	24.0443	39.9769	36.3277	30.9089	28.5816	35.375
	ENSG00000063177	1197.85	1433.09	1313.73	1275.87	1462.61	1972.98	1572.35	1439.67
	ENSG00000063180	55.7089	57.1488	59.4482	34.3305	51.957	67.0068	36.4097	30.3054
	ENSG00000063241	15.118	26.5808	25.3696	47.2044	34.2156	66.1044	47.6967	54.3018
	ENSG00000063244	103.548	136.512	156.762	114.284	78.1467	101.977	87.0191	98.8022
	ENSG00000063245	46.8038	56.7691	72.8903	57.1421	53.2242	69.263	39.1404	51.598
	ENSG00000063322	29.2006	34.1754	29.7241	31.6202	40.1294	30.232	37.1379	39.4308
	ENSG00000063438	2.27806	4.17699	2.08258	0.677575	1.68966	1.57929	0.364097	0.450637
	ENSG00000063587	23.4019	19.7458	17.2286	9.26019	12.4612	13.3111	10.5588	6.6469
	ENSG00000063601	24.2303	25.2518	29.1561	16.4877	20.6983	16.2441	17.1125	18.7014
	ENSG00000063660	31.6858	21.6444	24.8016	16.4877	21.1207	20.9819	20.2074	19.9407
	ENSG00000063761	8.28386	5.50603	8.33032	7.67918	9.08192	11.2806	8.37423	8.67477
	ENSG00000063854	48.4606	42.7192	41.273	27.103	39.4958	39.4821	30.038	34.8117
	ENSG00000063978	19.0529	15.9485	19.5005	14.0032	16.0518	16.6953	10.0127	12.6178
	ENSG00000064012	12.4258	7.2148	7.76235	3.38787	5.49139	5.64031	3.82302	6.42158
	ENSG00000064042	3.93483	1.51891	1.32528	9.03433	12.6724	6.76837	4.00506	4.95701
	ENSG00000064102	79.525	42.9091	70.8077	83.3417	65.6855	69.7142	57.1632	67.8209
	ENSG00000064115	142.482	171.067	161.116	194.916	231.694	228.771	164.572	177.438
	ENSG00000064195	0.621289	0.379726	0.378651	0.451716	0.633622	1.57929	0.728194	0.450637
	ENSG00000064199	6.83418	7.40466	5.30111	5.4206	8.87071	6.99398	8.55627	7.09754
	ENSG00000064225	8.49095	7.59453	14.5781	9.26019	10.5604	7.21959	3.82302	5.40765
	ENSG00000064270	0.207096	0.949316	0.946628	1.12929	1.05604	1.35367	1.82048	1.68989
	ENSG00000064300	4.14193	5.50603	4.73314	2.03272	2.7457	3.6098	2.54868	2.70382
	ENSG00000064309	23.609	19.1762	20.2578	13.5515	17.319	18.2746	9.28447	12.0545
	ENSG00000064313	21.538	21.2647	15.714	31.1684	39.0734	32.7138	27.6714	29.0661
	ENSG00000064393	116.802	87.7168	106.022	68.6609	129.893	94.3059	62.6246	73.7918
	ENSG00000064419	223.25	244.164	278.687	299.94	332.863	273.442	256.142	311.616
	ENSG00000064489	0	0.189863	0	0.451716	0	0.902449	0	0.563297
	ENSG00000064490	16.3606	18.037	17.0393	19.6497	22.8104	24.5917	30.7662	30.08
	ENSG00000064545	35.4135	68.1609	67.3999	79.5021	105.815	129.727	68.9963	98.1263
	ENSG00000064547	50.7386	36.2639	42.7876	38.17	43.2975	43.0919	43.3275	37.6282
	ENSG00000064601	14.9109	18.6066	22.9084	33.6529	28.513	35.4211	26.0329	30.1927
	ENSG00000064607	221.593	217.203	234.574	153.584	166.22	140.556	68.9963	103.872
	ENSG00000064651	25.2658	32.0869	35.2145	33.6529	25.1337	27.5247	32.5867	28.0522
	ENSG00000064652	31.2716	26.5808	30.1028	30.7167	40.763	30.9089	22.574	32.4459
	ENSG00000064655	1.65677	1.32904	3.21853	2.25858	1.26724	0.676837	1.63844	2.59116
	ENSG00000064666	84.2883	104.994	100.343	162.166	177.625	215.911	205.533	211.236
	ENSG00000064687	10.5619	11.0121	13.2528	9.26019	13.3061	13.7623	5.6435	9.91402
	ENSG00000064692	3.10645	4.17699	4.54381	5.64646	6.54743	6.09153	5.46145	7.77349
	ENSG00000064703	39.9696	35.6943	28.7775	29.8133	28.9354	26.171	31.3123	33.4598
	ENSG00000064726	8.49095	7.2148	5.49044	4.51716	9.08192	6.76837	5.46145	5.06967
	ENSG00000064763	17.189	16.708	12.3062	7.45332	10.138	5.64031	9.10242	8.90008
	ENSG00000064787	0.621289	0.379726	0.189326	0.451716	0.422415	0.451224	0.182048	0.450637
	ENSG00000064932	16.9819	19.9356	22.5297	22.1341	24.0776	34.2931	14.0177	23.7711
	ENSG00000064933	82.8386	76.7047	77.4341	58.949	69.0648	57.0799	46.7864	45.8523
	ENSG00000064961	86.1521	106.893	117.192	89.4399	120.811	173.947	71.363	93.1692
	ENSG00000064989	1.24258	3.22767	3.02921	0.677575	1.90087	0.902449	1.45639	2.14053
	ENSG00000064995	78.2825	90.7546	79.706	102.991	103.492	117.318	146.367	120.207
	ENSG00000064999	33.3425	27.9099	22.9084	21.4565	22.388	17.5978	14.928	14.871
	ENSG00000065000	115.56	135.183	130.256	143.42	132.849	128.825	124.885	147.922
	ENSG00000065029	45.5612	41.9598	50.9286	37.7183	29.1466	35.4211	27.1252	27.4889
	ENSG00000065054	4.34903	3.6074	2.65056	4.29131	8.23709	9.02449	4.91531	6.19626
	ENSG00000065057	48.8748	54.3009	49.414	55.1094	52.8018	50.5371	60.4401	47.0916
	ENSG00000065060	15.9464	18.6066	11.3595	11.7446	13.0949	13.0855	10.0127	11.4912
	ENSG00000065135	153.458	137.461	138.018	107.057	102.224	109.422	106.134	101.393
	ENSG00000065150	282.272	219.102	233.438	254.316	234.44	237.344	240.85	224.305
	ENSG00000065154	68.9631	36.4537	48.0887	52.625	51.3234	66.33	54.9786	74.4678
	ENSG00000065183	85.5308	79.3628	62.0988	98.2483	95.0433	72.6471	99.3984	87.5363
	ENSG00000065243	67.3063	70.819	59.6375	50.1405	59.1381	38.3541	34.043	30.9813
	ENSG00000065268	120.116	196.698	199.17	131.901	132.005	202.825	131.075	136.768
	ENSG00000065308	67.3063	46.8962	56.419	30.9426	30.6251	23.2381	27.8534	33.1218
	ENSG00000065320	7.86967	3.22767	1.32528	3.61373	5.49139	7.89643	2.00253	4.28105
	ENSG00000065328	63.5786	93.4127	71.565	85.3744	91.8752	94.9827	83.0141	88.2122
	ENSG00000065357	6.41999	7.02494	5.86909	2.7103	6.33622	4.06102	2.73073	3.71776
	ENSG00000065361	58.4012	72.148	62.6667	54.8836	59.5605	46.0249	46.7864	54.5271
	ENSG00000065413	1.24258	1.13918	0.378651	0.225858	1.05604	0.225612	0.364097	0.788615
	ENSG00000065427	142.482	167.269	163.767	159.23	106.871	147.325	161.659	147.809
	ENSG00000065457	22.9877	23.543	17.2286	23.4893	25.1337	21.6588	23.8483	27.8268
	ENSG00000065485	15.9464	18.4167	19.8792	18.0687	17.5302	14.2136	12.1972	19.2647
	ENSG00000065491	30.8574	33.6058	30.1028	20.5531	17.319	21.8844	19.4792	18.8141
	ENSG00000065518	156.151	169.358	159.033	219.986	270.557	263.741	288.729	232.416
	ENSG00000065526	96.2998	89.9951	79.706	77.4694	97.1554	74.452	45.6941	56.555
	ENSG00000065534	37.8987	36.4537	40.8943	30.9426	51.3234	30.9089	32.7687	44.3878
	ENSG00000065548	164.435	208.849	201.064	252.961	178.47	167.63	266.883	193.098
	ENSG00000065559	28.5793	23.543	26.3162	29.3616	27.8794	19.177	28.9457	22.9825
	ENSG00000065600	17.189	16.8978	9.46628	14.0032	11.8276	12.1831	11.469	11.3786
	ENSG00000065609	1.24258	0	0.946628	0.225858	0.211207	0.451224	0.364097	0.563297
	ENSG00000065613	86.7734	85.2486	83.8712	76.3401	96.3105	79.6411	64.9913	69.5108
	ENSG00000065615	10.3548	11.9614	7.3837	12.1963	9.08192	10.8294	12.1972	8.56211
	ENSG00000065618	4.55612	2.27836	4.35449	4.51716	2.53449	2.70735	4.18711	5.85828
	ENSG00000065621	34.1709	31.7071	31.2387	14.6808	36.3277	32.7138	14.3818	14.3077
	ENSG00000065665	19.8813	17.4674	14.0101	19.198	16.4742	19.4027	20.7535	17.0116
	ENSG00000065675	9.11224	12.9107	19.1219	12.8739	13.9397	15.3416	10.9229	15.4343
	ENSG00000065717	7.45547	6.64521	7.00504	4.51716	3.59052	4.73786	5.6435	6.75956
	ENSG00000065802	43.2832	45.9469	45.8168	51.9474	54.9139	53.9213	45.148	44.0498
	ENSG00000065809	62.336	56.5792	47.71	35.4597	38.2285	32.4882	47.8787	42.5852
	ENSG00000065833	5.5916	3.98713	4.54381	2.93616	3.59052	2.25612	4.91531	4.61903
	ENSG00000065882	134.82	159.485	154.868	107.96	136.651	163.794	95.9395	122.799
	ENSG00000065883	43.6974	44.6178	34.2679	30.7167	39.4958	29.7808	26.215	26.8129
	ENSG00000065911	264.462	263.72	286.26	281.871	222.824	237.795	199.525	261.032
	ENSG00000065923	52.3954	56.5792	64.3707	20.1014	21.1207	25.7198	17.4766	17.2369
	ENSG00000065970	28.3722	36.074	33.6999	26.8771	16.4742	20.9819	17.6587	21.6306
	ENSG00000065978	325.349	191.572	208.069	764.756	754.644	783.551	1001.45	777.462
	ENSG00000065989	12.6329	21.8343	17.2286	15.3584	26.8233	32.2625	6.91784	18.4761
	ENSG00000066027	53.2238	38.5422	37.6758	37.7183	26.1897	22.5612	27.3073	27.0382
	ENSG00000066032	5.7987	13.4803	12.4955	7.67918	13.0949	11.7318	8.55627	10.8153
	ENSG00000066044	339.845	337.197	379.219	217.276	208.039	229.899	169.487	198.055
	ENSG00000066056	1.03548	1.13918	0.757302	0.677575	0.211207	0.225612	1.27434	0.675956
	ENSG00000066084	27.3367	28.0997	27.4522	21.0048	21.5431	18.5002	14.3818	18.1381
	ENSG00000066117	75.3831	69.8696	73.0797	67.5316	55.5475	76.9338	55.5248	51.0347
	ENSG00000066135	189.493	133.854	148.81	98.4742	98.2114	98.5925	83.3782	91.0287
	ENSG00000066136	46.1825	39.4915	44.1128	31.3943	25.9785	34.7443	27.8534	26.2496
	ENSG00000066185	0.414193	0.189863	0.189326	0.451716	0.211207	0.451224	0	0.112659
	ENSG00000066248	3.10645	3.6074	5.30111	1.35515	4.85777	4.96347	1.82048	2.59116
	ENSG00000066279	197.984	184.737	149.189	161.489	108.561	110.776	82.65	98.3516
	ENSG00000066322	4.34903	7.97425	5.86909	16.9394	10.3492	27.0735	15.2921	20.9546
	ENSG00000066379	35.2064	30.568	33.6999	16.7135	20.0647	19.8539	17.2946	17.9128
	ENSG00000066382	5.7987	5.88576	4.16516	2.93616	3.59052	2.03051	3.82302	2.59116
	ENSG00000066405	3.10645	0	0	0	0	0	0	0
	ENSG00000066422	26.9225	32.0869	20.8258	21.6824	19.4311	18.049	16.0203	15.0963
	ENSG00000066427	43.6974	50.1239	56.6083	52.625	54.7027	52.5676	40.9609	38.8675
	ENSG00000066455	27.3367	27.1504	23.855	25.9737	33.7932	38.8053	18.933	24.2217
	ENSG00000066468	47.218	39.1118	36.9185	39.0735	61.4613	53.9213	22.574	29.5167
	ENSG00000066557	36.2419	44.2381	47.5207	45.8492	42.6639	41.0614	30.22	34.8117
	ENSG00000066583	75.5902	55.2502	70.0504	58.4973	50.6898	46.9273	34.4071	42.8105
	ENSG00000066629	13.2542	8.35398	10.4129	14.6808	17.319	10.1525	13.6536	12.5052
	ENSG00000066651	27.3367	28.8592	25.7483	24.6185	24.0776	22.5612	19.1151	16.3356
	ENSG00000066654	96.2998	85.0587	86.1431	84.0193	81.526	93.8547	72.4553	86.0717
	ENSG00000066697	34.5851	27.72	32.1853	32.5236	31.4699	32.2625	42.0532	37.2902
	ENSG00000066735	84.9095	57.1488	62.2881	86.9554	59.9829	86.8607	84.6525	87.4236
	ENSG00000066739	24.0232	13.2904	15.5247	15.5842	15.4181	11.055	11.287	12.7305
	ENSG00000066777	169.405	119.424	136.882	95.9898	87.4398	78.0618	75.0039	88.8882
	ENSG00000066827	7.24838	6.64521	7.3837	5.4206	4.43535	4.73786	4.55121	4.16839
	ENSG00000066855	51.7741	38.9219	39.569	20.779	25.5561	12.6343	23.6663	26.2496
	ENSG00000066923	1.24258	1.13918	1.89326	1.12929	1.68966	2.25612	0.910242	1.68989
	ENSG00000066926	20.5025	14.9992	14.7674	14.6808	19.8535	16.6953	14.3818	22.6445
	ENSG00000066933	42.4548	37.5929	42.2196	37.4925	46.888	33.3906	21.1176	20.842
	ENSG00000067048	111.211	128.158	122.304	63.4662	58.082	63.6226	56.0709	52.2739
	ENSG00000067057	78.2825	78.4135	88.0364	107.057	78.5691	102.202	61.7144	87.9869
	ENSG00000067064	73.9334	39.4915	48.846	67.9833	23.2328	22.7868	66.9938	51.9359
	ENSG00000067066	1.24258	0.759453	0.567977	0.451716	1.47845	0.676837	0.546145	0.901274
	ENSG00000067082	78.2825	47.2759	84.8178	43.1389	25.9785	24.3661	29.1277	22.7572
	ENSG00000067113	15.7393	13.86	12.6848	12.6481	24.5001	21.6588	11.469	14.1951
	ENSG00000067141	101.477	118.475	120.411	83.3417	105.604	90.0193	48.2428	74.3551
	ENSG00000067167	83.2528	65.1231	69.8611	54.6577	52.8018	50.0859	56.435	57.2309
	ENSG00000067177	9.11224	5.6959	8.51965	4.96888	7.60346	7.21959	4.18711	6.53424
	ENSG00000067182	41.8335	40.251	39.569	36.589	33.1596	40.8358	39.6865	44.3878
	ENSG00000067191	2.69225	4.17699	1.89326	2.25858	2.7457	3.15857	3.27687	2.81648
	ENSG00000067208	19.8813	22.5937	18.3646	16.2618	22.1768	16.9209	10.7409	9.91402
	ENSG00000067221	3.93483	3.6074	4.35449	2.25858	2.7457	4.28663	2.00253	2.81648
	ENSG00000067225	369.874	403.08	437.721	234.893	230.427	264.643	154.559	197.717
	ENSG00000067248	50.9457	57.9083	43.5449	65.7247	50.0561	48.281	59.5298	61.0613
	ENSG00000067334	84.4954	88.0965	69.6718	83.7934	100.535	78.9643	109.047	75.1438
	ENSG00000067365	19.0529	16.3282	19.5005	9.26019	16.8966	13.5367	8.37423	11.7166
	ENSG00000067369	195.913	165.181	184.024	155.616	143.41	108.745	123.611	89.7895
	ENSG00000067445	86.9805	109.741	98.2599	79.728	74.7674	59.5616	62.0785	71.6513
	ENSG00000067533	93.4005	114.487	77.0555	144.323	135.595	105.361	146.367	125.84
	ENSG00000067560	646.555	658.066	589.938	396.155	417.768	492.06	372.471	375.831
	ENSG00000067596	39.9696	28.8592	31.2387	28.0064	30.2026	25.4942	22.9381	29.7421
	ENSG00000067606	32.307	41.7699	43.9235	37.9442	45.1984	45.7993	37.1379	40.5573
	ENSG00000067646	8.07676	3.79726	6.05842	5.64646	6.96984	3.15857	3.27687	5.06967
	ENSG00000067704	136.062	88.4762	89.1723	91.0209	102.224	69.0373	80.4654	101.731
	ENSG00000067715	123.429	81.0716	86.7111	107.509	71.1769	57.9823	91.0242	124.038
	ENSG00000067798	0.828386	0.189863	2.27191	1.35515	0.844829	0.902449	0.910242	0.788615
	ENSG00000067829	15.118	10.8222	10.0343	8.35675	9.08192	14.8904	10.7409	11.2659
	ENSG00000067836	27.958	24.4923	24.423	25.2961	25.5561	26.8479	37.684	27.7142
	ENSG00000067840	113.282	82.5905	80.0847	71.8229	35.2716	67.9093	99.9446	100.267
	ENSG00000067900	151.18	176.763	170.393	213.662	198.112	169.66	153.649	154.907
	ENSG00000067955	31.6858	32.4666	35.4039	28.2323	33.582	30.0064	31.8585	32.6712
	ENSG00000067992	21.3309	21.2647	32.9426	17.8428	18.7975	18.2746	12.9254	9.91402
	ENSG00000068001	38.5199	51.4529	51.4965	44.7199	47.5217	53.6957	44.966	54.6398
	ENSG00000068024	31.0645	24.1126	22.5297	15.8101	21.3319	18.049	11.8331	12.8432
	ENSG00000068028	10.9761	16.708	23.0977	16.7135	19.4311	16.9209	10.1947	14.1951
	ENSG00000068078	3.10645	2.65808	3.21853	13.5515	25.7673	21.2075	6.18965	11.6039
	ENSG00000068079	0.828386	0.379726	0.757302	0.677575	1.90087	1.57929	1.09229	1.46457
	ENSG00000068097	25.2658	22.214	21.3938	21.2307	22.388	24.1405	20.7535	20.9546
	ENSG00000068120	29.6148	26.7707	22.9084	24.8444	22.5992	33.3906	29.1277	38.9801
	ENSG00000068137	22.1593	35.3145	33.132	40.6545	52.3794	49.8603	26.9432	37.5155
	ENSG00000068305	25.68	22.9734	23.855	19.198	26.1897	18.2746	17.1125	16.4483
	ENSG00000068308	106.24	118.095	121.926	118.801	142.776	167.404	107.044	130.572
	ENSG00000068323	45.7683	77.654	94.2841	75.4367	93.5649	74.2264	52.0658	56.555
	ENSG00000068354	10.9761	9.68302	11.3595	4.29131	8.87071	10.6038	6.18965	7.32285
	ENSG00000068366	205.854	108.412	136.125	114.51	62.3062	64.9763	93.5729	105.562
	ENSG00000068383	55.7089	58.0981	73.4583	55.1094	41.6078	40.3846	68.2681	69.5108
	ENSG00000068394	16.5677	14.9992	14.3887	24.1668	21.3319	16.0185	17.1125	22.8698
	ENSG00000068400	132.128	188.154	197.467	108.638	139.397	122.959	76.4603	95.9857
	ENSG00000068438	15.9464	13.2904	11.7382	13.7774	9.29312	10.8294	13.6536	13.2938
	ENSG00000068489	163.399	221.57	219.428	274.192	247.324	199.667	219.732	275.903
	ENSG00000068615	0.207096	0.56959	0.757302	1.35515	0.422415	0.225612	0.182048	0.563297
	ENSG00000068650	68.9631	73.0973	78.3808	37.9442	58.7156	57.5311	19.1151	30.5307
	ENSG00000068654	32.0999	33.4159	28.5882	30.9426	28.7242	31.3601	26.9432	32.1079
	ENSG00000068697	979.359	1102.35	1201.84	837.708	678.187	564.707	776.436	772.167
	ENSG00000068724	8.90515	8.73371	10.4129	6.77575	7.81467	9.02449	7.64603	7.32285
	ENSG00000068745	202.955	151.131	164.145	127.158	132.849	136.947	112.87	118.856
	ENSG00000068784	50.5315	36.8335	51.1179	38.17	40.9742	34.9699	35.1353	39.7687
	ENSG00000068796	106.033	97.2099	89.9296	120.834	100.323	84.8302	125.795	96.6617
	ENSG00000068831	22.1593	43.2888	50.1713	49.6888	37.3837	58.6592	51.7017	46.1903
	ENSG00000068878	109.14	151.321	153.732	185.655	141.72	144.843	135.262	184.085
	ENSG00000068885	20.9167	18.037	23.287	16.0359	20.2759	16.4697	8.55627	12.3925
	ENSG00000068903	6.21289	10.2526	8.8983	8.1309	9.08192	5.86592	5.2794	6.6469
	ENSG00000068912	32.307	31.3274	26.5056	23.7151	24.2888	23.9149	25.1227	24.6724
	ENSG00000068971	3.31354	8.54384	11.1702	9.03433	6.33622	8.57326	4.36916	3.26712
	ENSG00000068976	4.97031	6.07562	5.30111	1.12929	2.7457	1.8049	0.910242	2.36585
	ENSG00000069020	20.5025	14.0499	16.282	13.0998	12.6724	12.1831	6.91784	9.01274
	ENSG00000069188	9.31934	3.41754	6.43707	4.29131	18.375	16.6953	2.36663	3.94308
	ENSG00000069248	82.8386	86.3877	71.9437	72.7264	65.0519	52.5676	61.8965	64.6664
	ENSG00000069275	2810.51	3088.88	2606.44	2647.51	2545.26	2738.93	2713.61	2699.65
	ENSG00000069329	88.6373	82.2108	67.0212	68.435	66.3191	65.6532	65.9015	60.1601
	ENSG00000069345	96.5069	124.171	91.0656	98.4742	102.647	92.501	101.037	100.943
	ENSG00000069399	1.44968	4.74658	3.97584	7.90504	8.02588	8.79888	3.82302	6.19626
	ENSG00000069424	6.41999	2.84795	4.16516	1.58101	4.01294	3.15857	1.09229	1.57723
	ENSG00000069482	286	106.703	62.6667	125.125	92.72	134.239	116.329	254.497
	ENSG00000069493	11.1832	11.2019	8.33032	9.03433	13.9397	9.70133	2.73073	3.49244
	ENSG00000069509	29.2006	33.9855	35.9718	44.2682	36.7501	35.4211	40.5968	35.375
	ENSG00000069535	4.14193	2.46822	2.08258	0.677575	4.43535	1.57929	1.09229	1.46457
	ENSG00000069667	27.3367	26.391	63.4241	17.6169	31.0475	16.4697	5.2794	9.91402
	ENSG00000069696	1.24258	4.36685	2.83988	2.48444	8.23709	8.12204	1.82048	1.57723
	ENSG00000069702	6.21289	5.31617	6.05842	4.74302	8.44829	3.38418	6.0076	6.42158
	ENSG00000069712	6.0058	4.93644	7.3837	4.29131	7.18105	4.96347	1.09229	2.14053
	ENSG00000069764	0	0	0	0.225858	0.633622	0.902449	0	0.225319
	ENSG00000069812	1.65677	2.08849	1.13595	1.12929	1.26724	0.676837	0	0.675956
	ENSG00000069849	132.542	156.068	173.233	252.735	262.32	203.953	222.099	267.678
	ENSG00000069869	1.65677	2.08849	1.32528	1.58101	3.59052	2.25612	3.64097	3.26712
	ENSG00000069943	11.1832	6.83507	5.11179	3.83959	4.43535	2.25612	3.82302	4.05573
	ENSG00000069956	110.175	98.7288	104.318	160.811	131.582	143.715	173.128	142.289
	ENSG00000069966	25.0587	32.8463	40.137	60.3041	67.7976	54.1469	40.7788	55.6537
	ENSG00000069974	4.34903	3.98713	3.59718	6.09817	4.43535	5.41469	9.28447	6.53424
	ENSG00000069998	222.422	148.473	215.452	135.063	130.104	139.654	82.832	107.364
	ENSG00000070010	41.6264	39.4915	40.705	63.692	49.0001	44.8968	78.6449	76.4957
	ENSG00000070018	78.6967	64.3636	67.2106	54.6577	77.0907	46.4761	39.3225	45.0637
	ENSG00000070019	3.93483	3.41754	3.02921	0.225858	3.80173	3.6098	1.45639	1.80255
	ENSG00000070047	96.9211	93.033	78.0021	75.8884	85.1166	80.5436	62.4426	74.0172
	ENSG00000070061	41.0051	28.6693	30.8601	28.684	26.4009	31.3601	28.0355	29.6294
	ENSG00000070081	15.5322	14.9992	16.85	20.5531	27.0345	17.3721	21.6638	21.2926
	ENSG00000070087	430.761	339.096	387.36	167.587	203.815	167.179	207.717	211.124
	ENSG00000070159	3.31354	2.65808	2.08258	0.451716	6.12501	2.70735	1.63844	2.92914
	ENSG00000070182	0	0	0	0.677575	1.05604	2.25612	0.182048	0.225319
	ENSG00000070214	323.485	231.443	324.315	228.117	250.069	210.722	190.969	201.66
	ENSG00000070269	22.7806	17.2775	18.1753	10.1636	20.2759	16.2441	12.3793	13.1811
	ENSG00000070366	45.5612	48.9847	45.8168	36.1373	47.3104	46.9273	31.4944	33.5725
	ENSG00000070367	127.779	106.323	106.212	84.471	84.0605	84.1534	87.2012	75.9324
	ENSG00000070371	5.17741	6.07562	7.95167	4.29131	8.6595	10.8294	4.18711	4.61903
	ENSG00000070388	0.207096	0.759453	0.567977	5.19474	3.37932	1.8049	0.546145	2.81648
	ENSG00000070404	5.38451	4.93644	3.40786	2.7103	4.22415	5.86592	2.36663	2.25319
	ENSG00000070413	119.495	101.007	104.508	85.1486	77.9355	76.4825	71.1809	96.549
	ENSG00000070423	56.3302	91.8938	91.2549	63.9179	63.9958	92.7266	78.2808	87.7616
	ENSG00000070444	11.3903	14.2397	14.7674	12.4222	16.0518	15.3416	8.92037	10.0267
	ENSG00000070476	41.4193	28.2896	34.4572	27.3288	28.9354	20.7563	24.9406	18.0255
	ENSG00000070495	13.8755	17.8471	12.1168	21.9082	16.0518	16.4697	16.9305	16.8989
	ENSG00000070501	40.798	52.2124	51.6859	46.7527	47.5217	52.1164	51.8838	45.1764
	ENSG00000070540	17.6032	14.4296	16.0927	13.0998	13.7285	18.9514	10.5588	18.0255
	ENSG00000070610	68.5489	59.9968	56.6083	67.9833	61.4613	58.4336	60.9862	68.6095
	ENSG00000070614	114.317	147.714	127.605	98.4742	79.8364	100.172	93.5729	108.829
	ENSG00000070669	81.8031	112.209	143.13	184.978	166.643	196.283	150.918	202.336
	ENSG00000070718	42.2477	42.9091	44.1128	44.7199	44.776	34.7443	28.0355	26.3623
	ENSG00000070756	1282.55	1864.46	1899.88	2597.14	2579.9	2258.6	1968.13	2102.34
	ENSG00000070759	13.8755	9.3033	13.4421	7.67918	11.6164	11.5062	4.00506	9.35072
	ENSG00000070761	65.6496	49.7441	57.9336	35.6856	44.3535	47.8298	44.2378	47.4296
	ENSG00000070770	195.085	187.585	186.864	196.497	219.656	198.539	166.574	205.491
	ENSG00000070778	15.9464	14.4296	12.4955	10.1636	12.8836	12.8599	5.82555	8.33679
	ENSG00000070785	27.5438	27.1504	24.991	27.7806	27.2457	22.7868	34.043	27.6015
	ENSG00000070808	0.414193	0.56959	0.378651	0.225858	1.05604	0.451224	0	0.337978
	ENSG00000070814	142.068	159.295	170.772	266.739	216.91	192.447	244.309	261.144
	ENSG00000070831	195.706	176.193	182.131	108.638	109.405	122.056	137.811	122.348
	ENSG00000070882	8.28386	13.6701	12.1168	9.93776	7.39226	8.79888	6.55374	7.99881
	ENSG00000070886	4.14193	4.55672	4.16516	3.38787	4.85777	3.6098	2.00253	2.81648
	ENSG00000070950	21.3309	22.7836	20.4472	13.7774	17.319	18.7258	20.7535	18.2508
	ENSG00000070961	109.14	92.6532	98.8279	87.633	71.1769	64.9763	67.722	69.8488
	ENSG00000071051	48.6677	41.0104	38.2438	44.7199	43.7199	46.2505	44.7839	42.8105
	ENSG00000071054	294.905	323.337	354.607	394.8	424.316	398.206	314.033	336.175
	ENSG00000071073	4.55612	2.46822	2.65056	3.16202	3.59052	2.03051	2.54868	4.39371
	ENSG00000071082	922.615	927.102	840.984	1280.84	1363.34	1331.11	1800.09	1373.65
	ENSG00000071127	180.174	159.295	155.626	121.06	124.612	148.002	133.441	135.304
	ENSG00000071189	24.6445	23.1633	26.3162	19.4238	19.2199	18.5002	12.9254	10.1393
	ENSG00000071205	4.97031	9.87288	5.11179	6.32403	6.75863	4.96347	5.46145	7.2102
	ENSG00000071242	26.9225	39.8713	40.137	29.3616	35.694	32.9394	24.5765	31.6573
	ENSG00000071243	62.7502	51.0732	67.0212	65.7247	54.9139	64.5251	58.4375	51.4853
	ENSG00000071246	12.6329	11.9614	12.1168	5.64646	8.87071	9.2501	3.45892	3.37978
	ENSG00000071282	13.6684	12.1512	12.8741	13.7774	11.8276	12.8599	19.2971	26.9256
	ENSG00000071462	42.4548	48.9847	52.6325	109.767	129.893	92.2754	170.761	161.666
	ENSG00000071537	36.8632	37.0233	33.3213	41.1062	39.707	33.165	25.1227	32.2206
	ENSG00000071539	37.8987	35.1247	26.8842	20.3272	23.6552	20.5307	19.8433	22.4192
	ENSG00000071553	68.756	56.5792	80.4633	81.5348	68.4312	86.8607	69.7245	77.6223
	ENSG00000071564	503.244	419.218	454.76	330.205	391.79	300.741	314.944	371.438
	ENSG00000071575	179.346	256.885	370.699	260.415	176.358	187.484	253.775	218.897
	ENSG00000071626	822.38	699.076	832.843	656.796	653.687	684.959	649.003	768.111
	ENSG00000071655	52.8096	50.5036	51.6859	50.5922	62.3062	74.452	54.4325	52.6119
	ENSG00000071794	72.4838	74.0466	70.2398	62.7886	82.5821	68.3605	40.2327	52.8372
	ENSG00000071859	28.3722	31.1376	29.5348	33.2012	38.0173	43.5432	32.4046	40.8953
	ENSG00000071889	10.9761	14.8093	9.84493	12.1963	9.71554	13.988	8.55627	9.46338
	ENSG00000071894	28.5793	28.6693	24.6123	24.1668	29.9914	34.9699	19.4792	26.5876
	ENSG00000071909	1.03548	0.189863	1.32528	0	1.05604	0.902449	0.546145	0.112659
	ENSG00000071967	1.86387	2.27836	2.65056	3.38787	2.9569	3.15857	2.36663	2.92914
	ENSG00000071994	70.827	81.4513	72.5117	92.6019	81.7372	92.0498	93.3908	106.35
	ENSG00000072041	15.3251	17.8471	21.7724	17.6169	16.8966	23.2381	15.6562	21.2926
	ENSG00000072042	323.485	232.582	224.919	210.048	145.944	153.191	195.702	214.278
	ENSG00000072062	74.5547	82.4006	88.6043	71.1453	79.8364	97.0133	97.76	90.1274
	ENSG00000072071	253.9	270.175	270.925	159.682	187.341	153.642	169.305	187.916
	ENSG00000072110	400.732	461.178	482.212	468.882	384.397	426.181	439.465	523.978
	ENSG00000072121	13.4613	10.0627	8.70897	11.2929	11.194	9.70133	10.0127	8.78743
	ENSG00000072133	34.7922	31.897	30.4814	33.427	33.7932	29.3296	27.1252	31.4319
	ENSG00000072134	61.9218	68.9203	65.3173	65.0472	68.4312	64.2995	53.1581	48.3308
	ENSG00000072135	8.07676	9.68302	12.1168	9.48605	10.9828	12.6343	8.73832	8.90008
	ENSG00000072163	1.86387	2.27836	2.46123	2.7103	2.9569	6.54275	4.18711	5.74562
	ENSG00000072182	1.24258	1.51891	1.5146	1.12929	0.844829	2.03051	0.546145	0.450637
	ENSG00000072195	27.1296	38.1625	43.3555	40.6545	50.4786	49.6347	35.1353	44.9511
	ENSG00000072201	3.72774	6.26548	6.43707	4.06545	3.80173	4.28663	3.64097	2.4785
	ENSG00000072210	77.0399	38.7321	43.3555	42.6872	39.707	40.6102	55.5248	41.346
	ENSG00000072274	138.34	138.79	95.2307	125.577	72.8665	52.1164	55.5248	83.5932
	ENSG00000072310	37.4845	28.2896	25.5589	32.0719	31.4699	33.165	21.4817	39.7687
	ENSG00000072364	144.968	102.716	120.411	71.8229	90.3967	72.1959	54.6145	60.2727
	ENSG00000072401	77.6612	70.2494	67.3999	55.5611	40.5518	50.5371	48.6069	49.3448
	ENSG00000072415	35.2064	37.403	37.1078	34.5563	34.0044	30.9089	34.043	33.6851
	ENSG00000072422	16.7748	22.0241	24.0443	14.6808	16.8966	21.8844	8.92037	13.4065
	ENSG00000072501	182.038	157.966	180.617	172.33	163.263	129.276	125.613	129.333
	ENSG00000072506	44.1115	38.3524	43.1662	37.2666	31.4699	42.8663	41.8711	35.375
	ENSG00000072518	65.4425	79.7425	94.4734	84.471	92.5088	94.5315	64.4451	74.0172
	ENSG00000072571	105.412	82.7803	95.7987	84.0193	57.4484	59.336	83.0141	76.6083
	ENSG00000072609	45.7683	26.5808	22.5297	23.2634	28.3018	25.4942	16.0203	19.3774
	ENSG00000072657	0.414193	1.70877	0.757302	3.61373	0.844829	1.35367	1.09229	1.80255
	ENSG00000072682	37.0703	33.9855	55.4724	26.8771	17.5302	23.0124	5.82555	8.90008
	ENSG00000072736	26.5083	22.9734	17.6073	25.522	23.0216	17.5978	19.8433	16.3356
	ENSG00000072756	31.0645	30.9477	26.3162	32.0719	28.9354	24.3661	20.5715	24.6724
	ENSG00000072778	42.4548	51.0732	47.3314	25.7478	40.3406	33.6162	24.2124	33.2345
	ENSG00000072786	7.24838	6.45535	4.73314	9.26019	6.54743	6.99398	5.09735	9.46338
	ENSG00000072803	59.2296	56.3894	44.6808	53.5284	65.0519	59.5616	48.0608	44.6131
	ENSG00000072818	7.45547	11.3918	10.0343	5.4206	10.3492	8.57326	8.92037	10.0267
	ENSG00000072832	212.688	125.689	168.689	111.348	107.505	135.142	174.402	137.895
	ENSG00000072840	6.0058	7.02494	3.21853	3.61373	5.06898	3.38418	4.55121	3.71776
	ENSG00000072849	23.8161	24.8721	21.3938	22.5858	26.1897	31.3601	32.0405	24.5597
	ENSG00000072864	13.4613	18.9863	20.2578	20.1014	19.4311	14.6648	12.5613	17.1242
	ENSG00000072952	20.9167	16.708	22.3404	6.09817	11.194	16.4697	6.73579	5.63297
	ENSG00000072954	15.3251	18.4167	22.7191	16.4877	37.3837	25.7198	19.1151	23.3205
	ENSG00000072958	25.8871	26.9606	28.3988	16.0359	20.9095	21.8844	20.9356	20.6167
	ENSG00000073008	7.24838	7.2148	7.19437	9.93776	15.8406	9.02449	20.7535	17.5749
	ENSG00000073050	15.118	16.708	14.0101	7.00161	11.8276	10.3782	6.73579	7.99881
	ENSG00000073060	20.0884	20.8849	19.6899	19.6497	16.263	20.7563	21.4817	23.7711
	ENSG00000073111	176.446	153.409	200.685	157.197	152.914	157.477	123.611	151.752
	ENSG00000073150	4.76322	6.26548	10.6022	7.67918	7.60346	11.9574	6.18965	7.88615
	ENSG00000073169	10.5619	7.59453	7.19437	9.93776	8.6595	14.2136	8.73832	7.09754
	ENSG00000073331	0.207096	0.379726	0.567977	0.225858	1.68966	0.676837	0.546145	0.450637
	ENSG00000073350	78.6967	81.6412	85.0072	93.957	97.3666	98.1413	60.9862	77.059
	ENSG00000073417	8.90515	6.83507	6.43707	6.09817	8.44829	2.70735	1.45639	2.14053
	ENSG00000073464	10.9761	9.11343	9.84493	5.87231	13.5173	12.1831	7.46398	7.66083
	ENSG00000073536	28.1651	30.568	35.9718	37.9442	35.4828	38.3541	42.7814	39.8814
	ENSG00000073578	63.5786	63.9839	50.5499	53.3025	60.1941	59.1104	48.6069	60.0474
	ENSG00000073584	76.0044	88.2864	88.7937	94.1829	99.9011	94.7571	78.4629	79.5375
	ENSG00000073605	15.118	13.86	10.2236	4.96888	8.6595	9.2501	1.09229	1.91521
	ENSG00000073614	105.205	102.906	93.5268	98.7001	112.151	110.55	78.2808	82.6919
	ENSG00000073670	3.31354	2.84795	3.40786	1.12929	4.85777	4.06102	1.63844	2.92914
	ENSG00000073711	18.0174	23.3532	16.0927	26.6513	29.7802	27.5247	15.6562	19.3774
	ENSG00000073712	173.547	131.575	156.762	149.97	166.854	158.831	150.736	181.156
	ENSG00000073756	0.207096	0.189863	1.13595	1.35515	0.211207	0.451224	0.182048	1.01393
	ENSG00000073792	271.711	208.28	245.177	205.079	244.789	208.014	200.435	168.313
	ENSG00000073803	44.1115	44.9976	53.3898	37.2666	35.694	30.9089	41.1429	39.2054
	ENSG00000073849	218.901	168.409	221.132	109.315	127.358	85.2814	100.491	110.969
	ENSG00000073910	5.5916	7.97425	7.00504	11.0671	13.0949	8.34765	5.2794	8.44945
	ENSG00000073921	121.151	113.158	112.081	73.4039	65.6855	67.6837	69.9066	87.8743
	ENSG00000073969	27.5438	15.7586	16.4713	14.9066	9.50433	9.92694	14.1998	10.1393
	ENSG00000074047	72.6909	43.2888	53.2005	36.1373	34.0044	33.165	26.7611	31.094
	ENSG00000074054	91.1224	73.6669	78.1914	37.0408	47.0992	50.3115	29.6739	39.5434
	ENSG00000074071	177.275	150.561	138.965	127.836	138.552	181.618	208.81	165.159
	ENSG00000074181	83.4599	51.0732	53.3898	53.0767	59.5605	49.1835	37.3199	61.174
	ENSG00000074201	352.271	321.059	291.94	238.958	242.888	267.802	250.681	251.343
	ENSG00000074211	13.2542	11.7715	12.6848	13.3256	16.4742	18.2746	17.4766	21.9686
	ENSG00000074219	462.653	341.374	355.364	313.04	270.768	299.613	495.172	395.547
	ENSG00000074266	127.779	95.3113	102.614	74.5332	64.4182	56.6287	77.1885	59.3715
	ENSG00000074317	7.24838	9.87288	7.95167	1.58101	1.68966	2.70735	1.45639	1.68989
	ENSG00000074319	58.4012	52.782	50.1713	47.4302	47.9441	47.6042	47.8787	45.289
	ENSG00000074356	92.1579	75.5655	99.7746	63.2403	60.6165	45.1224	54.2504	48.5562
	ENSG00000074370	11.5974	22.9734	22.1511	7.90504	7.60346	9.47571	8.01013	10.59
	ENSG00000074410	6.62709	6.07562	6.24774	4.51716	6.96984	3.6098	2.00253	4.16839
	ENSG00000074416	0.828386	0.949316	0.946628	0.451716	0.422415	0	0.364097	0.337978
	ENSG00000074527	1.44968	0.759453	0.378651	0.225858	0.422415	0.451224	0	0.450637
	ENSG00000074582	6.62709	7.97425	4.16516	3.83959	4.64656	6.54275	6.18965	6.6469
	ENSG00000074590	31.4787	26.5808	26.6949	38.17	34.4268	36.098	28.5816	35.8257
	ENSG00000074603	66.0638	52.9718	50.5499	37.7183	42.0303	37.6772	27.6714	30.418
	ENSG00000074621	5.7987	7.97425	7.3837	4.96888	7.81467	5.86592	4.55121	6.0836
	ENSG00000074657	60.2651	70.4392	58.6909	72.7264	77.5131	61.3665	58.0734	62.3006
	ENSG00000074660	3.52064	2.65808	2.65056	2.93616	1.26724	0.676837	2.91277	3.0418
	ENSG00000074695	198.191	205.052	184.214	143.194	156.716	175.301	102.311	141.725
	ENSG00000074696	320.378	338.146	290.236	179.783	198.112	200.569	151.282	174.284
	ENSG00000074706	1.65677	0.949316	1.5146	0.451716	0.633622	0.225612	0.728194	0.450637
	ENSG00000074755	11.1832	12.7208	14.0101	11.9705	11.8276	10.3782	4.73326	8.56211
	ENSG00000074800	2720.83	2253.68	2475.43	1387.9	1212.12	1456.1	1219.36	1092.91
	ENSG00000074803	0.828386	0.379726	0.946628	2.7103	0.844829	2.48173	1.27434	2.25319
	ENSG00000074842	36.0348	31.5173	36.1612	33.2012	34.2156	43.3175	39.8686	44.1624
	ENSG00000074855	21.9522	23.9228	33.3213	29.5874	29.9914	30.232	14.0177	23.9964
	ENSG00000074935	13.0471	11.9614	10.2236	7.90504	8.44829	6.54275	6.37169	8.22413
	ENSG00000074964	72.6909	80.1223	89.7403	63.9179	78.5691	53.0189	58.4375	71.764
	ENSG00000075035	0.621289	0.56959	0.946628	1.35515	1.26724	1.35367	1.09229	0.675956
	ENSG00000075043	62.5431	49.934	60.9628	35.008	34.8492	49.1835	24.3945	30.1927
	ENSG00000075089	29.4077	30.1882	30.6707	31.6202	35.2716	34.7443	27.3073	33.3472
	ENSG00000075131	17.3961	16.5181	14.5781	18.0687	19.2199	18.2746	18.2048	17.0116
	ENSG00000075142	148.695	119.804	105.076	88.3106	86.3838	102.428	101.401	85.3957
	ENSG00000075151	89.8799	93.4127	104.129	118.35	137.707	120.703	91.7524	94.2958
	ENSG00000075188	102.72	69.1102	83.3032	70.2419	53.6467	50.5371	61.8965	60.0474
	ENSG00000075213	45.3541	44.9976	53.3898	48.3337	24.7113	26.171	55.5248	52.3866
	ENSG00000075218	47.4251	55.0603	59.4482	60.0783	50.2673	37.6772	52.794	41.5713
	ENSG00000075223	2.27806	1.13918	0.946628	1.80687	1.90087	1.12806	1.82048	2.25319
	ENSG00000075234	20.7096	11.3918	14.5781	15.5842	17.319	20.5307	18.933	14.4204
	ENSG00000075239	48.8748	42.1496	46.5741	40.4286	47.3104	35.4211	34.7712	37.2902
	ENSG00000075240	4.14193	2.84795	3.21853	2.93616	4.85777	4.96347	1.09229	4.28105
	ENSG00000075275	7.86967	5.12631	10.2236	7.22746	14.1509	8.34765	3.82302	4.84435
	ENSG00000075292	210.41	164.232	189.136	167.813	194.1	113.032	103.768	104.548
	ENSG00000075303	16.7748	12.7208	13.2528	6.32403	7.18105	7.21959	6.37169	5.97094
	ENSG00000075336	18.8458	22.0241	19.3112	25.0703	18.1638	15.3416	22.574	19.7154
	ENSG00000075340	285.172	287.263	319.771	199.659	138.552	143.715	181.502	179.579
	ENSG00000075388	10.769	0.379726	0.189326	0.451716	0.422415	0.676837	0.728194	1.80255
	ENSG00000075391	61.9218	68.9203	48.278	30.7167	30.8363	31.8113	24.7586	33.2345
	ENSG00000075399	3.10645	2.65808	0.946628	1.12929	2.9569	4.51224	1.09229	3.15446
	ENSG00000075407	18.6387	23.9228	29.3455	42.9131	38.0173	26.6222	27.4893	29.8547
	ENSG00000075413	113.696	112.399	105.076	79.2762	85.9614	62.9458	86.8371	79.8754
	ENSG00000075415	465.553	380.676	389.064	331.786	311.742	293.07	348.077	319.164
	ENSG00000075420	42.869	35.1247	37.4865	22.8117	16.263	17.5978	18.3869	14.9837
	ENSG00000075426	5.17741	5.88576	10.7916	8.80847	5.49139	9.47571	4.00506	5.06967
	ENSG00000075461	1.03548	1.89863	2.65056	2.93616	3.37932	3.38418	2.54868	4.50637
	ENSG00000075539	54.0522	48.0354	59.6375	46.7527	48.5777	36.098	28.0355	35.9383
	ENSG00000075568	44.1115	34.5551	30.8601	31.3943	30.8363	28.4271	22.574	26.8129
	ENSG00000075618	782.41	679.33	759.006	626.531	402.772	650.891	790.454	828.834
	ENSG00000075624	1161.6	829.892	1002.86	742.396	714.937	797.314	806.11	916.033
	ENSG00000075643	14.7038	25.6315	21.5831	28.2323	29.569	33.6162	32.7687	30.6433
	ENSG00000075651	1.44968	1.32904	2.46123	0.903433	0.633622	1.8049	1.63844	2.14053
	ENSG00000075673	1.65677	1.70877	0.946628	0.451716	1.90087	2.03051	0.364097	0.675956
	ENSG00000075702	8.49095	16.3282	14.0101	21.4565	20.6983	26.8479	22.574	24.2217
	ENSG00000075711	83.2528	74.8061	80.4633	65.0472	74.7674	46.9273	41.325	47.3169
	ENSG00000075785	162.985	166.13	157.897	138.677	137.707	167.63	141.816	137.782
	ENSG00000075790	23.609	24.6822	27.0735	15.1325	23.444	18.7258	16.9305	18.9268
	ENSG00000075826	12.0116	7.97425	11.3595	9.48605	11.4052	8.79888	1.63844	4.28105
	ENSG00000075856	133.37	112.399	112.649	88.3106	92.2976	76.2569	78.4629	87.5363
	ENSG00000075914	136.269	151.321	139.533	119.027	131.16	122.733	116.875	126.516
	ENSG00000075945	7.66257	11.2019	6.05842	2.25858	3.37932	3.83541	1.82048	3.26712
	ENSG00000075975	23.1948	15.5688	20.0685	12.1963	12.25	13.7623	12.9254	15.0963
	ENSG00000076003	106.862	97.5897	84.4392	116.769	96.733	108.745	104.678	117.504
	ENSG00000076043	73.7263	72.7176	59.0696	67.9833	52.1682	62.0434	97.5779	89.9021
	ENSG00000076053	41.6264	24.4923	30.2921	22.1341	29.9914	21.4332	16.5664	22.3065
	ENSG00000076067	9.31934	10.8222	7.95167	8.58261	8.23709	9.70133	5.2794	9.23806
	ENSG00000076108	71.4483	63.4143	61.9094	90.1174	80.2588	78.9643	68.4502	69.5108
	ENSG00000076201	40.5909	46.5165	37.1078	20.3272	21.7544	25.043	14.7459	17.6875
	ENSG00000076242	55.2948	45.9469	49.0353	41.5579	27.6682	34.9699	40.4147	36.1636
	ENSG00000076248	141.24	207.141	177.966	123.996	151.647	180.941	112.688	139.81
	ENSG00000076258	1.44968	3.03781	2.46123	0.451716	1.47845	1.35367	1.09229	1.80255
	ENSG00000076321	20.5025	15.5688	15.3354	9.48605	8.87071	5.86592	7.82808	11.7166
	ENSG00000076344	0.207096	0.379726	0.378651	1.12929	1.47845	1.12806	0.182048	0.563297
	ENSG00000076351	3.93483	5.31617	3.21853	2.93616	2.11207	0.902449	5.6435	4.28105
	ENSG00000076356	8.49095	0.759453	0.378651	1.58101	1.05604	1.35367	0.728194	0.788615
	ENSG00000076382	41.2122	35.5044	44.8701	34.3305	25.5561	30.4576	21.1176	29.7421
	ENSG00000076513	22.7806	18.9863	15.3354	14.2291	12.8836	15.7929	14.3818	13.0685
	ENSG00000076554	57.987	56.3894	48.6567	39.5252	40.1294	56.8543	29.1277	29.8547
	ENSG00000076555	25.68	27.3403	28.2095	18.0687	20.0647	18.9514	12.1972	16.7862
	ENSG00000076604	154.701	150.751	116.814	147.937	150.38	185.228	167.485	135.867
	ENSG00000076641	0.828386	0	0.189326	0.225858	0.844829	0	0	1.01393
	ENSG00000076650	11.5974	16.708	15.3354	16.4877	13.9397	15.3416	11.469	11.9419
	ENSG00000076662	8.49095	10.8222	11.3595	11.7446	11.6164	20.3051	20.5715	23.5458
	ENSG00000076685	25.4729	28.8592	25.9376	51.9474	42.4527	40.159	28.7636	48.5562
	ENSG00000076706	4.76322	10.8222	7.00504	9.03433	14.9957	15.3416	7.64603	25.6863
	ENSG00000076716	233.605	204.103	262.405	323.429	316.6	342.931	269.068	380.901
	ENSG00000076770	12.2187	5.50603	9.08763	3.61373	6.54743	3.83541	2.54868	2.59116
	ENSG00000076826	12.6329	10.8222	10.0343	12.6481	9.92674	12.4087	9.10242	7.99881
	ENSG00000076864	6.0058	6.64521	6.62639	7.67918	6.96984	10.1525	4.00506	6.42158
	ENSG00000076924	9.11224	7.02494	8.141	5.19474	2.9569	5.86592	2.91277	4.95701
	ENSG00000076928	8.49095	11.3918	8.141	8.80847	7.39226	11.7318	3.09482	9.35072
	ENSG00000076944	4.97031	3.6074	3.59718	3.83959	4.64656	5.41469	2.18458	3.0418
	ENSG00000076984	37.0703	71.3886	79.8954	67.9833	83.4269	79.8667	52.0658	53.9638
	ENSG00000077009	77.6612	109.741	130.256	109.767	142.143	140.105	150.736	131.361
	ENSG00000077044	32.5141	28.8592	23.0977	20.779	21.3319	27.5247	14.1998	19.3774
	ENSG00000077063	13.4613	14.2397	17.2286	17.1652	16.0518	13.988	12.7434	11.3786
	ENSG00000077080	1.86387	0.759453	0.189326	0.451716	1.05604	0.902449	1.45639	1.12659
	ENSG00000077097	436.559	339.665	384.331	205.983	200.647	202.149	152.557	176.988
	ENSG00000077147	638.893	572.817	644.653	473.851	389.678	385.571	409.427	483.421
	ENSG00000077150	2.27806	5.6959	6.24774	5.87231	8.87071	9.70133	2.18458	3.49244
	ENSG00000077152	86.9805	66.2622	74.0263	75.4367	59.7717	70.1654	82.832	68.7222
	ENSG00000077157	38.3128	23.7329	24.2337	25.0703	29.3578	20.5307	10.7409	12.2799
	ENSG00000077232	117.838	117.905	109.619	93.7312	92.5088	90.2449	86.655	89.6768
	ENSG00000077235	140.411	156.068	138.776	151.551	148.69	145.745	97.5779	120.996
	ENSG00000077238	30.6503	40.0611	39.9477	42.6872	27.457	34.5187	48.789	42.0219
	ENSG00000077254	85.7379	93.033	123.63	117.22	74.7674	86.4095	113.962	93.0566
	ENSG00000077264	13.8755	10.6323	12.1168	10.3895	11.4052	6.99398	5.2794	5.85828
	ENSG00000077274	3.31354	1.51891	2.27191	1.58101	1.26724	2.25612	1.27434	3.15446
	ENSG00000077279	15.7393	10.6323	10.0343	5.87231	6.33622	5.18908	5.6435	7.99881
	ENSG00000077312	226.978	284.605	320.907	357.308	328.216	406.102	315.672	323.445
	ENSG00000077348	18.4316	14.6195	15.5247	18.7462	16.8966	22.5612	18.2048	17.1242
	ENSG00000077380	186.594	146.195	168.31	107.96	111.729	77.385	114.873	103.647
	ENSG00000077454	0.414193	1.13918	0.757302	1.12929	0.633622	2.03051	0.182048	0.563297
	ENSG00000077458	52.1883	36.8335	46.0061	28.684	38.4397	32.0369	27.1252	23.3205
	ENSG00000077463	16.7748	22.4039	26.5056	32.7494	26.6121	32.4882	32.4046	31.8826
	ENSG00000077514	69.7915	52.5921	48.4673	48.1078	62.7286	51.8908	56.253	47.7675
	ENSG00000077522	2.48516	2.27836	1.89326	3.38787	2.11207	3.38418	3.45892	2.14053
	ENSG00000077549	872.29	684.836	779.643	306.715	358.419	349.699	332.056	352.962
	ENSG00000077585	9.73353	9.68302	10.9809	6.32403	5.91381	7.67082	4.36916	4.39371
	ENSG00000077616	4.97031	2.08849	3.97584	3.83959	6.96984	4.51224	2.54868	5.52031
	ENSG00000077684	171.062	184.547	238.739	291.131	244.578	256.972	204.076	207.18
	ENSG00000077713	0.828386	1.13918	1.5146	1.58101	1.26724	2.03051	1.45639	1.80255
	ENSG00000077721	57.5728	42.7192	42.5982	46.3009	50.901	46.9273	54.7966	56.217
	ENSG00000077782	735.399	560.856	835.494	556.063	918.118	662.397	348.987	424.613
	ENSG00000077800	0.621289	0.949316	0.189326	0	0.211207	0	0	0.563297
	ENSG00000077935	1.24258	0.759453	0.757302	0	1.47845	1.57929	0	0.112659
	ENSG00000077942	145.796	127.208	122.115	119.705	95.6769	124.764	122.154	135.079
	ENSG00000078018	45.5612	36.4537	65.8853	42.2355	66.7415	43.3175	50.9735	26.2496
	ENSG00000078043	90.9153	109.741	112.459	85.1486	78.9915	73.324	42.0532	45.0637
	ENSG00000078053	9.31934	7.2148	9.6556	8.80847	11.6164	7.67082	6.55374	8.78743
	ENSG00000078061	26.0942	24.8721	27.4522	16.9394	20.9095	21.6588	15.8382	20.842
	ENSG00000078070	20.5025	20.6951	23.855	14.2291	18.5862	16.0185	11.105	13.1811
	ENSG00000078114	11.5974	5.12631	9.46628	16.9394	25.9785	27.7503	5.6435	13.2938
	ENSG00000078124	14.4968	15.3789	16.4713	15.8101	14.5733	9.92694	8.19218	10.4773
	ENSG00000078140	264.669	284.795	270.168	361.599	342.367	360.528	326.413	360.51
	ENSG00000078142	44.9399	37.2132	43.1662	52.1733	53.2242	40.8358	34.043	35.375
	ENSG00000078177	60.4722	66.0724	64.9387	68.8868	73.7114	58.4336	60.6221	53.1752
	ENSG00000078237	48.2535	53.3516	25.1803	37.7183	39.0734	31.5857	26.7611	29.1788
	ENSG00000078246	36.2419	34.3652	35.4039	46.7527	54.4915	50.7627	30.7662	45.627
	ENSG00000078269	36.2419	46.3266	46.7634	27.103	22.8104	24.1405	40.4147	31.3193
	ENSG00000078295	23.1948	22.9734	16.85	35.008	24.5001	38.8053	30.5841	43.5991
	ENSG00000078304	100.442	134.993	126.28	96.4415	107.927	110.55	109.411	113.448
	ENSG00000078319	2.27806	1.51891	2.46123	0.677575	1.26724	1.8049	2.00253	1.12659
	ENSG00000078328	2.48516	1.70877	2.46123	0.903433	0.633622	1.35367	0.910242	0.450637
	ENSG00000078369	276.681	262.011	257.483	239.636	252.815	286.753	232.658	240.978
	ENSG00000078401	1.03548	1.89863	0.757302	1.35515	2.32328	2.03051	1.09229	1.91521
	ENSG00000078403	51.1528	46.3266	60.2055	46.0751	48.5777	41.9639	29.6739	28.1648
	ENSG00000078487	4.76322	3.6074	5.30111	3.38787	4.64656	3.15857	3.27687	3.15446
	ENSG00000078549	8.28386	6.07562	7.00504	4.06545	7.39226	5.64031	5.46145	3.37978
	ENSG00000078579	0.414193	0.56959	0.378651	0.451716	0	0.451224	0.546145	0.225319
	ENSG00000078596	53.638	61.5157	52.2538	70.9195	40.763	45.1224	64.2631	71.3133
	ENSG00000078618	107.483	115.057	106.401	98.9259	83.2157	79.4155	70.9989	77.5096
	ENSG00000078668	83.0457	77.2743	85.0072	65.9506	58.5044	69.7142	75.368	67.0323
	ENSG00000078674	201.919	198.787	199.36	210.274	210.151	149.807	154.923	150.4
	ENSG00000078687	159.464	120.373	224.54	106.153	87.8623	92.501	40.9609	59.9347
	ENSG00000078699	38.1057	28.4795	27.2629	16.9394	24.0776	21.4332	6.73579	12.3925
	ENSG00000078725	27.958	22.0241	26.5056	23.0375	15.8406	9.92694	22.574	22.5319
	ENSG00000078747	10.9761	14.2397	11.9275	11.2929	13.7285	14.4392	6.55374	9.01274
	ENSG00000078804	4.14193	3.22767	2.46123	4.74302	4.22415	6.31714	2.00253	4.84435
	ENSG00000078808	186.594	188.344	181.942	192.205	185.651	194.252	210.994	203.35
	ENSG00000078814	0.414193	0.379726	0	0	0.422415	0.451224	0.182048	0.450637
	ENSG00000078900	2.27806	4.17699	3.78651	2.48444	3.37932	4.96347	0.910242	2.36585
	ENSG00000078902	41.2122	47.4658	49.414	40.4286	46.4656	53.9213	44.966	42.4726
	ENSG00000078967	3.31354	2.84795	2.65056	0.677575	2.32328	2.93296	1.82048	2.25319
	ENSG00000079102	120.323	140.689	183.835	84.2451	53.2242	51.6652	84.4705	76.1577
	ENSG00000079134	43.2832	32.6565	36.1612	52.625	54.2803	42.6407	37.3199	31.2066
	ENSG00000079150	4.97031	2.84795	3.21853	2.48444	2.53449	4.73786	4.00506	1.91521
	ENSG00000079156	15.5322	9.68302	10.0343	7.67918	7.60346	5.86592	6.55374	8.90008
	ENSG00000079215	8.49095	6.26548	3.59718	14.2291	12.6724	9.47571	8.92037	7.99881
	ENSG00000079246	906.875	753.377	770.176	824.834	781.89	733.465	859.632	872.434
	ENSG00000079257	1.24258	3.41754	1.70393	1.12929	1.05604	0.676837	2.91277	0.788615
	ENSG00000079263	0	0.189863	0	0.677575	0.211207	0.676837	1.27434	0.563297
	ENSG00000079277	12.2187	11.3918	10.7916	10.6153	10.7716	10.6038	8.92037	12.0545
	ENSG00000079308	0.621289	0.949316	2.65056	2.25858	3.37932	1.8049	2.00253	2.36585
	ENSG00000079313	6.62709	9.87288	7.95167	5.19474	7.60346	4.96347	5.82555	7.66083
	ENSG00000079332	60.4722	63.2244	62.2881	69.7902	66.5303	64.5251	72.0912	74.0172
	ENSG00000079335	5.5916	5.88576	3.97584	4.51716	5.28018	4.28663	3.64097	3.0418
	ENSG00000079337	2.48516	3.22767	3.59718	3.16202	3.59052	3.15857	3.27687	3.37978
	ENSG00000079385	1.24258	3.22767	0.378651	0.225858	2.32328	1.35367	0.364097	1.12659
	ENSG00000079387	45.5612	46.7063	36.9185	32.0719	43.7199	39.7078	40.9609	35.1497
	ENSG00000079393	3.10645	7.40466	3.40786	1.35515	5.91381	4.96347	3.64097	3.26712
	ENSG00000079432	41.4193	20.6951	22.9084	15.1325	25.7673	20.5307	16.3844	19.0394
	ENSG00000079435	12.6329	15.5688	10.7916	6.77575	7.18105	10.6038	8.55627	10.252
	ENSG00000079459	588.775	359.981	472.557	353.242	201.069	269.381	386.125	350.37
	ENSG00000079462	51.3599	50.1239	49.2246	30.7167	35.0604	53.0189	40.2327	40.5573
	ENSG00000079482	4.55612	5.88576	3.59718	4.74302	4.43535	3.38418	1.45639	1.57723
	ENSG00000079616	110.175	87.5269	91.8229	82.6641	96.5218	126.343	89.2037	90.3528
	ENSG00000079691	52.6025	47.2759	50.1713	48.3337	56.3924	42.6407	38.2302	39.6561
	ENSG00000079739	119.288	86.3877	77.0555	46.3009	43.9311	60.2385	19.4792	29.0661
	ENSG00000079785	186.18	202.014	192.544	193.109	168.121	141.008	244.855	204.477
	ENSG00000079805	51.9812	54.3009	51.8752	42.6872	44.1423	40.159	37.502	40.2194
	ENSG00000079819	394.933	241.316	283.231	187.914	146.367	151.386	163.479	229.487
	ENSG00000079841	2.89935	3.22767	4.73314	3.61373	3.59052	2.93296	4.18711	3.26712
	ENSG00000079931	9.11224	10.6323	12.6848	6.09817	11.194	8.79888	4.91531	4.95701
	ENSG00000079950	33.1354	33.7956	38.4331	35.6856	33.582	34.2931	27.3073	25.5737
	ENSG00000079974	25.0587	34.745	34.8359	42.0096	36.3277	36.3236	25.3047	28.9534
	ENSG00000079999	113.282	112.779	96.3667	90.1174	87.0174	90.4705	118.696	116.94
	ENSG00000080031	0	0.379726	0.378651	0	0.422415	0.225612	0	0.450637
	ENSG00000080189	44.5257	35.5044	37.2971	35.9115	37.3837	37.226	44.2378	39.5434
	ENSG00000080200	15.5322	11.3918	13.4421	12.8739	13.7285	13.5367	10.5588	9.57604
	ENSG00000080224	0.828386	0.949316	0.757302	0.225858	0.633622	0.676837	0.182048	0.112659
	ENSG00000080298	37.4845	33.6058	44.3022	32.0719	21.1207	19.6283	23.3022	19.7154
	ENSG00000080345	243.338	279.479	246.502	334.27	401.716	318.564	200.799	193.661
	ENSG00000080371	70.827	59.9968	52.6325	48.5595	49.2113	48.9579	35.3174	45.5144
	ENSG00000080493	0.828386	1.51891	2.08258	2.48444	1.26724	2.03051	1.63844	0.901274
	ENSG00000080503	18.4316	8.35398	3.78651	19.198	10.9828	11.5062	10.1947	17.5749
	ENSG00000080546	36.0348	36.074	29.1561	39.5252	37.8061	41.9639	18.3869	19.2647
	ENSG00000080561	0.828386	0.759453	0.946628	0	0	0.451224	0.182048	0
	ENSG00000080573	2.48516	3.03781	3.59718	2.03272	4.22415	6.09153	1.09229	5.18233
	ENSG00000080603	20.5025	19.7458	14.3887	28.9099	22.388	23.9149	18.933	21.8559
	ENSG00000080608	181.002	238.088	191.597	256.123	222.19	211.85	243.763	229.825
	ENSG00000080644	2.69225	2.65808	2.65056	1.35515	1.26724	1.8049	0.910242	1.80255
	ENSG00000080709	7.24838	6.64521	8.33032	6.77575	12.6724	8.57326	6.73579	7.99881
	ENSG00000080802	28.1651	32.4666	31.428	32.2977	43.0863	27.9759	21.8458	23.2078
	ENSG00000080815	51.1528	41.3902	41.4623	24.8444	34.4268	25.2686	23.8483	27.2636
	ENSG00000080819	18.8458	30.9477	28.3988	40.4286	41.1854	38.8053	20.9356	28.5028
	ENSG00000080822	27.7509	13.6701	16.6606	14.2291	12.8836	13.5367	9.64856	16.4483
	ENSG00000080823	7.66257	6.07562	4.73314	2.93616	4.64656	1.8049	3.09482	1.68989
	ENSG00000080824	1845.02	1797.43	1659.44	2809.22	1983.24	2085.11	3075.53	2291.38
	ENSG00000080839	18.2245	14.9992	14.1994	14.9066	18.375	17.1465	13.4716	13.7444
	ENSG00000080845	38.9341	40.6307	28.7775	32.5236	42.8751	37.6772	36.2276	36.5016
	ENSG00000080854	0.414193	0.189863	0.757302	0.903433	0.211207	1.8049	0.728194	0.901274
	ENSG00000080947	3.10645	3.41754	3.78651	3.38787	4.85777	3.15857	0.182048	2.02787
	ENSG00000080986	88.2231	74.8061	83.6819	60.53	57.026	51.6652	60.258	57.2309
	ENSG00000081014	19.0529	15.9485	14.3887	9.93776	10.9828	8.79888	8.92037	9.23806
	ENSG00000081019	65.2354	52.5921	62.8561	52.8508	41.8191	48.281	30.5841	36.8396
	ENSG00000081026	26.5083	16.3282	15.146	16.0359	24.5001	16.4697	11.469	13.8571
	ENSG00000081041	0.828386	0.379726	1.5146	0	1.05604	0.676837	1.09229	0.112659
	ENSG00000081051	3.52064	3.79726	2.27191	7.22746	3.37932	38.8053	13.1075	14.4204
	ENSG00000081052	0.828386	0.379726	1.13595	0.903433	1.05604	1.12806	0	0.901274
	ENSG00000081059	4.76322	6.64521	4.73314	8.80847	14.5733	5.86592	11.469	12.9558
	ENSG00000081087	20.7096	21.2647	19.3112	23.2634	29.9914	23.4637	20.0253	18.2508
	ENSG00000081138	0.828386	0	0.946628	1.58101	1.68966	0.225612	1.27434	1.12659
	ENSG00000081154	139.169	111.64	120.222	145.904	144.466	145.069	138.721	130.347
	ENSG00000081177	10.1477	10.4425	9.08763	8.1309	10.9828	11.055	6.18965	5.52031
	ENSG00000081181	47.0109	39.1118	52.2538	33.2012	35.0604	32.0369	36.7738	34.2484
	ENSG00000081189	0.414193	1.32904	0.757302	2.25858	0.633622	1.35367	1.09229	1.57723
	ENSG00000081307	36.449	33.9855	40.705	30.4909	33.1596	24.1405	23.6663	26.4749
	ENSG00000081320	10.1477	10.8222	8.141	7.00161	14.9957	13.988	6.91784	9.91402
	ENSG00000081377	55.916	40.8206	41.273	31.846	26.4009	37.4516	31.8585	26.137
	ENSG00000081386	12.6329	9.68302	9.27695	9.26019	9.50433	6.99398	7.64603	7.2102
	ENSG00000081479	9.31934	1.70877	0.946628	10.3895	16.6854	11.7318	2.00253	3.49244
	ENSG00000081665	7.24838	6.83507	6.81572	5.64646	6.96984	7.21959	3.64097	5.52031
	ENSG00000081692	14.2897	21.8343	13.8208	9.93776	16.8966	16.9209	20.7535	15.4343
	ENSG00000081721	19.6742	23.7329	18.1753	23.4893	16.4742	19.177	26.397	19.828
	ENSG00000081760	78.2825	65.1231	73.4583	62.5627	52.3794	58.4336	51.3376	59.4841
	ENSG00000081791	34.5851	46.5165	48.278	37.0408	40.3406	34.5187	25.1227	31.8826
	ENSG00000081803	23.1948	29.4288	29.5348	23.4893	18.7975	20.0795	21.4817	18.9268
	ENSG00000081818	1.03548	0.949316	0.378651	0.677575	0.844829	0.225612	0.182048	0.225319
	ENSG00000081842	1.24258	0.759453	1.13595	0.225858	0.633622	0.676837	0.182048	0
	ENSG00000081870	42.4548	32.8463	29.3455	20.3272	25.5561	25.9454	32.5867	26.9256
	ENSG00000081913	40.5909	50.5036	57.555	51.7215	46.2544	47.6042	51.7017	51.9359
	ENSG00000081923	3.72774	6.07562	4.35449	3.83959	1.05604	0.676837	2.00253	3.0418
	ENSG00000081985	0.621289	0.379726	0.189326	0	0.211207	0.225612	0.910242	0.112659
	ENSG00000082014	4.76322	3.79726	3.78651	3.83959	6.12501	5.41469	4.55121	3.83042
	ENSG00000082068	26.7154	30.568	28.0202	40.4286	46.2544	30.6833	34.9533	38.5295
	ENSG00000082146	18.0174	14.9992	17.4179	22.8117	24.9225	25.2686	23.8483	25.5737
	ENSG00000082153	50.3244	47.6557	46.0061	80.8572	59.9829	58.4336	89.5678	69.8488
	ENSG00000082196	1.03548	0.759453	0.378651	1.12929	1.05604	0	0	1.01393
	ENSG00000082212	33.1354	29.0491	30.1028	25.9737	28.9354	24.3661	24.5765	22.0812
	ENSG00000082213	69.7915	75.9453	64.1814	54.4318	58.5044	52.342	49.8813	50.0207
	ENSG00000082258	51.7741	34.745	52.8218	34.1046	34.2156	26.171	23.8483	18.7014
	ENSG00000082269	39.1412	40.6307	44.1128	37.7183	44.1423	28.4271	28.9457	34.0231
	ENSG00000082397	15.118	10.0627	4.54381	3.83959	5.49139	6.54275	4.73326	4.16839
	ENSG00000082438	4.97031	4.93644	4.73314	6.32403	5.28018	4.51224	3.09482	4.39371
	ENSG00000082458	63.9928	49.1746	48.0887	61.4334	64.6294	53.6957	55.3427	68.2715
	ENSG00000082482	0.414193	2.08849	0.567977	0.903433	0.633622	0.676837	0.728194	1.80255
	ENSG00000082497	12.0116	11.3918	5.11179	9.7119	3.59052	4.73786	12.3793	16.8989
	ENSG00000082512	45.147	37.5929	46.0061	27.3288	35.0604	23.2381	13.8357	16.1103
	ENSG00000082515	43.6974	44.0483	39.569	50.3664	48.5777	56.6287	54.9786	53.5132
	ENSG00000082516	36.6561	29.0491	22.5297	29.5874	30.6251	30.4576	31.8585	28.1648
	ENSG00000082641	129.642	124.36	134.232	150.422	133.694	134.239	126.16	156.484
	ENSG00000082684	6.83418	8.73371	10.2236	9.93776	11.4052	7.67082	5.6435	6.6469
	ENSG00000082701	60.6793	54.4907	63.992	60.9817	62.5174	62.7202	42.0532	52.3866
	ENSG00000082781	483.156	414.092	356.121	385.088	200.647	180.715	447.293	530.4
	ENSG00000082805	55.916	54.111	49.7926	55.1094	75.401	48.7322	37.3199	53.6258
	ENSG00000082898	256.593	252.328	273.575	213.662	231.272	213.204	186.6	206.054
	ENSG00000082996	20.2955	20.6951	26.5056	16.7135	12.0388	16.2441	15.8382	14.3077
	ENSG00000083067	10.1477	7.97425	6.62639	5.87231	9.71554	3.38418	5.82555	5.52031
	ENSG00000083093	39.3483	31.897	37.6758	21.9082	27.457	32.9394	18.0228	23.3205
	ENSG00000083097	22.5735	22.4039	20.4472	18.9721	23.0216	20.3051	8.92037	12.0545
	ENSG00000083099	36.449	42.1496	40.8943	51.2698	57.6596	32.4882	72.0912	64.2158
	ENSG00000083123	11.5974	12.531	12.1168	8.58261	12.6724	12.4087	6.73579	7.66083
	ENSG00000083168	106.655	89.0458	81.0313	46.0751	58.9268	51.214	34.2251	38.7548
	ENSG00000083223	35.2064	40.251	38.0544	29.1357	28.513	34.2931	28.9457	27.3762
	ENSG00000083290	13.4613	10.2526	10.9809	6.32403	6.75863	9.2501	5.46145	7.77349
	ENSG00000083307	33.9638	37.403	49.2246	66.854	65.4743	66.33	46.4223	61.2867
	ENSG00000083312	489.162	574.716	618.526	493.049	416.29	458.218	387.763	364.791
	ENSG00000083444	49.0819	52.2124	64.9387	39.0735	39.9182	40.6102	33.679	38.3042
	ENSG00000083454	1.24258	5.12631	7.3837	18.0687	2.7457	10.6038	15.8382	17.4622
	ENSG00000083457	20.5025	28.0997	30.2921	22.5858	22.388	20.9819	27.8534	28.0522
	ENSG00000083520	71.2412	75.5655	64.9387	62.111	70.1208	55.275	52.9761	53.7385
	ENSG00000083535	21.9522	19.5559	15.146	12.6481	17.5302	14.6648	12.0152	8.11147
	ENSG00000083544	19.0529	21.2647	21.9618	15.5842	21.5431	13.3111	13.6536	15.9976
	ENSG00000083635	28.3722	29.9984	23.6657	39.5252	45.4096	34.7443	35.8635	37.1776
	ENSG00000083642	101.477	103.286	82.9246	92.1502	79.8364	54.3725	78.6449	68.6095
	ENSG00000083720	33.5496	21.0748	29.1561	24.6185	24.5001	19.4027	24.3945	27.7142
	ENSG00000083750	3.52064	6.07562	2.65056	2.25858	3.37932	3.15857	2.00253	2.25319
	ENSG00000083799	15.9464	17.0877	13.8208	15.8101	23.0216	18.7258	22.0279	17.2369
	ENSG00000083807	15.9464	14.4296	15.714	7.90504	13.0949	15.5672	14.0177	14.0824
	ENSG00000083812	2.89935	3.79726	2.27191	2.48444	2.53449	3.6098	3.64097	2.70382
	ENSG00000083814	6.0058	4.36685	4.35449	2.93616	1.68966	3.6098	3.27687	1.12659
	ENSG00000083817	6.21289	5.6959	5.49044	3.38787	3.37932	6.54275	4.55121	3.0418
	ENSG00000083828	4.14193	5.31617	3.59718	4.29131	2.9569	2.70735	2.36663	2.4785
	ENSG00000083838	10.9761	6.45535	5.67977	5.19474	4.01294	5.41469	3.45892	4.05573
	ENSG00000083844	28.1651	27.72	34.8359	28.4581	27.6682	29.3296	17.1125	22.0812
	ENSG00000083845	687.56	660.344	653.93	644.825	581.876	834.991	925.534	749.41
	ENSG00000083857	55.0877	43.4787	43.3555	52.3991	64.207	49.8603	20.5715	28.9534
	ENSG00000083896	197.57	165.751	209.015	194.012	209.095	245.692	213.907	217.883
	ENSG00000083937	97.3353	110.311	97.692	95.7639	87.0174	94.9827	91.2062	104.773
	ENSG00000084070	4.97031	4.17699	4.16516	3.83959	3.37932	4.51224	8.73832	6.19626
	ENSG00000084072	29.6148	27.72	30.4814	25.9737	27.8794	32.0369	24.0304	23.4331
	ENSG00000084073	24.4374	26.7707	21.5831	20.5531	20.0647	16.6953	18.751	20.842
	ENSG00000084090	635.579	529.149	520.456	575.487	541.113	399.559	633.71	611.402
	ENSG00000084092	24.6445	26.7707	29.3455	26.1996	36.5389	31.1345	25.6688	34.5864
	ENSG00000084093	139.169	107.463	94.6628	77.9211	93.9873	81.446	76.2783	63.6525
	ENSG00000084112	18.8458	24.8721	29.1561	21.4565	29.7802	28.2015	14.5639	20.842
	ENSG00000084207	1426.27	2074.26	1959.71	2056.67	2142.06	2738.71	2326.94	2186.04
	ENSG00000084234	548.598	477.506	464.605	267.642	272.035	280.436	249.77	281.31
	ENSG00000084444	13.0471	13.86	15.3354	16.9394	16.8966	18.049	9.28447	13.2938
	ENSG00000084453	10.9761	12.7208	11.9275	6.32403	13.5173	10.6038	4.18711	4.73169
	ENSG00000084463	328.662	253.657	247.638	271.933	220.923	209.143	236.481	240.64
	ENSG00000084623	66.0638	96.0708	95.0414	142.065	129.681	116.642	160.931	132.938
	ENSG00000084628	27.3367	28.0997	34.4572	44.7199	43.2975	53.2445	43.5096	47.2042
	ENSG00000084636	9.11224	8.16412	12.1168	5.64646	12.4612	8.34765	2.91277	4.50637
	ENSG00000084652	42.2477	46.7063	42.2196	39.9769	50.2673	41.5126	31.6764	38.7548
	ENSG00000084674	0.828386	0.949316	1.13595	0.903433	0.844829	2.70735	0.546145	1.57723
	ENSG00000084676	18.6387	19.1762	19.1219	19.4238	15.6293	12.8599	12.7434	18.1381
	ENSG00000084693	59.8509	69.4899	75.5409	74.7591	81.9484	84.379	54.6145	60.9487
	ENSG00000084710	28.3722	28.2896	30.2921	26.6513	28.513	23.6893	20.9356	25.9116
	ENSG00000084731	28.5793	19.1762	18.1753	16.4877	22.8104	31.1345	16.9305	26.3623
	ENSG00000084733	95.8857	83.7297	89.1723	78.3728	75.401	71.5191	77.5526	73.0032
	ENSG00000084734	0.414193	0.379726	0.378651	0.225858	0.211207	0	0.182048	0.225319
	ENSG00000084754	90.5011	117.525	95.6094	112.252	120.388	139.654	103.586	108.153
	ENSG00000084764	0.828386	0.759453	1.70393	1.35515	1.26724	2.93296	1.63844	1.12659
	ENSG00000084774	119.702	123.791	112.649	137.774	138.763	168.307	86.8371	114.124
	ENSG00000085063	27.7509	37.5929	29.9134	35.9115	41.3966	40.159	43.6916	39.4308
	ENSG00000085117	8.90515	14.4296	17.0393	29.8133	29.7802	30.4576	22.392	24.8977
	ENSG00000085185	7.24838	5.50603	7.95167	13.5515	19.6423	9.92694	5.09735	9.57604
	ENSG00000085224	412.95	372.701	410.836	313.943	317.445	243.21	167.849	169.214
	ENSG00000085231	26.9225	34.1754	32.3747	69.7902	37.8061	34.2931	65.3554	54.8651
	ENSG00000085274	26.5083	22.0241	16.6606	12.6481	16.4742	13.988	12.9254	11.0406
	ENSG00000085276	0.828386	0.379726	0.378651	0	0	0	0.546145	0.675956
	ENSG00000085365	103.755	116.196	152.596	122.415	122.078	94.9827	86.2909	109.843
	ENSG00000085377	82.6315	58.4779	82.3566	58.4973	51.3234	62.4946	49.8813	63.9905
	ENSG00000085382	14.0826	15.5688	14.3887	14.4549	16.263	11.9574	8.55627	10.1393
	ENSG00000085415	102.513	76.5149	81.7886	101.862	85.1166	74.9033	80.1013	106.688
	ENSG00000085433	1.65677	3.79726	3.97584	2.48444	2.9569	3.15857	2.54868	2.59116
	ENSG00000085449	90.087	89.8053	93.9055	81.309	91.0304	97.4645	59.7119	78.1856
	ENSG00000085465	0.828386	1.89863	0.757302	0.677575	1.05604	2.48173	0.364097	0.225319
	ENSG00000085491	83.0457	68.3507	60.5842	95.9898	69.4872	80.7692	93.0267	106.688
	ENSG00000085511	86.3592	71.3886	57.9336	69.5643	58.7156	64.0739	58.6196	66.807
	ENSG00000085514	2.48516	5.88576	3.21853	2.7103	2.9569	3.38418	0.364097	2.59116
	ENSG00000085552	18.4316	23.543	22.5297	32.2977	23.8664	17.1465	24.9406	34.5864
	ENSG00000085563	0.207096	0	0.946628	0.903433	0	0.225612	0.728194	0.901274
	ENSG00000085644	1.03548	1.70877	2.08258	1.12929	1.47845	2.03051	0.546145	2.02787
	ENSG00000085662	99.1992	105.944	116.814	121.963	100.746	118.898	129.072	115.701
	ENSG00000085719	67.3063	65.5028	63.992	44.9458	34.8492	47.153	45.33	42.0219
	ENSG00000085721	131.92	112.019	113.595	85.6003	102.436	64.5251	94.8472	100.041
	ENSG00000085733	430.139	361.879	384.52	366.342	337.298	401.364	359.728	437.231
	ENSG00000085760	70.827	69.6798	71.1864	75.6625	109.828	75.1289	71.363	81.7907
	ENSG00000085788	17.189	13.4803	11.7382	5.4206	16.263	10.1525	6.0076	9.57604
	ENSG00000085831	6.21289	8.16412	7.3837	4.96888	7.81467	6.09153	3.64097	7.09754
	ENSG00000085832	42.4548	36.6436	41.273	32.9753	34.4268	37.0004	27.8534	27.6015
	ENSG00000085840	20.0884	28.8592	25.7483	31.1684	21.1207	23.9149	19.1151	25.799
	ENSG00000085871	38.3128	28.8592	28.3988	12.4222	15.6293	17.1465	19.1151	20.504
	ENSG00000085872	99.4063	98.3491	96.556	71.8229	67.1639	62.269	49.5172	69.8488
	ENSG00000085978	30.6503	25.8214	20.4472	28.4581	25.7673	30.4576	16.3844	19.2647
	ENSG00000085982	14.9109	17.2775	16.282	11.2929	19.0087	13.0855	13.2895	11.9419
	ENSG00000085998	10.769	13.4803	9.6556	11.5188	14.5733	12.1831	11.6511	11.6039
	ENSG00000085999	38.3128	26.9606	24.0443	37.7183	38.0173	24.1405	32.4046	38.6421
	ENSG00000086015	31.2716	39.8713	24.8016	26.4254	32.5259	36.098	24.3945	28.0522
	ENSG00000086061	169.612	126.259	93.1482	140.484	111.94	84.6046	209.72	132.487
	ENSG00000086062	91.3295	94.5519	111.702	72.0488	74.345	73.0984	54.7966	83.7059
	ENSG00000086065	183.487	150.751	155.247	110.445	109.194	90.2449	98.1241	97.9009
	ENSG00000086102	23.8161	29.2389	28.5882	45.6234	40.1294	34.0674	44.6019	37.8535
	ENSG00000086189	19.26	17.4674	19.3112	17.3911	15.6293	15.116	19.1151	20.6167
	ENSG00000086200	27.1296	27.5302	26.5056	30.4909	32.3147	25.7198	29.6739	31.7699
	ENSG00000086232	139.583	116.006	102.614	104.572	90.6079	108.294	105.588	90.9161
	ENSG00000086289	7.86967	4.74658	4.54381	3.61373	6.54743	4.96347	5.2794	7.43551
	ENSG00000086300	15.9464	18.037	18.1753	15.3584	14.5733	17.3721	14.0177	14.533
	ENSG00000086475	575.521	545.477	697.286	650.472	271.401	383.315	729.286	612.078
	ENSG00000086504	61.7147	66.642	65.128	37.4925	42.8751	47.6042	46.7864	41.5713
	ENSG00000086506	0.621289	1.51891	1.32528	0.225858	2.9569	2.48173	0.910242	1.01393
	ENSG00000086544	6.21289	9.68302	5.67977	5.19474	6.96984	10.3782	5.2794	6.0836
	ENSG00000086570	0.207096	0.379726	0.757302	0.677575	0.211207	1.12806	0.182048	0.225319
	ENSG00000086589	57.5728	75.5655	80.6527	58.2714	51.3234	40.8358	42.4173	44.6131
	ENSG00000086598	84.7024	73.0973	71.7544	57.368	51.957	73.7752	66.4477	69.1728
	ENSG00000086619	11.5974	13.2904	10.4129	7.90504	8.02588	6.76837	4.36916	6.53424
	ENSG00000086666	159.464	157.397	163.388	168.264	179.949	146.197	165.846	154.681
	ENSG00000086712	69.5844	89.2357	62.8561	64.1437	68.0088	58.6592	70.0886	63.3145
	ENSG00000086758	196.949	242.455	288.721	310.781	309.208	311.345	134.898	182.733
	ENSG00000086827	48.0464	63.794	71.565	112.703	78.3579	64.2995	100.491	108.942
	ENSG00000086848	3.52064	3.03781	3.40786	3.38787	3.59052	2.93296	1.27434	2.14053
	ENSG00000086967	1.44968	1.70877	2.65056	0.903433	2.11207	2.48173	0.728194	1.46457
	ENSG00000086991	0.621289	1.32904	2.27191	1.12929	0.844829	1.57929	3.09482	2.14053
	ENSG00000087008	7.66257	7.40466	8.141	6.77575	7.18105	5.86592	9.10242	4.84435
	ENSG00000087053	60.058	50.1239	49.9819	36.589	41.3966	47.3786	48.789	52.9499
	ENSG00000087074	27.7509	21.6444	27.4522	17.3911	29.7802	21.8844	13.6536	18.8141
	ENSG00000087076	3.93483	7.40466	3.78651	2.25858	6.33622	3.38418	1.63844	1.91521
	ENSG00000087077	94.2289	96.0708	81.0313	53.7543	61.8837	61.5921	67.722	66.2437
	ENSG00000087085	1.86387	1.51891	3.02921	0.677575	0.633622	2.03051	0.910242	1.35191
	ENSG00000087086	397.418	339.285	362.369	346.918	317.656	427.084	449.842	391.378
	ENSG00000087087	121.151	105.754	88.983	103.895	101.38	96.1108	108.865	105.224
	ENSG00000087088	34.378	81.831	66.2639	89.8916	95.6769	140.331	55.5248	82.5793
	ENSG00000087095	50.7386	52.9718	47.1421	53.3025	42.6639	41.287	44.7839	52.7246
	ENSG00000087111	48.0464	61.3258	64.1814	57.1421	59.1381	51.214	42.9634	52.6119
	ENSG00000087116	1.65677	3.6074	3.59718	3.61373	5.28018	2.93296	1.82048	4.95701
	ENSG00000087128	1.24258	0.379726	0.189326	0	0	0	0.364097	0.788615
	ENSG00000087152	206.061	199.736	163.577	136.193	169.811	163.569	157.472	188.254
	ENSG00000087157	24.6445	17.0877	14.1994	12.8739	11.6164	15.116	11.6511	10.4773
	ENSG00000087191	130.471	129.107	128.931	189.495	146.578	142.136	259.783	211.912
	ENSG00000087206	32.9283	25.0619	35.2145	35.6856	35.0604	30.9089	29.1277	27.4889
	ENSG00000087245	11.8045	13.1006	9.27695	6.32403	5.28018	6.99398	8.19218	6.75956
	ENSG00000087250	1.24258	1.13918	1.13595	0.451716	0.422415	0.225612	0	0
	ENSG00000087253	4.14193	5.88576	3.78651	4.51716	3.37932	1.8049	2.36663	2.25319
	ENSG00000087258	6.21289	9.68302	9.08763	12.1963	8.44829	13.5367	6.55374	8.22413
	ENSG00000087263	52.1883	55.6299	44.3022	52.1733	64.6294	57.0799	71.363	62.1879
	ENSG00000087266	29.4077	26.7707	25.5589	21.6824	33.3708	34.0674	14.3818	20.504
	ENSG00000087269	53.2238	56.1995	58.3123	83.7934	61.6725	69.4886	86.2909	79.0868
	ENSG00000087274	117.424	99.2984	75.1622	44.7199	53.4355	45.7993	36.5917	45.4017
	ENSG00000087299	48.2535	63.2244	61.3415	58.949	69.4872	58.208	35.3174	46.303
	ENSG00000087301	28.7864	28.4795	31.6174	24.3927	26.6121	33.3906	26.397	26.2496
	ENSG00000087302	203.162	224.228	235.142	260.64	242.466	317.888	298.559	281.423
	ENSG00000087303	2.07096	2.27836	1.13595	3.16202	2.11207	2.70735	2.18458	1.68989
	ENSG00000087338	61.3005	64.5535	64.1814	75.8884	69.276	62.7202	48.0608	43.1485
	ENSG00000087365	216.416	228.216	192.733	242.346	224.936	202.6	210.448	221.376
	ENSG00000087448	69.5844	78.0338	69.8611	41.7838	53.013	32.2625	44.6019	37.8535
	ENSG00000087460	293.249	236.57	238.739	252.51	252.182	303.223	283.449	269.706
	ENSG00000087470	73.9334	103.096	91.4442	112.026	102.858	75.5801	99.3984	103.421
	ENSG00000087502	46.1825	45.9469	40.137	36.589	38.0173	32.2625	37.3199	29.7421
	ENSG00000087510	51.567	48.605	35.2145	22.1341	37.1725	23.0124	13.4716	31.5446
	ENSG00000087586	148.488	125.689	152.596	127.836	110.884	118.672	115.237	121.109
	ENSG00000087842	33.1354	29.0491	32.1853	12.1963	13.9397	16.9209	13.8357	13.6318
	ENSG00000087884	37.8987	41.9598	48.846	41.5579	62.7286	62.7202	48.971	51.4853
	ENSG00000087903	7.04128	7.78439	6.43707	6.09817	9.71554	6.31714	4.91531	6.6469
	ENSG00000087995	20.0884	22.0241	18.5539	52.625	54.2803	43.7688	42.4173	52.2739
	ENSG00000088002	0	0.379726	1.13595	0	0.633622	1.8049	0.182048	0.563297
	ENSG00000088035	28.1651	27.9099	28.7775	29.3616	25.3449	21.8844	32.2226	24.8977
	ENSG00000088038	16.1535	14.9992	16.0927	24.6185	21.9656	27.0735	18.5689	21.5179
	ENSG00000088179	52.3954	58.4779	51.3072	40.4286	73.2889	50.7627	28.7636	29.6294
	ENSG00000088205	187.008	205.622	185.16	216.824	177.203	156.349	222.463	197.492
	ENSG00000088247	912.053	1035.32	1085.02	1034.43	1011.26	1171.15	1000.72	901.274
	ENSG00000088256	41.2122	40.251	35.7825	27.7806	34.638	41.7383	33.3149	32.5585
	ENSG00000088280	33.3425	28.4795	34.4572	25.522	29.1466	21.8844	29.6739	31.3193
	ENSG00000088298	5.38451	6.64521	5.67977	4.51716	8.02588	9.70133	4.73326	4.39371
	ENSG00000088305	1758.66	1337.59	1304.64	1027.2	1046.11	1236.35	1248.67	1391.34
	ENSG00000088325	307.538	291.06	385.845	191.754	243.522	300.064	230.473	259.792
	ENSG00000088340	3.93483	3.6074	5.49044	0.903433	5.06898	4.06102	0	0.788615
	ENSG00000088356	50.5315	46.1367	62.2881	28.2323	54.2803	49.6347	50.9735	36.2763
	ENSG00000088367	21.9522	30.7578	32.3747	34.7822	34.8492	37.0004	24.9406	34.2484
	ENSG00000088386	1.44968	3.79726	1.13595	1.35515	3.37932	4.06102	2.36663	3.0418
	ENSG00000088387	12.4258	7.97425	8.51965	11.9705	10.9828	12.4087	6.0076	9.6887
	ENSG00000088448	173.961	140.499	166.985	138.677	165.164	150.935	69.1784	100.267
	ENSG00000088451	14.9109	8.92357	8.70897	8.80847	8.87071	6.99398	4.18711	7.09754
	ENSG00000088538	4.34903	2.65808	3.59718	4.74302	10.7716	4.73786	2.91277	3.6051
	ENSG00000088543	15.5322	8.16412	11.7382	7.90504	10.7716	6.54275	4.73326	6.87222
	ENSG00000088682	9.31934	9.3033	10.9809	12.1963	10.138	12.4087	11.287	10.4773
	ENSG00000088727	15.118	13.2904	15.5247	10.8412	13.3061	10.3782	19.2971	15.9976
	ENSG00000088756	8.90515	7.78439	7.95167	7.22746	4.64656	4.96347	8.19218	7.09754
	ENSG00000088766	42.869	33.2261	40.8943	39.7511	35.2716	33.165	30.5841	28.2775
	ENSG00000088808	4.55612	5.12631	3.78651	3.61373	4.64656	3.38418	3.82302	2.92914
	ENSG00000088812	33.5496	26.0113	27.6415	33.2012	38.6509	25.9454	14.7459	26.5876
	ENSG00000088826	7.45547	3.98713	5.30111	2.93616	5.7026	4.51224	3.09482	3.83042
	ENSG00000088832	237.333	261.252	274.901	180.461	159.884	201.246	222.281	211.574
	ENSG00000088833	56.1231	66.8318	67.5892	53.5284	49.0001	60.0129	58.2555	57.2309
	ENSG00000088836	33.9638	38.1625	24.2337	33.6529	47.3104	48.281	24.0304	51.7106
	ENSG00000088854	16.9819	13.6701	17.9859	9.48605	14.1509	13.988	5.82555	7.09754
	ENSG00000088876	3.52064	4.55672	3.97584	4.51716	4.01294	4.28663	3.45892	3.15446
	ENSG00000088881	1.65677	0.56959	1.5146	0.903433	1.68966	1.35367	0.364097	0.788615
	ENSG00000088882	15.5322	13.86	16.4713	13.7774	20.0647	22.11	9.28447	12.0545
	ENSG00000088888	67.9276	77.2743	84.0605	124.222	140.453	116.416	74.8219	119.982
	ENSG00000088899	22.3664	29.2389	20.2578	22.1341	35.0604	41.7383	14.1998	28.8408
	ENSG00000088926	0.621289	0.759453	2.08258	0.903433	0.844829	1.12806	0.546145	0.788615
	ENSG00000088930	186.18	198.977	217.535	200.788	171.078	143.038	171.308	172.031
	ENSG00000088970	25.2658	33.4159	35.5932	20.779	27.8794	29.104	16.9305	19.828
	ENSG00000088986	634.336	556.489	416.138	326.365	418.191	458.218	582.555	416.501
	ENSG00000088992	8.69805	16.5181	18.9326	7.90504	23.0216	20.3051	11.6511	16.1103
	ENSG00000089006	185.144	274.352	267.517	338.561	332.863	333.906	237.755	278.043
	ENSG00000089009	80.3534	68.5406	65.8853	383.733	400.238	293.973	592.75	415.15
	ENSG00000089022	63.1644	48.9847	42.2196	42.4613	46.2544	50.7627	45.148	45.8523
	ENSG00000089041	0.828386	0.56959	0.189326	0	0.422415	0.225612	0.546145	0.450637
	ENSG00000089048	160.707	163.282	152.596	180.009	205.082	173.27	137.264	160.652
	ENSG00000089050	15.3251	15.3789	16.0927	9.7119	7.60346	14.2136	8.19218	11.0406
	ENSG00000089053	118.459	124.55	100.911	81.0831	75.6122	75.5801	64.081	69.9614
	ENSG00000089057	41.6264	24.3025	34.2679	18.9721	19.4311	18.5002	18.751	22.4192
	ENSG00000089060	10.5619	6.45535	7.19437	7.90504	11.194	10.3782	7.64603	7.2102
	ENSG00000089063	88.8444	75.9453	86.3324	35.9115	36.9613	36.7748	52.0658	46.303
	ENSG00000089091	8.69805	8.16412	7.57302	9.26019	9.50433	6.31714	5.6435	7.66083
	ENSG00000089094	123.637	117.525	170.014	100.507	72.2329	75.5801	61.1683	71.5387
	ENSG00000089116	1.65677	0.189863	0	0.677575	13.9397	4.28663	0.546145	0.675956
	ENSG00000089123	8.69805	9.68302	9.84493	4.51716	6.12501	4.96347	5.6435	4.95701
	ENSG00000089154	176.239	168.029	180.427	187.462	177.414	146.648	123.429	181.156
	ENSG00000089157	214.759	277.58	271.493	4167.31	4476.12	5503.36	5085.52	4731.24
	ENSG00000089159	212.067	243.974	222.457	150.422	123.345	135.593	156.562	209.096
	ENSG00000089163	1.86387	3.6074	5.49044	4.06545	3.37932	3.38418	1.63844	2.4785
	ENSG00000089177	13.2542	17.0877	12.6848	12.8739	17.319	12.1831	11.8331	12.1672
	ENSG00000089195	61.0935	48.2252	42.9769	50.3664	58.2932	39.0309	61.1683	55.541
	ENSG00000089199	1.86387	2.65808	3.59718	3.61373	2.53449	2.48173	1.82048	2.25319
	ENSG00000089220	1216.07	1333.22	1615.33	1577.85	1200.5	1056.54	1729.1	1553.46
	ENSG00000089225	0	0.56959	0.757302	0	0.422415	0.225612	0.364097	0.112659
	ENSG00000089234	18.4316	16.8978	14.3887	18.7462	17.1078	23.9149	20.9356	18.0255
	ENSG00000089248	244.167	242.645	281.906	351.21	299.492	330.296	323.136	320.854
	ENSG00000089250	8.90515	14.6195	18.5539	9.93776	24.9225	16.2441	8.92037	10.7026
	ENSG00000089280	1176.51	1066.46	977.298	785.535	812.303	766.179	723.642	808.556
	ENSG00000089289	73.7263	65.3129	70.8077	56.6904	78.9915	73.324	69.3604	58.6955
	ENSG00000089327	16.5677	21.2647	18.1753	21.9082	26.8233	29.104	21.4817	26.5876
	ENSG00000089335	16.9819	15.3789	15.3354	16.9394	19.4311	16.4697	11.8331	9.46338
	ENSG00000089351	126.743	176.952	228.137	224.051	186.496	251.332	136.9	185.212
	ENSG00000089472	51.3599	56.1995	47.8994	26.8771	39.2846	31.3601	27.1252	30.3054
	ENSG00000089486	54.0522	60.1866	53.9578	43.3648	54.0691	73.0984	46.2403	47.7675
	ENSG00000089597	694.809	997.731	1049.24	1282.42	1129.75	1391.35	729.286	1087.5
	ENSG00000089639	13.6684	14.8093	11.1702	10.6153	10.7716	13.7623	15.8382	11.0406
	ENSG00000089682	36.6561	44.2381	38.0544	37.7183	37.3837	22.7868	26.215	25.2357
	ENSG00000089685	274.196	294.857	277.173	277.806	252.393	293.747	332.602	293.139
	ENSG00000089692	1.86387	1.70877	1.32528	0.903433	0.844829	0.902449	1.09229	1.68989
	ENSG00000089693	71.2412	64.5535	67.7785	52.625	41.6078	55.9518	57.1632	55.0904
	ENSG00000089723	9.52644	7.2148	8.51965	4.74302	9.92674	9.02449	7.09989	6.42158
	ENSG00000089737	107.069	126.639	114.542	155.616	118.065	124.087	133.441	128.206
	ENSG00000089775	25.2658	22.4039	33.8893	20.3272	21.1207	18.2746	9.64856	11.4912
	ENSG00000089818	10.5619	6.26548	8.70897	11.2929	4.22415	6.54275	6.37169	6.87222
	ENSG00000089820	21.7451	51.6428	55.2831	32.2977	36.3277	57.5311	30.9482	41.1206
	ENSG00000089847	1.03548	0.759453	1.13595	1.35515	1.47845	1.8049	0.728194	1.57723
	ENSG00000089876	11.3903	12.531	13.0635	11.5188	9.92674	11.5062	5.82555	10.4773
	ENSG00000089902	55.5018	46.8962	45.4381	52.625	55.9699	39.2565	46.0582	52.2739
	ENSG00000089916	97.9566	89.8053	86.5218	79.5021	84.0605	61.5921	50.2454	50.584
	ENSG00000090006	18.8458	31.897	28.0202	26.8771	46.6768	43.9944	13.8357	26.137
	ENSG00000090013	17.6032	28.6693	26.5056	29.5874	45.4096	55.7262	28.3995	37.7409
	ENSG00000090020	10.3548	9.49316	7.19437	7.45332	4.64656	8.12204	6.37169	9.46338
	ENSG00000090054	6.62709	8.54384	5.86909	9.7119	10.138	6.54275	6.73579	5.18233
	ENSG00000090060	358.277	323.717	345.14	357.082	326.315	281.113	307.48	283.338
	ENSG00000090061	85.3237	68.9203	63.2347	72.0488	67.1639	74.9033	66.8118	67.0323
	ENSG00000090097	21.1238	41.2003	42.5982	24.8444	27.8794	48.7322	20.5715	24.1091
	ENSG00000090238	15.7393	17.0877	20.2578	10.8412	14.7845	19.4027	13.1075	12.8432
	ENSG00000090263	70.6199	85.6283	86.7111	75.6625	76.0346	71.9703	93.2088	82.3539
	ENSG00000090266	146.417	125.12	138.208	114.058	110.039	108.519	153.467	120.32
	ENSG00000090273	76.4186	86.9573	90.3083	148.389	120.599	120.703	184.415	167.186
	ENSG00000090316	63.3715	69.3001	59.6375	79.728	70.332	70.1654	69.9066	74.6931
	ENSG00000090339	1.65677	0.56959	1.89326	0.225858	2.11207	1.57929	1.09229	1.46457
	ENSG00000090372	44.1115	38.1625	42.9769	24.6185	32.7371	28.4271	22.574	28.3901
	ENSG00000090376	0.621289	1.70877	2.27191	2.93616	3.37932	2.93296	1.27434	3.0418
	ENSG00000090432	17.6032	18.6066	15.5247	17.3911	20.4871	28.6528	20.5715	23.0952
	ENSG00000090447	38.5199	39.1118	48.846	59.6266	59.3493	58.8848	53.7043	53.0625
	ENSG00000090470	46.3896	50.1239	47.5207	57.5939	53.6467	46.4761	42.5993	47.7675
	ENSG00000090487	141.861	83.1601	94.6628	48.5595	60.4053	55.275	44.7839	50.584
	ENSG00000090520	69.3773	92.8431	72.8903	114.058	89.3407	93.8547	124.339	125.39
	ENSG00000090530	118.252	135.752	187.054	81.7607	96.9442	88.44	36.2276	30.6433
	ENSG00000090539	3.72774	0.379726	0.567977	0.677575	1.90087	1.8049	0.364097	0.450637
	ENSG00000090565	13.2542	12.9107	9.6556	12.4222	14.9957	13.5367	9.28447	11.8292
	ENSG00000090581	18.2245	13.6701	17.2286	20.5531	18.5862	12.8599	14.3818	14.6457
	ENSG00000090612	32.307	25.2518	25.9376	26.4254	20.6983	19.8539	25.3047	25.0104
	ENSG00000090615	117.631	103.665	88.2257	88.3106	114.052	82.7997	57.3452	74.9184
	ENSG00000090621	354.963	385.802	384.52	234.441	267.388	254.039	276.167	278.832
	ENSG00000090661	19.4671	29.2389	24.8016	16.2618	17.9526	27.5247	19.6612	16.8989
	ENSG00000090674	3.52064	7.02494	3.97584	3.61373	5.49139	3.6098	1.45639	3.94308
	ENSG00000090686	241.889	230.304	244.041	235.344	241.621	196.283	214.453	255.511
	ENSG00000090776	12.6329	6.64521	9.08763	4.74302	13.9397	12.8599	7.28194	5.52031
	ENSG00000090857	78.2825	88.0965	79.8954	67.0799	75.401	52.7933	45.6941	73.6792
	ENSG00000090861	137.305	144.866	116.246	74.0815	81.7372	102.428	78.2808	92.4933
	ENSG00000090863	342.745	304.92	339.271	167.813	148.056	142.587	89.3858	118.63
	ENSG00000090889	89.6728	85.2486	84.8178	83.3417	60.4053	53.0189	50.6095	52.4992
	ENSG00000090905	347.301	329.223	345.519	264.706	319.134	272.54	160.385	209.321
	ENSG00000090924	30.8574	26.5808	22.5297	31.3943	39.9182	31.5857	25.8509	34.8117
	ENSG00000090932	92.1579	150.182	123.251	51.9474	87.2286	83.7021	55.3427	60.7234
	ENSG00000090971	85.1166	78.9831	72.3224	62.7886	57.026	71.7447	89.7499	79.9881
	ENSG00000090975	0.828386	0	0.189326	0.677575	1.05604	0.451224	0.910242	1.12659
	ENSG00000090989	50.1173	47.0861	50.3606	45.8492	42.6639	46.2505	25.8509	35.2624
	ENSG00000091009	77.8683	65.6927	62.6667	56.2387	52.3794	47.6042	44.966	51.1473
	ENSG00000091039	99.4063	96.0708	78.7594	84.2451	63.9958	61.1409	77.1885	67.0323
	ENSG00000091073	82.0102	104.804	107.726	83.5675	49.0001	61.3665	96.3036	91.8173
	ENSG00000091127	42.0406	32.8463	32.3747	38.8476	33.1596	29.104	33.679	34.3611
	ENSG00000091129	2.48516	1.32904	2.65056	2.48444	5.91381	4.28663	0.728194	2.14053
	ENSG00000091136	70.2057	28.8592	23.855	35.008	57.4484	45.5737	25.3047	32.3332
	ENSG00000091137	0.207096	0.379726	0.189326	0.225858	0	0	0	0.675956
	ENSG00000091140	73.7263	72.3379	67.3999	70.4678	63.7846	57.3055	55.1607	61.85
	ENSG00000091157	13.8755	10.2526	10.0343	11.0671	9.08192	7.67082	8.37423	8.90008
	ENSG00000091164	52.8096	52.2124	64.1814	44.7199	42.2415	37.9029	62.6246	43.4865
	ENSG00000091317	367.596	318.401	325.072	264.932	280.483	303.223	274.165	363.664
	ENSG00000091409	226.356	208.849	265.434	176.395	182.694	135.367	128.708	159.188
	ENSG00000091428	1.86387	0.56959	0.946628	2.03272	1.47845	0.676837	0.364097	0.788615
	ENSG00000091436	21.9522	27.1504	27.2629	37.0408	34.638	32.9394	34.7712	39.5434
	ENSG00000091483	33.7567	37.403	29.1561	44.9458	48.7889	48.7322	37.8661	56.555
	ENSG00000091490	64.6141	86.008	118.518	78.8245	85.9614	44.4456	90.478	121.559
	ENSG00000091513	0.207096	0	0.567977	0.451716	0.422415	0.902449	0	0.112659
	ENSG00000091527	90.087	110.5	101.857	387.121	365.6	333.68	382.666	452.327
	ENSG00000091536	1.65677	1.70877	2.27191	2.48444	2.53449	1.8049	0.364097	0.563297
	ENSG00000091542	141.033	103.475	144.077	121.512	105.392	131.983	87.5653	96.549
	ENSG00000091592	13.6684	8.54384	9.46628	4.96888	10.9828	9.47571	7.46398	9.01274
	ENSG00000091622	4.97031	7.40466	7.00504	3.16202	7.39226	5.86592	3.27687	3.6051
	ENSG00000091640	339.224	409.345	487.892	349.629	400.66	277.503	414.524	452.89
	ENSG00000091651	83.0457	85.0587	76.6768	72.9522	79.8364	76.4825	66.6297	66.807
	ENSG00000091656	8.07676	9.11343	12.1168	4.74302	6.75863	6.09153	2.91277	4.73169
	ENSG00000091664	0.828386	0.189863	0.757302	0.677575	0.422415	0	0.364097	0.450637
	ENSG00000091732	54.6735	49.7441	41.6516	41.5579	44.1423	45.1224	61.1683	51.3726
	ENSG00000091844	9.94063	11.9614	13.0635	15.1325	12.8836	12.1831	10.7409	14.9837
	ENSG00000091879	4.55612	0.379726	0	0	0	0.676837	0.182048	0.225319
	ENSG00000091947	33.5496	29.8085	40.3263	21.0048	29.3578	32.2625	18.3869	20.2787
	ENSG00000091972	37.0703	27.72	32.564	25.9737	34.0044	33.6162	20.7535	33.7978
	ENSG00000091986	13.2542	11.7715	8.8983	11.2929	6.96984	10.3782	16.0203	21.4053
	ENSG00000092010	68.1347	89.0458	72.3224	56.6904	65.4743	63.6226	52.0658	47.7675
	ENSG00000092020	42.6619	42.5293	36.5398	48.1078	41.6078	47.8298	50.0633	46.303
	ENSG00000092036	12.6329	23.9228	22.7191	20.779	20.2759	22.7868	15.6562	15.885
	ENSG00000092051	16.9819	29.2389	27.4522	22.8117	36.7501	38.3541	17.4766	29.2914
	ENSG00000092054	0.414193	0.189863	0.189326	0.677575	0.633622	0.225612	0	0
	ENSG00000092068	581.941	722.809	952.686	542.737	410.587	414.675	398.686	519.81
	ENSG00000092094	26.0942	20.6951	17.6073	23.4893	24.0776	21.2075	19.8433	19.0394
	ENSG00000092096	14.7038	19.366	23.6657	16.2618	25.5561	29.5552	24.0304	26.4749
	ENSG00000092108	89.8799	84.4891	78.1914	78.147	92.2976	52.7933	71.7271	68.9475
	ENSG00000092140	124.465	108.032	120.79	111.348	92.5088	81.6716	97.5779	94.4085
	ENSG00000092148	108.726	96.4505	108.862	119.479	118.065	101.525	66.6297	83.4805
	ENSG00000092199	327.212	283.845	255.779	616.819	608.911	587.269	705.802	562.057
	ENSG00000092200	0.621289	0.189863	0.946628	0.225858	0.211207	0.676837	0	0.337978
	ENSG00000092201	645.52	655.408	664.722	603.267	589.48	555.006	541.23	602.051
	ENSG00000092203	43.6974	52.2124	44.4915	68.6609	69.276	67.2324	65.1733	67.1449
	ENSG00000092208	18.8458	18.037	16.4713	43.3648	54.0691	47.3786	22.9381	32.5585
	ENSG00000092295	1.86387	1.89863	0.757302	1.80687	1.05604	1.57929	0.546145	0.563297
	ENSG00000092330	17.8103	16.5181	15.9033	10.1636	9.50433	9.70133	7.28194	9.6887
	ENSG00000092345	0	0.189863	0.189326	1.58101	5.49139	1.35367	0.728194	1.35191
	ENSG00000092421	269.225	202.964	176.83	157.649	130.737	129.501	151.646	180.818
	ENSG00000092439	48.8748	53.3516	56.987	110.445	114.686	77.8362	85.9268	101.844
	ENSG00000092445	43.6974	62.8447	70.9971	85.6003	105.604	115.513	94.4831	120.883
	ENSG00000092470	34.1709	28.4795	21.3938	15.8101	31.0475	26.6222	18.2048	19.6027
	ENSG00000092531	43.4903	49.3644	48.278	44.9458	35.2716	37.9029	34.4071	34.4737
	ENSG00000092621	155.737	157.966	159.223	157.875	159.25	219.521	175.313	168.088
	ENSG00000092758	36.6561	38.3524	32.7533	81.5348	108.138	99.7206	39.3225	76.4957
	ENSG00000092820	259.699	266.758	211.855	189.721	214.587	226.515	207.171	228.022
	ENSG00000092841	569.101	577.754	566.462	372.44	325.682	364.815	574.545	448.609
	ENSG00000092847	108.726	99.1086	111.134	77.2435	68.4312	55.5006	80.8295	71.088
	ENSG00000092850	0.621289	0	0.378651	0	0.211207	0.225612	0.364097	0.450637
	ENSG00000092853	69.7915	76.5149	64.1814	129.643	121.022	98.8182	114.508	120.433
	ENSG00000092871	36.2419	33.4159	38.4331	15.5842	19.6423	16.6953	16.0203	13.9698
	ENSG00000092929	2.27806	4.36685	7.00504	3.16202	3.37932	5.86592	3.09482	2.36585
	ENSG00000092931	18.6387	16.8978	16.282	16.7135	15.6293	12.1831	15.2921	14.871
	ENSG00000092964	312.094	308.148	371.267	364.535	241.199	247.722	299.288	284.69
	ENSG00000092969	4.76322	3.79726	3.97584	0.677575	2.11207	4.28663	3.82302	2.4785
	ENSG00000092978	53.4309	48.605	34.0786	27.103	32.3147	25.043	29.1277	26.4749
	ENSG00000093000	56.7444	59.8069	55.6617	95.3122	84.4829	76.4825	90.6601	67.8209
	ENSG00000093009	20.9167	21.6444	17.4179	22.5858	25.1337	21.4332	18.751	22.6445
	ENSG00000093010	15.7393	14.9992	13.4421	9.26019	10.9828	15.5672	9.10242	11.4912
	ENSG00000093072	52.1883	62.6548	54.1471	21.0048	46.0432	53.2445	22.2099	28.5028
	ENSG00000093144	56.7444	55.0603	51.6859	75.6625	55.7587	49.8603	79.5551	87.1983
	ENSG00000093167	42.0406	40.251	32.9426	42.6872	38.2285	32.4882	38.9584	38.3042
	ENSG00000093183	37.8987	33.2261	34.8359	36.589	35.9052	29.3296	31.8585	29.9674
	ENSG00000093217	1.03548	0.379726	1.70393	1.12929	1.26724	1.35367	1.09229	1.01393
	ENSG00000094631	36.6561	35.5044	40.5157	46.9785	48.3665	52.1164	25.8509	40.2194
	ENSG00000094755	2.89935	3.41754	2.46123	1.12929	3.59052	2.48173	1.63844	2.36585
	ENSG00000094804	94.0218	96.0708	71.9437	101.184	108.138	111.678	136.172	123.137
	ENSG00000094841	27.7509	14.6195	32.7533	29.1357	15.6293	13.7623	22.2099	19.2647
	ENSG00000094880	43.4903	42.1496	46.3848	26.4254	33.3708	31.3601	21.2997	22.1939
	ENSG00000094914	24.4374	22.7836	16.6606	12.1963	17.319	19.4027	11.6511	16.6736
	ENSG00000094916	738.92	611.17	629.507	473.173	530.13	452.353	359.364	367.833
	ENSG00000094975	134.613	158.536	157.897	99.1518	89.1295	89.1168	71.545	89.4515
	ENSG00000095002	234.64	253.277	300.838	225.407	164.953	194.252	204.44	190.845
	ENSG00000095015	34.9993	27.9099	42.5982	29.8133	13.3061	25.2686	20.0253	17.5749
	ENSG00000095059	27.1296	27.9099	28.0202	21.2307	31.2587	37.0004	26.9432	29.5167
	ENSG00000095066	71.2412	90.3749	73.269	84.9227	84.0605	60.6897	36.0456	43.4865
	ENSG00000095139	175.204	101.007	113.406	83.5675	87.651	87.7632	79.191	95.5351
	ENSG00000095203	25.8871	35.1247	40.705	27.7806	24.9225	33.165	27.6714	27.2636
	ENSG00000095209	13.6684	15.5688	13.2528	13.7774	19.2199	17.3721	14.0177	20.2787
	ENSG00000095261	50.3244	47.0861	39.0011	25.2961	28.0906	37.0004	29.3098	34.1358
	ENSG00000095303	1.03548	0.379726	0.757302	0	2.53449	0.451224	1.09229	0.901274
	ENSG00000095319	51.7741	54.8705	52.2538	53.7543	46.4656	46.2505	40.4147	50.6967
	ENSG00000095321	9.52644	5.12631	9.84493	5.87231	11.8276	8.79888	6.37169	5.29499
	ENSG00000095370	9.52644	6.64521	5.49044	1.35515	3.37932	2.03051	2.18458	1.91521
	ENSG00000095380	38.5199	33.2261	34.0786	42.4613	36.3277	32.7138	47.1505	43.5991
	ENSG00000095383	5.38451	2.65808	6.05842	2.48444	0.633622	1.8049	3.64097	2.14053
	ENSG00000095397	5.17741	4.36685	7.57302	2.25858	5.7026	2.93296	2.00253	3.26712
	ENSG00000095485	7.45547	6.83507	6.81572	7.22746	9.71554	8.34765	4.91531	7.54817
	ENSG00000095539	3.52064	2.08849	2.65056	2.03272	3.37932	2.70735	1.82048	2.02787
	ENSG00000095564	37.6916	44.0483	40.5157	33.6529	42.8751	37.6772	16.7485	19.0394
	ENSG00000095574	13.4613	15.3789	14.0101	16.0359	14.9957	12.1831	11.8331	9.23806
	ENSG00000095587	6.83418	5.31617	6.05842	4.29131	2.53449	4.06102	4.00506	1.91521
	ENSG00000095596	23.609	1.89863	6.62639	3.83959	12.25	3.38418	0.364097	1.46457
	ENSG00000095637	34.9993	23.7329	29.3455	24.1668	22.388	28.6528	16.9305	17.2369
	ENSG00000095713	0.621289	0.56959	0.946628	0	0.633622	0.225612	0.182048	0
	ENSG00000095739	13.6684	13.86	15.714	16.4877	7.18105	9.02449	12.9254	11.9419
	ENSG00000095752	3.72774	7.40466	7.19437	6.09817	9.29312	5.41469	2.73073	6.75956
	ENSG00000095777	8.69805	7.2148	6.62639	5.4206	8.44829	7.67082	4.18711	4.28105
	ENSG00000095787	330.319	308.528	323.179	242.798	257.251	221.1	223.92	205.491
	ENSG00000095794	10.1477	12.3411	10.2236	13.7774	13.5173	11.7318	16.5664	13.0685
	ENSG00000095906	41.2122	50.5036	42.5982	44.0424	43.2975	63.8483	60.8042	55.6537
	ENSG00000095932	4.97031	6.07562	7.57302	0.677575	3.80173	2.93296	2.36663	1.68989
	ENSG00000095951	50.7386	55.0603	56.2297	27.3288	44.1423	35.4211	31.4944	24.4471
	ENSG00000096060	76.4186	54.8705	59.6375	42.0096	53.8579	43.5432	55.8889	64.6664
	ENSG00000096063	137.512	129.866	112.27	94.8605	90.8192	87.3119	83.0141	84.8325
	ENSG00000096070	19.26	12.7208	15.9033	13.3256	12.0388	11.9574	19.2971	12.9558
	ENSG00000096080	49.7031	60.3765	49.7926	49.2371	67.1639	72.4215	89.2037	69.6234
	ENSG00000096092	36.449	34.9348	35.0252	22.1341	28.513	37.9029	34.2251	26.4749
	ENSG00000096093	17.6032	12.7208	17.7966	7.90504	8.44829	7.21959	7.09989	6.87222
	ENSG00000096384	2683.76	3004.39	3052.68	7660.21	6405.92	7063.02	5899.64	6444.56
	ENSG00000096401	97.5424	86.008	71.7544	86.5037	81.7372	65.4275	73.3655	66.469
	ENSG00000096433	53.2238	47.8455	50.3606	39.7511	33.3708	40.159	23.8483	38.6421
	ENSG00000096654	12.0116	5.50603	9.84493	5.19474	6.75863	5.18908	5.2794	5.52031
	ENSG00000096696	376.087	318.59	313.144	200.11	281.751	228.094	117.239	134.741
	ENSG00000096717	115.974	107.842	101.857	57.5939	84.4829	90.4705	40.9609	49.9081
	ENSG00000096746	624.81	400.991	530.111	622.917	530.764	489.127	450.388	534.456
	ENSG00000096872	26.5083	24.8721	17.9859	16.9394	19.6423	15.116	17.1125	17.2369
	ENSG00000096968	3.10645	3.22767	3.97584	3.16202	3.37932	1.8049	2.54868	2.81648
	ENSG00000097007	166.713	171.636	184.782	144.549	134.328	142.813	112.87	137.332
	ENSG00000097021	47.6322	43.6685	42.5982	42.2355	34.638	41.287	54.2504	58.5828
	ENSG00000097033	71.6554	54.6806	62.8561	51.2698	45.6208	48.5066	44.966	44.5004
	ENSG00000097046	62.5431	41.7699	58.8802	39.7511	37.8061	36.098	32.2226	34.2484
	ENSG00000097096	5.7987	5.88576	3.40786	8.1309	9.50433	9.92694	4.55121	6.6469
	ENSG00000099139	16.5677	19.7458	17.4179	14.9066	16.0518	9.70133	14.1998	18.1381
	ENSG00000099194	2404.39	1508.27	2034.11	1658.03	815.26	936.742	1486.79	1587.26
	ENSG00000099203	29.8219	28.8592	24.6123	27.5547	38.2285	39.2565	32.0405	32.3332
	ENSG00000099204	90.7082	80.502	86.3324	67.3058	56.3924	49.1835	56.435	49.2321
	ENSG00000099219	25.4729	28.2896	34.2679	23.7151	23.8664	24.5917	14.3818	17.5749
	ENSG00000099246	136.891	112.399	111.702	61.6593	68.0088	63.1714	64.8092	77.2843
	ENSG00000099250	0.828386	0.949316	0.378651	0.677575	1.90087	1.57929	1.09229	1.91521
	ENSG00000099256	5.17741	4.17699	6.43707	7.90504	6.33622	7.21959	11.469	10.1393
	ENSG00000099282	4.14193	4.93644	4.73314	4.29131	6.96984	3.38418	3.09482	2.25319
	ENSG00000099284	114.317	53.7313	53.7684	16.0359	31.4699	20.9819	21.2997	14.9837
	ENSG00000099290	16.5677	17.8471	17.6073	21.6824	19.8535	14.2136	20.0253	15.885
	ENSG00000099308	4.97031	5.88576	4.73314	4.96888	7.18105	6.31714	3.45892	3.83042
	ENSG00000099326	8.28386	8.54384	8.51965	11.5188	12.0388	13.5367	3.82302	7.09754
	ENSG00000099330	9.52644	7.40466	6.62639	5.64646	5.91381	5.64031	4.18711	6.98488
	ENSG00000099331	31.0645	32.8463	28.0202	30.4909	25.5561	36.098	22.756	27.0382
	ENSG00000099337	13.8755	15.1891	13.8208	27.5547	20.2759	14.8904	13.1075	25.2357
	ENSG00000099338	0.828386	0.379726	0.567977	0.225858	1.68966	1.35367	0.182048	0.450637
	ENSG00000099341	135.234	163.852	156.194	242.798	206.772	234.637	287.636	265.876
	ENSG00000099364	32.9283	39.1118	43.3555	37.7183	38.6509	35.8723	26.9432	40.1067
	ENSG00000099365	3.72774	4.17699	5.11179	1.80687	1.90087	5.18908	2.36663	3.15446
	ENSG00000099377	1.65677	3.22767	2.27191	0.903433	1.68966	1.12806	1.09229	1.01393
	ENSG00000099381	27.7509	32.8463	31.428	43.5906	49.0001	53.6957	30.7662	42.5852
	ENSG00000099385	8.90515	9.87288	9.84493	6.09817	8.6595	12.6343	13.4716	9.80136
	ENSG00000099622	275.231	273.783	298.945	185.881	220.712	238.472	127.252	203.575
	ENSG00000099624	64.8212	66.8318	61.1521	41.3321	39.0734	54.1469	56.0709	46.5283
	ENSG00000099625	4.76322	9.49316	7.76235	7.00161	13.7285	15.5672	7.09989	7.99881
	ENSG00000099715	0.621289	0.379726	0.757302	1.80687	0.422415	0.225612	0.546145	0.675956
	ENSG00000099725	29.4077	24.8721	21.5831	36.1373	43.7199	30.9089	16.2023	17.3495
	ENSG00000099783	1035.07	717.873	882.068	971.19	603.208	648.184	865.094	859.928
	ENSG00000099785	4.97031	6.64521	4.73314	3.16202	7.39226	9.02449	6.37169	5.74562
	ENSG00000099795	175.618	219.482	231.356	134.837	104.97	122.507	181.866	134.628
	ENSG00000099797	3.72774	2.46822	2.65056	9.03433	13.7285	11.2806	5.6435	8.44945
	ENSG00000099800	426.619	454.912	548.287	660.635	587.579	696.691	815.759	754.705
	ENSG00000099804	98.5779	118.475	105.833	56.9163	56.6036	76.9338	71.363	66.2437
	ENSG00000099810	65.8567	68.1609	60.0162	79.5021	90.1855	83.4765	81.5577	91.93
	ENSG00000099814	69.1702	84.8688	101.289	109.767	112.574	103.782	70.2707	121.221
	ENSG00000099817	238.368	509.783	588.424	640.308	647.984	570.348	485.159	638.44
	ENSG00000099821	19.8813	15.3789	14.1994	19.198	18.7975	17.8234	17.4766	16.5609
	ENSG00000099840	0.621289	0.759453	1.32528	1.80687	3.80173	3.38418	0.546145	1.68989
	ENSG00000099849	19.4671	22.9734	15.9033	18.7462	22.388	20.5307	16.0203	15.885
	ENSG00000099860	12.84	5.6959	4.16516	10.3895	12.4612	11.2806	10.7409	17.8002
	ENSG00000099864	10.3548	14.0499	13.8208	11.2929	14.3621	15.7929	10.1947	14.0824
	ENSG00000099866	1.65677	2.46822	4.35449	0	0.844829	0.902449	0.364097	0.450637
	ENSG00000099875	94.2289	108.602	88.415	122.189	142.987	159.959	114.508	132.713
	ENSG00000099889	42.0406	32.4666	39.0011	39.0735	44.3535	28.8784	22.756	29.5167
	ENSG00000099899	14.7038	15.1891	11.3595	10.8412	11.194	16.0185	16.2023	13.5191
	ENSG00000099901	131.713	140.309	142.751	276.225	225.147	279.534	323.682	275.114
	ENSG00000099904	22.7806	26.5808	30.8601	37.4925	52.8018	51.4396	14.5639	41.008
	ENSG00000099910	34.378	32.0869	27.4522	34.1046	45.1984	39.9334	35.3174	36.389
	ENSG00000099917	14.2897	14.9992	16.4713	16.2618	14.1509	15.7929	8.73832	14.6457
	ENSG00000099940	18.0174	21.4545	15.146	16.7135	21.9656	20.0795	22.756	22.6445
	ENSG00000099942	81.1818	75.7554	82.7353	68.435	54.2803	65.4275	53.8863	54.5271
	ENSG00000099949	6.41999	10.0627	10.7916	5.87231	7.18105	10.8294	6.73579	6.30892
	ENSG00000099953	8.69805	5.12631	5.67977	2.25858	6.33622	8.34765	2.00253	3.83042
	ENSG00000099954	243.545	207.141	226.433	211.177	241.621	200.118	152.01	161.553
	ENSG00000099956	78.0754	87.9066	116.057	98.0225	108.983	139.654	117.603	120.658
	ENSG00000099958	4.14193	2.46822	3.21853	3.16202	2.32328	4.06102	3.09482	3.37978
	ENSG00000099960	0.621289	0.189863	1.70393	1.12929	1.90087	0.676837	1.27434	1.35191
	ENSG00000099968	49.0819	61.3258	55.851	42.0096	52.5906	45.7993	35.4994	44.0498
	ENSG00000099977	351.236	320.489	278.498	184.978	161.362	192.447	254.868	221.15
	ENSG00000099991	63.3715	56.0096	57.9336	40.4286	39.4958	42.8663	27.8534	27.3762
	ENSG00000099992	2.48516	5.12631	3.40786	5.19474	4.01294	4.06102	4.73326	3.94308
	ENSG00000099994	2.27806	2.08849	0.757302	0.451716	1.26724	0.676837	0.546145	0.563297
	ENSG00000099995	202.54	187.585	225.297	217.953	181.85	161.538	191.697	223.741
	ENSG00000099999	1.44968	1.32904	1.13595	5.64646	6.33622	5.64031	2.00253	3.0418
	ENSG00000100003	0.828386	1.13918	0.757302	1.80687	0.422415	1.12806	1.63844	0.788615
	ENSG00000100014	51.3599	56.959	53.7684	28.4581	38.0173	41.287	33.3149	34.3611
	ENSG00000100023	36.0348	32.4666	33.8893	29.8133	30.2026	30.232	23.6663	30.418
	ENSG00000100024	0.207096	0.189863	0.378651	0.225858	0.211207	0.676837	0	0.112659
	ENSG00000100027	18.0174	20.3154	24.423	13.3256	19.8535	13.988	5.6435	9.80136
	ENSG00000100028	394.726	374.98	415.948	776.501	768.161	742.715	862.727	864.66
	ENSG00000100029	30.8574	56.959	74.2156	86.5037	62.5174	78.2874	67.1759	85.6211
	ENSG00000100030	91.9508	90.9445	109.998	57.5939	58.2932	57.3055	56.617	47.0916
	ENSG00000100031	0.207096	0.379726	0.567977	3.38787	4.43535	5.18908	2.91277	3.94308
	ENSG00000100033	9.73353	6.45535	7.00504	9.03433	24.5001	23.0124	2.73073	6.30892
	ENSG00000100034	47.6322	40.6307	35.9718	27.103	33.582	32.2625	26.397	28.5028
	ENSG00000100036	6.21289	8.16412	6.62639	10.3895	10.7716	8.57326	7.09989	7.66083
	ENSG00000100038	0.621289	0.189863	0.567977	0.225858	0.633622	0.451224	1.45639	0.788615
	ENSG00000100053	0.207096	0.189863	0.189326	0.677575	0.211207	0	0.364097	0.225319
	ENSG00000100056	8.49095	6.83507	5.86909	6.77575	6.96984	12.1831	8.19218	7.54817
	ENSG00000100058	15.3251	11.9614	14.0101	17.1652	13.7285	19.8539	22.392	18.8141
	ENSG00000100060	5.5916	4.36685	4.54381	1.58101	4.85777	1.8049	1.63844	1.80255
	ENSG00000100065	12.84	15.1891	12.4955	10.6153	9.92674	9.92694	14.1998	19.9407
	ENSG00000100068	2.89935	3.03781	2.83988	3.38787	3.59052	3.6098	1.63844	2.14053
	ENSG00000100075	102.927	83.5398	101.289	56.6904	60.1941	73.7752	70.2707	59.1461
	ENSG00000100077	24.0232	25.6315	23.6657	29.8133	27.2457	30.6833	18.2048	22.6445
	ENSG00000100078	30.029	21.8343	28.0202	26.6513	13.9397	11.055	33.4969	27.0382
	ENSG00000100083	74.3476	90.7546	87.6577	70.0161	95.2545	80.318	45.6941	62.7512
	ENSG00000100084	4.55612	3.98713	5.67977	9.93776	6.33622	7.67082	6.73579	8.78743
	ENSG00000100092	27.958	23.9228	29.9134	33.427	29.9914	35.8723	37.684	35.4877
	ENSG00000100095	7.45547	2.65808	5.11179	0.451716	0.211207	0.676837	0.182048	0
	ENSG00000100097	17.6032	19.9356	17.2286	3.38787	5.06898	4.73786	5.2794	6.53424
	ENSG00000100099	77.247	69.1102	81.41	60.0783	66.1079	54.1469	26.5791	40.7827
	ENSG00000100100	10.5619	7.40466	12.6848	3.16202	2.53449	1.8049	1.63844	2.70382
	ENSG00000100104	21.1238	20.3154	14.1994	19.198	16.4742	14.2136	24.2124	20.166
	ENSG00000100105	131.713	139.36	123.63	99.8293	118.487	129.501	123.065	117.504
	ENSG00000100106	36.449	27.1504	28.3988	20.3272	20.0647	18.2746	16.9305	16.7862
	ENSG00000100109	30.6503	25.4417	18.7432	13.7774	9.92674	14.8904	15.11	16.7862
	ENSG00000100116	30.6503	26.391	28.5882	28.2323	34.0044	38.3541	21.4817	27.1509
	ENSG00000100122	3.31354	2.27836	3.21853	1.12929	0.844829	1.57929	2.91277	2.14053
	ENSG00000100124	12.2187	15.5688	15.5247	18.7462	17.9526	22.11	17.8407	20.504
	ENSG00000100129	1.86387	2.27836	0.946628	0.903433	1.26724	1.35367	0.182048	0.450637
	ENSG00000100138	175.618	194.42	187.811	152.454	148.901	153.191	214.999	174.397
	ENSG00000100139	14.7038	15.1891	12.6848	12.4222	15.6293	18.049	16.0203	19.828
	ENSG00000100142	1.44968	2.65808	2.27191	1.12929	2.7457	0.676837	0.364097	0.901274
	ENSG00000100146	0.828386	0	0.757302	0.225858	0.844829	1.12806	0.728194	0.337978
	ENSG00000100147	1.44968	1.32904	1.70393	1.12929	1.90087	1.57929	2.00253	1.46457
	ENSG00000100150	11.1832	7.97425	6.05842	6.77575	8.87071	8.57326	8.19218	8.33679
	ENSG00000100151	7.45547	11.3918	12.8741	10.8412	11.8276	11.7318	10.3768	9.91402
	ENSG00000100154	18.4316	11.3918	12.8741	8.35675	11.194	11.7318	7.82808	9.23806
	ENSG00000100156	1.86387	4.36685	1.13595	0.225858	2.53449	1.12806	0.364097	0.337978
	ENSG00000100162	18.4316	21.2647	17.7966	18.5204	20.6983	28.4271	23.3022	19.6027
	ENSG00000100167	21.1238	19.366	25.1803	18.0687	22.8104	16.2441	17.8407	14.4204
	ENSG00000100196	6.62709	5.88576	5.86909	2.03272	4.43535	4.96347	3.09482	4.05573
	ENSG00000100201	1148.35	1113.36	1044.51	603.041	682.622	532.219	359.91	396.448
	ENSG00000100206	9.73353	11.5817	10.6022	11.2929	16.6854	14.6648	14.5639	15.885
	ENSG00000100207	50.3244	45.3773	52.4432	58.0456	53.2242	47.8298	38.9584	48.1055
	ENSG00000100209	11.1832	11.7715	8.51965	17.8428	19.6423	8.12204	22.756	18.4761
	ENSG00000100211	22.5735	26.2011	22.1511	17.8428	17.7414	20.0795	16.5664	16.8989
	ENSG00000100216	189.7	225.747	206.365	244.379	209.095	198.088	333.513	296.294
	ENSG00000100218	0.207096	0.379726	0.378651	0.225858	0.633622	0.676837	0	0.112659
	ENSG00000100219	189.079	158.346	98.4493	125.351	119.121	136.27	189.694	181.043
	ENSG00000100220	212.895	203.154	168.121	155.165	152.703	148.904	171.49	173.045
	ENSG00000100221	27.5438	29.6187	28.7775	32.5236	29.3578	37.226	24.5765	33.1218
	ENSG00000100225	132.749	100.817	120.979	84.6968	83.0045	73.324	91.0242	90.4654
	ENSG00000100226	74.7618	68.1609	68.7252	48.5595	56.1812	56.1774	37.8661	53.2878
	ENSG00000100227	119.08	108.792	122.115	86.2778	93.9873	94.7571	82.832	90.3528
	ENSG00000100228	1.65677	1.32904	0.946628	0.225858	1.05604	0.902449	1.82048	1.46457
	ENSG00000100239	31.4787	21.4545	22.7191	25.9737	31.6811	28.6528	16.5664	21.9686
	ENSG00000100241	28.9935	44.2381	43.5449	42.2355	55.1251	61.5921	32.4046	40.4447
	ENSG00000100242	35.2064	26.0113	30.1028	10.3895	10.5604	15.5672	8.92037	14.0824
	ENSG00000100243	68.756	83.1601	88.983	67.3058	73.0777	81.6716	53.5222	61.2867
	ENSG00000100246	34.5851	38.1625	39.569	28.2323	27.8794	28.2015	26.9432	26.8129
	ENSG00000100258	10.5619	9.49316	12.6848	9.03433	11.8276	14.6648	7.64603	10.252
	ENSG00000100263	50.1173	43.8584	42.0303	37.2666	31.8923	32.4882	38.7763	33.6851
	ENSG00000100266	41.6264	33.9855	36.7292	32.2977	31.4699	29.7808	30.5841	33.0092
	ENSG00000100271	6.41999	5.6959	7.19437	2.03272	5.28018	6.31714	3.45892	3.37978
	ENSG00000100276	0.621289	0	0.189326	0.451716	0	0.902449	0.364097	0.337978
	ENSG00000100280	157.807	142.967	155.247	103.443	102.647	97.6901	116.693	141.275
	ENSG00000100281	84.2883	78.9831	79.1381	65.9506	87.4398	69.0373	57.7093	55.6537
	ENSG00000100284	14.7038	16.708	18.9326	12.1963	11.8276	15.7929	10.9229	11.9419
	ENSG00000100285	5.7987	6.07562	5.11179	5.64646	6.33622	5.18908	4.91531	4.61903
	ENSG00000100288	3.31354	5.31617	6.43707	4.06545	2.53449	4.73786	1.63844	3.15446
	ENSG00000100290	2.07096	0.949316	2.27191	1.12929	9.71554	7.4452	3.82302	3.26712
	ENSG00000100292	8.28386	25.0619	32.1853	35.008	27.6682	38.1285	55.1607	45.8523
	ENSG00000100294	5.38451	6.45535	6.81572	6.32403	8.44829	8.34765	9.46652	7.54817
	ENSG00000100296	26.9225	27.9099	25.7483	40.8803	28.9354	36.7748	41.8711	42.2472
	ENSG00000100297	109.347	105.374	107.158	112.929	91.8752	120.026	150.554	146.344
	ENSG00000100298	1.86387	1.70877	1.70393	1.12929	0.422415	0.676837	0.910242	0.337978
	ENSG00000100299	2.89935	3.03781	4.16516	2.93616	3.59052	6.76837	3.64097	1.68989
	ENSG00000100300	15.5322	14.8093	17.7966	12.6481	21.5431	21.8844	18.751	21.1799
	ENSG00000100302	0.828386	0.189863	1.32528	0.903433	1.05604	0.902449	0.728194	1.68989
	ENSG00000100304	149.731	119.234	130.445	160.585	150.802	196.959	190.241	187.352
	ENSG00000100307	21.1238	19.5559	27.4522	16.9394	26.4009	27.9759	12.0152	22.5319
	ENSG00000100311	5.17741	11.2019	15.3354	8.1309	4.22415	4.73786	7.28194	10.8153
	ENSG00000100316	75.176	84.2992	81.978	666.282	785.058	596.067	765.331	739.158
	ENSG00000100319	4.97031	7.2148	8.141	6.32403	4.85777	4.96347	7.09989	5.40765
	ENSG00000100320	211.238	172.206	199.738	187.462	181.427	201.02	169.305	190.507
	ENSG00000100321	13.4613	13.6701	15.146	8.35675	17.5302	17.1465	14.5639	17.2369
	ENSG00000100324	24.2303	25.2518	27.4522	24.1668	31.2587	29.104	20.3894	23.3205
	ENSG00000100325	13.8755	14.2397	11.1702	13.3256	13.5173	15.7929	21.8458	19.1521
	ENSG00000100330	30.029	17.8471	24.6123	14.0032	19.8535	16.9209	7.82808	11.0406
	ENSG00000100335	72.4838	83.9195	74.0263	87.4071	81.526	64.7507	96.4856	86.5223
	ENSG00000100341	1.44968	2.08849	1.13595	4.74302	5.06898	2.93296	3.27687	3.94308
	ENSG00000100344	27.7509	20.5052	20.2578	43.1389	37.1725	25.2686	26.7611	23.8838
	ENSG00000100345	232.362	233.152	227.569	216.146	223.246	245.692	140.723	219.798
	ENSG00000100346	1.03548	0.56959	1.89326	2.25858	1.47845	2.03051	0.910242	1.35191
	ENSG00000100347	44.7328	46.7063	47.3314	45.8492	44.9872	48.7322	65.5374	59.8221
	ENSG00000100348	50.9457	56.7691	46.9527	50.8181	53.8579	66.7812	78.4629	60.6107
	ENSG00000100350	17.8103	14.2397	16.0927	14.9066	20.2759	15.3416	16.3844	20.3913
	ENSG00000100353	280.616	403.649	400.613	332.915	291.255	324.205	250.499	285.817
	ENSG00000100354	164.02	146.954	195.384	156.52	196	158.154	96.4856	100.83
	ENSG00000100359	21.1238	45.757	40.137	39.0735	54.2803	57.0799	25.6688	31.8826
	ENSG00000100360	41.8335	50.1239	42.0303	39.7511	39.4958	40.6102	42.5993	38.8675
	ENSG00000100362	0.828386	1.70877	2.27191	0.903433	1.68966	1.57929	1.45639	1.23925
	ENSG00000100364	79.525	92.4634	88.7937	72.9522	87.651	74.9033	72.0912	87.4236
	ENSG00000100372	37.6916	27.5302	19.6899	34.3305	35.2716	29.5552	41.8711	41.346
	ENSG00000100373	0.621289	1.13918	0.946628	0	1.05604	1.35367	0.182048	0.112659
	ENSG00000100376	12.0116	11.3918	13.4421	11.9705	15.8406	10.8294	7.46398	9.57604
	ENSG00000100379	46.5967	62.0853	63.6134	58.2714	63.3622	70.1654	97.5779	85.2831
	ENSG00000100380	185.558	203.913	205.418	257.027	300.759	283.143	238.119	225.206
	ENSG00000100385	0.414193	0.189863	0.946628	0.451716	0.633622	0.225612	0.728194	0.788615
	ENSG00000100387	195.292	201.635	199.738	147.034	141.72	157.703	145.639	123.362
	ENSG00000100393	73.7263	87.7168	87.847	84.2451	96.733	58.4336	62.9887	63.6525
	ENSG00000100395	22.7806	21.0748	16.6606	15.5842	19.0087	18.5002	17.1125	17.0116
	ENSG00000100399	0.828386	0.759453	0.946628	0.903433	0.422415	2.70735	0.364097	0.788615
	ENSG00000100401	155.737	168.409	159.601	214.339	172.134	216.137	210.448	228.586
	ENSG00000100403	118.666	83.9195	88.0364	79.2762	85.539	66.7812	50.4274	84.9451
	ENSG00000100410	129.642	134.613	100.911	90.1174	99.6899	108.294	100.855	93.8452
	ENSG00000100412	153.251	151.701	112.27	106.605	123.767	91.5986	91.3883	116.377
	ENSG00000100413	13.6684	11.2019	11.3595	9.7119	14.1509	13.988	20.3894	16.1103
	ENSG00000100416	29.2006	31.897	40.3263	35.008	23.2328	21.4332	25.6688	24.6724
	ENSG00000100417	9.11224	15.5688	11.3595	15.8101	22.1768	33.165	14.5639	18.8141
	ENSG00000100418	36.6561	44.6178	46.0061	48.7854	41.3966	54.8238	53.1581	52.7246
	ENSG00000100422	52.1883	48.4151	55.851	55.3353	55.3363	49.8603	65.7195	55.9917
	ENSG00000100425	39.1412	34.5551	34.0786	46.5268	46.2544	34.9699	21.6638	32.2206
[truncated: 16,832 more rows]

## Sheet: CPM - Differentiation 2D and 3D
	Gene ID	3D_Day_1_1	3D_Day_1_2	3D_Day_1_3	3D_Day_3_1	3D_Day_3_2	3D_Day_3_3	3D_Day_5_1	3D_Day_5_2	3D_Day_5_3	3D_Day_7_1	3D_Day_7_2	3D_Day_7_3	3D_Day_9_1	3D_Day_9_2	3D_Day_9_3	3D_Day_12_1	3D_Day_12_2	3D_Day_12_3	3D_Day_15_1	3D_Day_15_2	3D_Day_15_3	3D_Day_18_1	3D_Day_18_2	3D_Day_18_3	3D_Day_20_1	3D_Day_20_2	3D_Day_20_3	2D_Day_1_1	2D_Day_1_2	2D_Day_1_3	2D_Day_3_1	2D_Day_3_2	2D_Day_3_3	2D_Day_5_1	2D_Day_5_2	2D_Day_5_3	2D_Day_7_1	2D_Day_7_2	2D_Day_7_3	2D_Day_9_1	2D_Day_9_2	2D_Day_9_3	2D_Day_12_1	2D_Day_12_2	2D_Day_15_1	2D_Day_15_2	2D_Day_15_3	2D_Day_18_1
	ENSG00000000003	139.037	143.866	161.766	191.267	152.031	168.002	163.504	175.736	188.206	164.93	146.521	234.731	138.391	125.523	211.96	154.124	142.232	166.262	160.284	119.88	166.684	161.817	82.5596	116.831	147.675	82.5591	151.611	84.1976	93.2428	101.873	95.2313	80.1463	79.6967	72.9787	95.5983	88.9094	114.13	113.668	105.143	103.624	93.3269	106.939	110.431	105.338	137.545	88.3647	132.438	88.8617
	ENSG00000000005	5.82452	6.98236	4.59757	1.39103	7.68243	6.83931	0	1.00997	0.945761	0	0	0.602646	8.33449	0	1.16622	0.206601	0.828136	0.519569	1.20213	2.13725	0.856987	0.725638	0.5315	2.37891	4.25986	0.913265	2.06742	5.06633	7.61166	8.44254	1.74204	3.84088	6.38919	0.202157	3.31729	0.304484	0	0.512017	0	0.290264	0	0	0	0	0.234719	0	0	0.262905
	ENSG00000000419	57.8695	112.3	104.212	60.0463	57.2139	46.6476	41.9486	52.2662	42.3228	40.8698	37.0689	42.1852	31.9812	47.4803	54.2291	42.7664	37.6802	36.1101	43.8778	29.3386	37.4932	37.7332	34.3703	51.0145	39.2262	37.0785	28.7142	60.3135	58.7525	66.696	53.1321	29.4467	44.388	39.2184	25.9352	50.2399	32.9447	33.0251	33.5945	30.4777	30.9265	35.1373	27.2295	34.5979	26.7579	35.4991	23.8265	24.1872
	ENSG00000000457	7.13974	9.45528	7.32206	14.6059	8.28894	8.76835	3.09847	11.3622	8.51185	13.7845	8.99304	9.94366	12.9863	11.1879	9.62129	17.5611	8.69543	10.911	10.8192	9.71476	11.9978	10.4008	9.567	11.1016	11.8921	9.49795	9.18855	3.86006	3.56797	3.93985	7.54882	7.4257	6.38919	5.66039	4.82515	5.48072	4.00043	9.72832	6.41116	7.25659	7.6632	5.60159	7.31164	4.32474	6.3374	8.17246	8.97361	11.3049
	ENSG00000000460	27.8074	23.8564	26.0529	20.6337	13.9497	17.7121	13.3473	17.1696	11.822	13.3008	13.1605	11.149	7.36536	11.7336	16.327	8.26404	9.7306	14.0284	9.61705	6.80034	13.0691	9.4333	3.7205	9.25133	9.0522	5.84489	12.6343	25.3317	24.5	27.0161	22.9368	23.0453	13.7872	20.2157	16.888	21.6184	14.1192	14.0805	14.6174	8.70791	10.4001	10.6939	10.8414	12.0475	9.38875	6.64012	7.42643	6.57261
	ENSG00000000938	0	0	0	0	0	0.175367	0	0.252494	0	0.241833	0.438685	0.903969	0	0	0	0	0.414068	0.259785	0	0	0.64274	0	0.177167	0.528648	0	0	0	0	0	0	0.290339	0	0	0	0	0	0	0	0	0	0	0	0	0.30891	0	1.02156	0	0
	ENSG00000000971	0	0	0	0	0	0	0	0	0	0.725499	0.219342	0	0.387651	0	0.583108	0	0.207034	0	8.81563	1.16577	0	0.483759	0	0.264324	6.2123	0	0.918855	0	0	0	0	0	0	0	0	0	0	0	0	0	0.273686	0	0.252125	0	0.234719	0	0.309435	0.525809
	ENSG00000001036	60.8757	57.1681	60.6198	50.0772	51.1488	50.681	38.8501	37.874	39.0126	28.2945	28.7339	25.9138	29.0738	33.2908	30.0301	38.841	32.2973	24.9393	26.2465	26.8128	25.7096	11.1265	26.0435	19.56	18.6369	24.6581	21.1337	34.4993	25.2136	30.956	33.389	23.8134	21.5215	19.8114	19.9037	19.1825	21.1787	19.4566	17.4384	20.3185	17.2422	20.624	24.9604	26.5663	29.5746	22.2189	23.517	22.3469
	ENSG00000001084	33.2561	33.6026	35.7589	34.0803	41.0404	44.1925	37.6584	40.399	27.4271	28.0526	29.1725	28.6257	20.9331	20.4657	27.4061	23.5525	20.0823	29.8752	24.0426	23.3154	32.3513	37.0075	22.8545	26.1681	24.3167	20.8224	28.9439	24.6079	30.2088	25.609	23.5175	33.2876	30.9371	23.248	27.443	17.0511	20.7081	25.3448	23.0802	24.0919	26.5475	25.4618	17.3967	19.4613	22.0636	14.8126	16.4	17.0888
	ENSG00000001167	13.7158	10.619	8.34374	21.0973	11.3215	15.9584	19.5442	19.1895	14.8957	20.5558	10.7478	16.2714	11.4357	8.73201	15.7439	10.33	9.31653	13.7686	21.0373	6.02315	15.4258	13.0615	6.55516	10.573	12.6021	8.40203	10.3371	41.2544	29.0195	33.4887	50.519	23.3013	42.3704	39.8249	29.554	38.974	33.886	35.3292	32.8251	24.3821	27.916	32.8457	34.5412	33.6712	23.4719	20.1758	33.4189	19.4549
	ENSG00000001460	6.57607	7.70969	9.19514	8.57804	11.7258	12.6264	12.1555	10.8572	10.1669	8.46415	10.3091	11.149	2.13208	8.18626	11.0791	2.06601	7.66026	9.61203	6.81208	8.1604	11.7836	7.25638	7.26383	7.92971	6.92227	9.3153	7.12112	7.96138	5.70875	10.4125	9.29086	8.19387	18.8313	7.68196	7.23773	12.7883	4.70639	9.72832	10.7707	7.83712	7.11583	10.6939	7.31164	7.41384	7.04156	8.42785	6.80756	4.46938
	ENSG00000001461	4.13353	5.38224	7.15177	12.7511	4.64989	5.61174	30.0314	21.2095	12.2949	19.8303	28.0758	36.7614	31.3997	19.3742	18.0764	21.8997	31.4692	34.5514	24.844	29.1443	25.9239	37.4913	35.6105	35.948	33.9014	36.1653	28.7142	9.16765	6.89807	12.3824	7.83916	8.70599	11.097	19.2049	18.0943	15.8332	16.0017	35.5852	17.6948	31.929	44.0634	23.4248	44.1219	35.8336	41.3105	54.6533	42.3925	54.1583
	ENSG00000001497	61.2514	68.6599	63.3443	46.5996	44.0729	44.1925	57.6793	43.9339	44.6872	40.3861	45.6232	55.7448	34.8885	35.4738	42.5669	42.7664	32.7114	36.6296	37.8671	45.4651	46.92	39.1845	30.4727	39.6486	34.4339	32.5122	36.7542	48.492	43.2913	36.5843	42.6799	35.5921	33.9636	31.3343	33.1729	33.7978	25.1792	33.0251	31.7993	20.0282	25.1791	24.9525	23.1955	22.5504	16.4303	21.7081	20.4227	21.0324
	ENSG00000001561	9.58228	9.30982	10.3871	5.56414	7.07592	5.78711	10.9638	15.1496	15.6051	13.059	10.9671	10.245	20.7393	16.9183	17.7848	16.1149	16.5627	20.2632	14.0249	19.0409	16.7112	26.6067	25.3348	16.9167	18.4594	17.7173	14.9314	7.96138	7.61166	5.34694	3.19373	4.353	8.07055	7.68196	6.63458	6.69866	3.52979	5.37618	6.41116	7.54685	12.0422	9.67548	6.30314	14.8277	7.27628	9.19401	10.2113	10.5162
	ENSG00000001617	22.1708	16.7286	10.5574	66.306	112.608	108.728	59.586	91.9077	100.014	29.7455	48.4747	81.6586	29.2676	25.3774	67.9321	18.8007	30.227	59.2309	41.8742	14.9607	51.8477	29.2674	11.8702	33.3048	21.4768	7.30612	37.2136	7.96138	5.47088	17.1665	60.1002	58.8935	230.347	40.2292	99.2171	80.9928	36.7098	44.0334	31.7993	26.7043	33.6634	43.5396	23.9519	42.3207	20.6552	30.6467	24.7548	7.09842
	ENSG00000001626	0.187888	0.436398	0.340561	0.695517	0.202169	0	0	0	0	7.73866	0.658027	0.301323	4.07033	1.63725	3.2071	4.95842	1.2422	3.89677	2.40426	6.99463	2.99945	1.45128	3.36617	4.75783	3.72738	2.37449	3.90513	0	0.475729	0	0	0	0	0	0.301572	0	8.23618	0.512017	0.512893	3.77343	0.547372	0.254618	2.26913	3.70692	14.7873	1.53234	8.97361	13.9339
	ENSG00000001629	50.5418	47.7128	46.9974	47.0633	59.2356	61.5538	55.2958	64.1334	58.4007	42.0789	50.0101	62.3739	39.928	44.7516	50.7304	43.5928	33.9536	49.6189	47.0835	38.8591	43.4921	29.5093	27.638	60.2658	48.9884	34.3387	48.2399	42.9432	50.1894	32.0816	46.1639	57.3571	33.6273	54.7845	44.9342	33.4933	37.8864	43.7774	30.0042	36.283	37.7687	32.3365	41.8528	34.9068	39.198	33.9668	32.8001	48.3744
	ENSG00000001630	0	1.01826	0.17028	0.231839	0.606508	0.175367	1.19172	0.252494	0.23644	1.451	1.09671	0	0.387651	1.63725	0.291554	1.23961	0.414068	1.03914	1.60284	0.582886	0.428494	0.725638	0.885833	0.264324	0.887471	0.547959	0.689141	3.86006	1.90292	1.40709	2.90339	2.04847	4.70782	3.03235	0.904716	4.87175	2.35319	0.512017	3.3338	2.03185	1.09474	1.78232	1.26063	2.16237	1.40831	1.53234	2.78491	0.525809
	ENSG00000001631	45.4689	32.7298	31.8424	40.5718	37.1991	31.7414	35.99	42.4189	44.4508	40.1443	38.6043	49.7183	41.8663	31.1078	41.1091	38.841	36.8521	41.8253	43.6774	39.8305	50.1337	44.2639	29.764	51.2788	40.1137	36.3479	53.2936	47.2858	44.9564	35.4586	45.8736	49.9314	35.3087	58.8277	49.7594	42.6278	52.0056	49.9216	33.338	52.5377	38.5897	38.1927	51.9378	40.1583	38.0244	47.247	43.6303	52.0551
	ENSG00000002016	2.81832	6.10957	5.95981	9.04172	4.64989	6.31321	28.1246	12.6247	12.5313	7.98049	11.1865	14.7648	8.14066	7.36764	4.08176	7.23103	6.83212	11.9501	5.60994	12.4349	9.6411	4.35383	8.504	14.2735	6.74478	8.03673	7.12112	5.79009	9.75244	8.72395	7.54882	6.65752	12.7784	8.69275	12.666	9.13453	5.64767	9.2163	6.66761	8.12738	13.4106	10.9486	9.32864	14.8277	7.74572	14.8126	9.90191	9.99037
	ENSG00000002079	0	0	0	0	0	0.175367	0	0	0	0.241833	0	0	0	0	0	0	0	0	0	0	0	0	0	0	0	0	0	0	0	0	0	0.256059	0	0	0.603144	0	0	0	0	0	0	0	0.252125	0	0.234719	0	0	0
	ENSG00000002330	20.104	16.7286	15.4955	21.3292	15.3649	15.4323	20.7359	13.8871	16.3144	30.2291	16.2313	13.8609	30.0429	18.0098	23.3243	34.2958	27.5355	21.5621	33.86	31.0872	30.6373	42.3289	32.4215	29.8686	44.7285	28.4939	28.0251	9.89141	8.32525	10.4125	20.9044	7.68176	17.1499	18.1941	11.4597	18.2691	15.0604	16.6405	19.4899	15.384	19.9791	24.4433	28.238	25.3306	25.1149	27.8374	27.5397	17.6146
	ENSG00000002549	47.5356	48.5856	38.6536	26.8933	37.6035	38.0546	20.9743	18.432	31.4466	27.569	23.9083	21.9966	19.5764	34.9281	33.5287	24.5855	42.2349	27.5372	19.6348	28.95	26.1381	11.8521	31.1813	26.4324	26.2691	35.6173	21.1337	38.8419	42.5777	48.9667	24.3885	39.433	26.5656	23.248	27.443	26.7946	30.5915	30.209	29.7478	29.8972	28.4633	25.7164	24.204	21.6237	23.9413	20.1758	20.1133	25.7646
	ENSG00000002586	38.517	32.8753	31.6721	225.116	159.916	142.047	227.142	266.886	209.25	261.663	255.973	160.907	186.848	233.854	208.17	225.608	245.956	181.849	162.288	156.602	166.255	95.7842	155.021	144.849	191.161	125.665	129.099	19.0591	25.4515	24.4834	178.559	78.0979	155.022	323.855	173.705	304.789	352.979	236.552	403.134	346.575	305.981	406.625	184.808	322.193	353.956	185.157	308.506	223.206
	ENSG00000002587	4.88508	0.872795	0.510841	6.95517	6.87375	4.03344	0.953376	4.0399	1.1822	3.62749	2.63211	0.903969	5.23328	0.545751	1.16622	9.91685	0.828136	3.11742	17.2305	1.36007	4.49918	4.59571	1.063	6.07945	13.4896	0.913265	4.13485	1.44752	0.475729	0.562836	14.8073	10.2423	5.38037	4.04314	5.42829	7.91659	6.82426	3.0721	3.07736	2.61237	3.55792	4.07388	9.83289	0.61782	1.87775	10.7264	1.85661	1.05162
	ENSG00000002726	0	0	0	0	0	0	0	0	0.23644	0	0	0	0	0	0	0	0	0	0	0	0	0	0	0	0	0	0	0	0	0	0	0	0	0	0	0	0	0	0	0	0	0	0	0	0	0	0	0
	ENSG00000002745	0.375776	0	0	0.695517	0	0	0	0	0	0	0	0.903969	0	0	0.291554	0	0.207034	0.259785	0	0	0	0	0	0	0	0	0.229714	0	0	0	0	0	0	0.202157	0.301572	0	0	0	0.256446	0	0.273686	0	0	0	0	0	0	0
	ENSG00000002746	0	0.145466	0	0.695517	1.21302	0.701468	0	0.252494	0	0	0	0	0.193825	0	0	0	0	0.259785	0.200355	0	0.428494	0.483759	0	0	0.532482	0.182653	0.229714	0	0.237864	0	0	1.02423	0.336273	0.404314	0	0.304484	0	0	0	0	0	0	0.504251	0	0.469437	0	0	0.525809
	ENSG00000002822	15.4068	9.45528	10.7277	13.2148	13.5453	11.925	12.3939	12.1197	12.2949	11.1243	9.21238	9.34102	13.7616	13.6438	11.6622	9.71025	8.07433	8.31311	13.8245	12.2406	11.3551	14.2709	7.08666	12.6875	7.63225	7.67142	8.95883	13.269	14.9855	12.3824	18.2914	20.4847	13.1146	15.3639	13.8723	9.43901	13.6485	10.4963	15.6432	14.5132	9.57901	11.4578	13.8669	10.194	14.3178	8.68324	8.97361	7.62423
	ENSG00000002834	537.359	360.755	373.255	274.729	391.197	422.459	258.127	350.966	340.001	280.768	427.718	398.048	226.582	215.572	365.317	344.404	217.386	322.652	332.79	133.287	276.378	151.9	90.355	222.561	283.103	78.9061	308.046	333.654	251.898	208.249	328.664	252.218	315.088	301.416	272.319	298.699	383.1	310.282	232.853	301.584	291.475	285.427	291.457	292.229	514.973	347.329	311.291	271.317
	ENSG00000002919	16.3462	29.2386	27.2449	19.9382	17.3866	19.6411	10.4871	16.6646	24.3533	22.0068	14.9153	18.682	16.2813	23.4673	18.3679	16.7347	25.4652	19.7436	15.8281	19.4295	21.2104	21.2854	19.4883	20.3529	18.4594	22.2837	20.9039	28.7092	27.3544	26.1719	23.8078	26.6301	20.8489	19.8114	24.1258	24.0543	21.1787	18.4326	20.2593	18.8671	22.4422	22.9156	16.136	23.1683	22.2983	22.985	22.2793	20.2436
	ENSG00000002933	0	0.581864	0.851402	0.695517	0.404338	0	1.19172	0.757481	0.472881	0.483666	1.09671	0.301323	1.35678	1.91013	0.583108	0.619803	3.72661	0.259785	3.20568	8.54899	1.49973	3.14443	28.701	6.07945	16.152	23.9275	4.59427	0	0	0	0	0	0	0	0	0	0	0.256008	0.512893	0.870791	1.36843	0.763853	2.017	1.85346	1.87775	7.91707	2.78491	5.521
	ENSG00000003056	20.6677	22.4017	23.3284	10.8964	18.1952	17.3613	13.1089	14.6446	14.4229	11.3662	14.4766	17.1754	11.048	15.5539	18.6595	12.3961	14.0783	18.7045	15.8281	15.5436	14.5688	9.19142	9.0355	12.9519	13.6671	10.4112	11.0263	24.6079	24.0243	18.855	20.0334	18.4362	16.8137	16.1726	15.9833	15.8332	10.8247	13.8245	20.2593	15.9645	11.4948	12.9855	15.6318	10.8119	13.379	13.0249	7.73587	15.7743
	ENSG00000003096	6.57607	6.25503	5.27869	6.95517	6.26725	5.61174	14.3006	10.8572	8.98473	16.6865	15.1346	8.43705	8.52831	13.6438	12.8284	11.9829	11.1798	9.87181	20.8369	8.1604	15.4258	5.07947	8.32683	11.3659	17.0394	10.2286	10.1074	2.65379	3.80583	3.0956	2.90339	6.1454	1.34509	4.64961	4.82515	6.69866	3.29447	7.68025	4.61603	3.1929	7.93689	1.78232	4.79038	2.16237	4.92909	5.61856	3.09435	3.15485
	ENSG00000003137	0.187888	0.872795	0.510841	0.463678	0.606508	0.350734	1.66841	0.757481	0.709321	1.93466	0.438685	0.903969	4.84563	0.272875	0.874663	12.6027	0.828136	4.67612	10.6188	4.2745	7.28439	11.1265	1.5945	15.5951	5.67981	3.28775	13.3234	0.482508	0	0.281418	0	0.768176	0.336273	0.202157	0.301572	0	0	1.28004	0	0.580527	0.273686	0	1.0085	0.30891	1.40831	0.766168	1.85661	2.89195
	ENSG00000003147	17.6615	25.7475	24.1798	32.9211	13.7475	17.7121	37.42	34.5916	34.9932	21.2813	45.6232	39.7746	49.8131	42.5686	34.1118	23.1393	38.9224	30.9144	25.6455	29.3386	19.9249	32.8956	46.0633	21.9389	41.3561	38.7224	11.7154	20.9891	10.9418	15.478	11.6136	7.68176	17.8225	25.2696	15.6817	18.2691	25.8851	15.1045	28.4655	29.0264	21.3475	30.5541	14.3711	29.3465	30.5134	10.9817	34.0378	53.3696
	ENSG00000003249	25.177	23.7109	23.669	5.79598	10.1085	10.6974	3.81351	6.05985	10.6398	5.07849	7.01896	9.94366	5.23328	7.64051	10.496	5.78483	8.07433	5.19569	8.01421	8.54899	8.56987	2.66067	7.441	8.19404	6.38979	7.67142	7.58055	12.3039	13.7961	21.6692	11.6136	7.16964	9.41564	15.7682	3.92043	7.61211	10.3541	3.58412	13.3352	6.96633	3.01054	11.7124	1.76488	5.86929	6.10269	2.55389	9.28304	6.0468
	ENSG00000003393	39.8322	39.8577	40.0159	44.5131	48.5206	46.1215	35.2749	41.9139	42.7957	50.0594	38.6043	41.2813	49.6193	44.7516	41.4007	51.4436	41.6138	40.7862	41.2732	41.1906	47.1343	37.2494	30.4727	46.7853	41.0012	40.1836	41.5782	24.1254	23.0728	21.9506	35.4214	32.5194	35.9812	29.5149	34.3792	36.2336	32.9447	26.8809	24.8753	28.7361	34.7581	32.3365	28.4902	39.8494	40.6063	26.0497	40.2265	39.9615
	ENSG00000003400	1.31521	1.16373	0.851402	3.47759	4.85206	5.43638	1.19172	5.55486	7.09321	2.41833	2.41277	3.61588	0.193825	3.54738	3.49865	2.06601	1.65627	2.07828	1.60284	0.388591	0.856987	0.725638	0.5315	0.528648	0.354988	0.913265	0.229714	1.44752	2.14078	1.96992	5.80678	4.353	8.40683	9.50138	6.03144	9.13453	4.23575	3.58412	5.12893	3.77343	1.9158	5.34697	3.27763	6.48711	12.6748	2.55389	8.97361	6.57261
	ENSG00000003402	58.2452	25.0201	31.1613	36.3987	85.1132	78.2137	32.1765	93.1701	101.906	31.922	101.117	134.39	66.0944	78.861	72.0139	43.3862	69.3564	84.1702	40.4717	74.998	50.5622	79.5783	68.2091	97.2711	56.0882	76.1663	44.7942	15.4402	18.0777	14.0709	65.3263	82.7069	124.757	87.534	104.947	97.1305	44.946	54.5298	55.3924	37.1537	49.8108	35.3919	37.0624	46.0276	42.2494	31.9237	46.7246	62.8342
	ENSG00000003436	7.89129	2.03652	1.7028	128.671	24.8668	31.0399	51.7207	94.9376	87.01	50.3013	178.106	197.065	42.0601	245.042	237.617	50.204	144.717	193.799	107.39	53.8198	125.12	42.087	31.7128	111.016	50.7633	14.4296	86.3723	7.96138	5.23302	3.37701	13.3556	61.454	21.1852	39.0163	89.5668	31.9709	61.4184	140.293	101.809	67.3412	145.601	74.8576	181.278	78.4632	57.5061	121.565	61.8869	55.9987
	ENSG00000003509	21.9829	19.056	20.7742	20.6337	23.2495	21.9209	17.3991	20.7045	21.5161	14.51	20.1795	21.0926	18.4134	22.9215	20.7003	17.3545	21.7386	25.1991	17.4309	17.4866	23.1387	11.3683	14.5277	20.6173	16.507	17.1694	16.7691	27.0204	26.1651	28.986	30.1953	25.0937	26.2293	30.5257	18.0943	23.4453	31.5328	22.2727	18.977	28.1556	24.358	16.5502	25.2125	21.6237	22.533	23.4958	21.6604	28.6566
	ENSG00000003756	124.758	89.3161	99.7843	159.273	134.847	156.953	230.955	218.154	179.695	262.631	226.361	235.936	350.824	195.379	200.298	259.904	178.67	336.421	305.141	289.694	328.012	312.266	198.958	422.125	303.693	221.193	303.452	79.6138	79.9224	61.9119	112.361	113.69	106.599	121.698	129.676	91.9543	147.781	170.502	84.8837	154.13	166.675	130.874	171.95	184.11	157.027	202.268	163.382	179.564
	ENSG00000003987	0.375776	1.89106	1.19196	1.85471	1.01085	0.876835	0.476688	3.02992	0.945761	0.725499	0.219342	2.71191	0.969126	1.63725	1.74933	1.033	0.621102	1.29892	2.40426	0.582886	0.64274	0.241879	0.177167	0.264324	0.354988	0.365306	0.229714	2.89505	2.61651	1.40709	2.03237	2.04847	1.34509	2.8302	1.80943	2.13139	1.41192	1.02403	0.769339	0.580527	1.36843	2.03694	3.27763	1.85346	0.234719	2.04311	0.618869	0.262905
	ENSG00000003989	15.2189	16.4376	11.2385	155.332	42.2534	39.8083	108.208	165.636	130.751	53.2033	126.561	87.0824	27.1355	43.9329	43.7331	46.4852	30.0199	38.1883	39.6703	23.704	27.8521	73.5313	33.3073	30.6616	39.9362	16.8041	17.4582	18.3353	9.75244	15.7594	42.6799	32.7755	34.2998	89.9598	134.803	106.57	63.0656	149.765	94.3723	60.9554	85.6637	64.4183	59.7537	100.705	30.044	79.4261	79.2153	32.6002
	ENSG00000004059	2.25465	2.03652	2.72449	1.62287	1.41518	2.1044	1.90675	1.51496	0.709321	0.725499	1.97408	1.80794	1.16295	2.183	3.2071	2.27261	0.828136	1.03914	2.40426	1.16577	1.49973	0.483759	0.885833	1.0573	1.24246	0.547959	2.06742	0.241254	0.237864	1.40709	0.290339	1.28029	1.34509	0.808628	0.904716	0.913453	0.235319	1.28004	1.53868	0	0	0.509236	0.756376	0.926731	1.40831	0.510779	0.618869	0.262905
	ENSG00000004139	0.563664	0.436398	0.510841	1.62287	1.81952	2.1044	0.715032	1.00997	2.12796	7.49682	1.75474	3.61588	7.36536	2.72875	2.33243	15.2885	2.89848	3.11742	13.8245	2.72013	5.99891	9.4333	2.48033	6.07945	13.6671	3.65306	6.43198	1.20627	1.66505	1.40709	2.03237	6.91358	3.699	0.808628	4.82515	2.43587	19.0609	3.58412	4.35959	17.1256	1.64212	11.967	7.81589	15.4455	20.6552	11.4925	11.4491	14.9856
	ENSG00000004142	63.1303	62.2594	58.4062	49.8454	50.3401	45.5954	40.0418	43.9339	45.1601	54.1706	52.6422	54.5395	50.0069	59.7597	53.3544	58.4681	59.4188	52.9961	44.6792	54.4027	51.205	30.2349	49.7838	49.4285	57.1531	49.4989	50.0776	40.7719	43.0535	48.6853	36.0021	43.2739	36.6538	39.6228	40.1091	35.0157	46.8286	36.8652	40.0056	47.313	40.5055	47.8681	45.8868	50.6613	50.934	42.3946	47.3435	42.5905
	ENSG00000004399	36.6381	29.2386	15.4955	28.748	67.1202	74.7063	29.3163	79.788	69.7499	45.4646	87.2983	123.542	51.3637	122.794	148.984	83.4668	85.9191	130.152	62.1101	63.7289	97.6965	69.1775	54.3901	144.849	59.2831	32.5122	71.2112	25.5729	22.5971	29.2675	63.8746	62.4783	59.8566	55.391	42.5216	63.6372	25.1792	30.977	74.113	42.6688	52.5477	57.5436	39.8358	63.3266	52.577	77.6383	66.5285	44.4309
	ENSG00000004455	55.239	68.8054	73.9017	42.8902	44.8816	42.6142	31.2231	41.9139	39.9584	49.8176	36.6302	44.2945	53.1081	53.7565	46.9402	51.237	77.0167	64.4266	76.135	72.4721	58.9179	120.698	94.9613	60.0015	75.6125	97.7193	79.9404	75.2712	62.0826	63.319	45.2929	45.8345	32.6185	31.1322	39.8075	32.5798	30.5915	37.1212	34.1074	48.1838	36.1265	42.5212	57.4846	47.2633	52.577	65.635	53.8416	74.9278
	ENSG00000004468	0.187888	0.145466	0	0	0	0	0	0	0.472881	0	0	0.301323	0	0	0.291554	0.206601	0	0.519569	0.200355	0.194295	0.214247	0.725638	0.177167	0	0.177494	0	0.229714	0.482508	0.475729	0.562836	0.871018	0.256059	0.672546	0	0.603144	0.913453	0	0.256008	0.256446	0.580527	0	0	0.252125	0	0.234719	0.510779	0.309435	0.525809
	ENSG00000004478	166.093	139.647	147.974	143.045	113.417	101.362	236.676	85.5953	81.5719	97.2169	98.9234	81.0559	69.5833	103.693	72.8885	65.6991	84.0558	63.6472	68.3211	81.2154	57.6324	43.7802	86.2801	71.3674	74.725	69.4081	61.5633	118.697	89.6749	119.603	69.6814	65.0389	113.66	73.5851	70.2662	101.089	43.0635	75.0105	68.4712	38.6051	55.5582	59.8352	60.258	60.2375	24.4107	54.3979	44.868	33.6518
	ENSG00000004487	123.067	180.378	159.893	219.32	150.01	129.596	166.603	157.304	117.747	162.754	119.542	134.993	76.7548	96.0521	135.573	129.332	96.4779	103.654	134.038	70.7235	101.981	199.792	78.8391	90.6631	87.1496	64.6591	83.8455	187.937	191.957	208.812	190.172	136.735	154.686	190.432	170.087	160.768	186.138	185.35	208.234	159.935	161.201	174.668	159.091	153.219	109.614	146.849	128.725	88.3359
	ENSG00000004534	125.133	98.6259	96.8895	109.428	116.247	122.406	186.862	136.599	132.643	135.668	121.735	130.473	221.736	114.608	109.624	143.794	105.587	178.732	172.305	156.408	164.542	232.446	119.056	268.289	146.61	119.455	160.34	122.557	105.136	86.6767	156.783	149.794	160.739	151.011	137.818	126.361	164.253	131.076	106.169	139.327	138.485	141.313	135.139	148.895	125.34	130.249	132.438	142.757
	ENSG00000004660	3.75776	4.65491	3.74617	5.56414	5.2564	5.08564	5.00523	6.56483	6.85677	5.07849	3.94816	8.43705	16.0875	4.09313	4.95642	5.99143	9.1095	7.53375	11.2199	9.52047	9.21261	23.4623	12.0473	12.9519	18.8144	10.5939	10.1074	3.86006	4.75729	3.65843	7.25848	6.40146	10.0882	4.2453	6.33301	7.30762	1.88256	5.37618	4.61603	4.93448	4.10529	5.09236	3.78188	4.63365	3.05134	6.89551	2.47548	3.41776
	ENSG00000004700	31.0015	25.3111	23.3284	23.8794	23.0473	21.2194	10.9638	20.957	13.95	14.7518	15.5733	13.8609	14.9245	15.281	17.7848	14.4621	10.1447	15.3273	17.4309	12.8235	18.211	12.094	7.9725	14.8021	14.9095	13.5163	15.3908	30.6392	32.3496	25.0462	32.518	31.2391	22.194	24.8653	16.2849	22.8363	18.5902	14.8485	25.1317	15.6742	16.1475	14.5132	15.1275	9.88513	18.3081	17.8773	12.3774	13.9339
	ENSG00000004766	8.83073	10.9099	14.3035	11.1283	9.70412	8.94371	12.3939	13.8871	13.2407	14.7518	12.9412	15.9701	19.964	15.8268	19.5341	20.6601	18.426	15.8469	20.6366	18.8466	20.3534	13.3034	21.26	24.3178	15.6195	20.2745	19.9851	9.65016	9.27671	8.72395	6.96814	12.0348	11.097	11.3208	9.04716	8.52556	8.23618	9.98433	11.0272	17.1256	9.30532	16.8048	15.8839	15.4455	14.7873	15.068	12.068	17.6146
	ENSG00000004776	0.187888	0.72733	0.17028	0.695517	0.606508	0	0	0	0.472881	0.967332	0.438685	1.20529	0	0.272875	0.874663	0.206601	0.828136	0.519569	1.60284	0.388591	0.64274	1.93504	2.83467	1.85027	2.30742	2.55714	1.37828	0.241254	0	0	0	0	0	0	0	0	0	0.256008	0	0.580527	0.547372	0	0.252125	0	0	0.510779	0.309435	0.262905
	ENSG00000004777	7.13974	5.09131	7.66262	10.2009	10.5128	4.91027	8.58039	8.83728	6.14745	12.3335	9.65107	11.4503	9.69126	6.27613	11.3706	11.5697	6.41806	14.2882	19.6348	9.71476	21.4247	7.74014	6.20083	14.0092	12.2471	8.21938	20.2148	4.58382	3.56797	6.75403	8.41984	8.70599	10.7607	6.06471	6.03144	11.8749	7.2949	11.5204	9.74496	8.99817	6.84215	10.9486	11.3456	12.3564	3.99022	16.8557	12.3774	5.25809
	ENSG00000004779	189.579	263.293	245.885	143.045	191.454	171.86	155.877	166.393	163.38	153.08	153.54	145.539	138.391	209.023	167.935	157.843	260.449	170.419	133.837	189.632	150.401	414.823	247.856	151.722	181.932	247.86	178.028	254.04	202.423	204.872	210.496	149.794	122.403	175.068	144.453	159.245	136.25	155.909	190.283	190.703	151.622	166.011	123.541	139.936	126.983	137.655	116.657	157.48
	ENSG00000004799	0.187888	0.145466	0	0	0.404338	0.350734	1.19172	0	0	0.483666	1.5354	2.10926	0.387651	8.73201	7.87196	1.85941	26.9144	20.2632	1.40249	6.60604	15.2115	2.17691	0.885833	4.22918	1.59745	0.730612	3.44571	0	0.237864	0.281418	0.290339	0.256059	0.336273	0	0.301572	0	1.41192	0	0.256446	1.45132	0	0.509236	3.78188	4.32474	7.74572	1.27695	4.33209	6.83552
	ENSG00000004809	0	0.145466	0	0	0	0.175367	0	0	0	0	0	0	0.193825	0	0	0	0	0	0	0	0.64274	1.45128	0	0	0	0.182653	0	0.241254	0	0	0	0.256059	0	0	0	0	0	0	0.256446	0	0.273686	0	0	0.30891	0	0	0	0
	ENSG00000004838	0.751551	0.290932	0	0.231839	0	1.22757	0.476688	0	0.23644	1.20916	0	0.301323	0	0.272875	0.291554	0.413202	0.621102	0.519569	0.200355	0.388591	0.64274	1.2094	0.354333	2.11459	0.532482	0.365306	0.229714	0.965016	0.237864	0	0.871018	0.512117	1.34509	0.202157	0.301572	1.52242	0.470639	0.768025	0.256446	0.290264	0.547372	0.509236	1.0085	0.30891	0.234719	0.255389	0.309435	0.525809
	ENSG00000004846	0.187888	0	0	0	0	0	0	0	0	0	0	0.602646	0.193825	0	0	0	0.207034	0	0	0	0	0	0	0	0	0	0	0	0	0	0	0	0	0	0.301572	0	0	0	0	0	0	0	0	0	0	0	0	0
	ENSG00000004848	0	0	0.17028	0.695517	0	0	0.476688	0	0	0.241833	0	0.301323	0	0	0.583108	0.206601	0	0	0.40071	0.194295	0.64274	0	0	0	0	0	1.37828	0.965016	0.237864	0	0	0	0.672546	0	0	0.304484	0	0	0	0.580527	0	0.509236	0	0	1.17359	1.27695	0	0
	ENSG00000004864	163.275	138.92	131.627	82.7665	85.7198	68.0424	47.4305	58.326	48.4703	54.6543	37.0689	46.7051	46.7119	48.8447	62.9757	62.1869	59.2117	41.3058	33.259	41.9678	55.0614	32.4118	31.3585	35.1551	39.7587	35.252	45.0239	89.5052	87.5341	86.3953	71.7138	73.7449	48.4233	42.8573	43.1248	43.2368	52.4762	43.7774	46.6732	39.7661	35.8528	31.0634	51.9378	38.3049	41.5452	32.4344	39.6076	34.1776
	ENSG00000004866	6.2003	5.38224	3.23533	27.5888	3.43688	3.50734	42.4252	13.3822	3.78304	61.6674	32.9014	8.13572	48.6501	33.2908	16.0355	49.9974	25.8793	23.6404	24.243	40.0248	22.4959	29.7512	38.0908	36.741	37.8063	32.3296	21.3634	5.79009	2.37864	2.81418	2.61305	3.84088	4.70782	3.43667	3.92043	5.48072	7.2949	20.7367	9.23207	25.8335	30.6528	9.16624	32.2721	20.697	8.44987	20.9419	17.6378	17.0888
	ENSG00000004897	94.1318	77.2424	96.8895	114.065	83.6981	86.982	80.7986	110.845	108.29	130.106	114.277	97.026	115.326	109.423	124.785	130.159	106.001	112.487	106.188	93.456	114.836	59.5023	82.2053	108.108	104.367	90.0479	118.762	59.1072	75.1651	68.9474	73.7462	89.8765	69.9448	93.3965	99.8203	100.48	96.2456	101.379	106.682	95.787	107.832	97.5186	94.547	86.8038	81.4474	107.519	86.6417	91.7537
	ENSG00000004939	0	0	0	0	0	0	0.238344	0	0.23644	0	0	0	0	0	0.583108	0	0	0	0	0	0.214247	0	0	0	0	0	0	0	0.237864	0	0.290339	0	0	0	0	0.608969	0.235319	0	0	0.290264	0.273686	0.254618	0	0	0	0.255389	0	0
	ENSG00000004948	66.7002	3.05478	0.17028	0	5.05423	1.75367	0.238344	0.252494	0	0	0.219342	0.301323	0	0.545751	0.583108	0.206601	0.207034	0.259785	0	0	0.214247	0	0	0	0	0	0	2.17128	4.51942	10.6939	10.4522	5.37723	10.7607	7.27765	4.22201	6.08969	0.705958	0.512017	0.512893	0	0.273686	0	0.252125	0	0.704156	0.255389	0.309435	0.262905
	ENSG00000004961	74.7794	78.6971	85.9916	47.527	51.351	59.4494	27.8863	47.2163	46.5787	60.4582	45.6232	41.2813	65.3191	67.6731	68.5152	64.2529	74.7393	56.1135	54.2962	54.597	58.0609	137.146	62.5398	46.521	62.3005	69.2255	62.4821	66.1036	68.7428	62.4748	46.7446	50.9556	37.6626	47.709	48.5531	53.5892	62.8303	39.6813	45.391	61.8262	45.9792	37.6834	43.3656	37.687	59.1491	68.4443	47.3435	70.7213
	ENSG00000004975	66.5123	64.7323	69.6447	107.805	108.767	107.149	106.778	111.35	122.003	97.2169	102.214	111.791	87.0275	87.0473	100.003	84.2932	90.6809	91.1844	89.7591	85.4899	92.3404	156.738	93.7211	74.8036	91.587	82.1938	94.1826	74.3062	76.5923	69.7916	107.135	103.704	117.023	115.432	121.232	134.887	87.0682	118.532	97.7061	77.5004	95.5164	98.0279	105.136	90.2018	67.8337	91.6848	90.9738	75.1907
	ENSG00000005001	0.751551	0	0.17028	0.231839	0.606508	1.5783	2.62178	3.28242	3.5466	1.20916	7.2383	7.23175	0.193825	3.27451	5.24798	0	3.31255	6.49461	0.801421	2.33154	3.6422	0.241879	0.177167	0.792971	0.354988	0.730612	2.06742	0	0	0.562836	1.16136	0.768176	2.35391	0.202157	0.904716	0.608969	0.235319	1.53605	1.53868	1.16105	2.73686	2.54618	0.756376	3.39801	4.45966	0.255389	1.54717	6.0468
	ENSG00000005007	86.2405	91.2071	95.8678	86.2441	84.1024	87.1574	98.4361	91.4027	90.3202	73.0336	90.1497	87.3837	103.89	79.9525	75.5125	87.3922	92.5442	89.6257	90.3602	101.422	94.6971	46.4408	94.9613	85.1123	97.0893	89.6826	105.439	94.089	106.088	126.075	101.038	94.4856	110.298	125.944	84.7417	135.496	123.307	93.1871	112.324	105.075	104.548	100.829	91.2694	92.3641	96.9388	112.371	101.185	90.1763
	ENSG00000005020	28.559	27.0567	39.8456	26.4296	4.04338	9.82055	41.2335	4.79738	3.31016	16.6865	4.38685	6.32778	12.4048	5.73038	10.496	14.8753	7.45323	11.4305	34.2607	4.46879	8.35562	13.0615	3.01183	8.98701	16.6845	5.29693	5.0537	16.8878	42.5777	15.7594	3.77441	15.3635	3.36273	2.02157	9.6503	2.13139	5.17703	22.0167	3.07736	3.77343	14.5054	4.07388	41.6007	4.01583	4.45966	26.8159	7.117	6.30971
	ENSG00000005022	240.684	409.777	385.685	185.008	327.514	314.082	242.634	227.244	222.254	195.159	248.954	177.479	166.69	332.362	270.271	180.363	356.927	242.119	208.77	285.031	254.311	127.229	384.097	279.655	229.145	325.305	215.471	363.328	263.078	480.943	308.921	273.983	383.688	297.171	237.639	333.106	256.028	249.096	304.145	478.645	326.234	391.602	277.59	354.629	348.323	344.265	332.642	338.621
	ENSG00000005059	15.2189	18.4742	16.0064	23.1839	15.3649	14.9062	13.3473	10.8572	6.14745	10.157	10.7478	4.21852	6.59006	9.00489	12.8284	9.91685	4.34772	5.19569	6.81208	3.10872	3.6422	3.62819	1.24017	0.792971	4.79234	3.65306	4.13485	18.5765	17.3641	18.2922	6.6778	13.8272	7.73428	1.21294	4.52358	4.56727	5.17703	4.09613	7.94984	4.06369	5.47372	4.3285	5.79888	6.48711	3.52078	4.34162	9.59247	0.262905
	ENSG00000005073	0	0	0	0	0	0	0	0	0	0	0	0	0	0	0	0.206601	0	0	0	0	0	0.241879	0	0	0	0	0	0	0	0	0	0	0	0	0	0	0	0	0	0	0	0	0	0	0	0	0	0
	ENSG00000005075	53.7359	43.9307	34.3966	36.6306	34.5709	31.566	30.9847	34.5916	26.4813	45.4646	26.9791	28.927	33.1441	35.7467	35.8612	36.775	27.5355	27.0176	35.0622	30.893	35.7792	32.4118	31.89	19.8243	33.0139	29.7724	35.1462	40.7719	43.5292	53.7508	42.6799	30.727	45.3969	37.1969	33.7761	57.2431	31.0622	35.5852	32.8251	38.8953	32.5686	44.8127	45.1304	35.5247	27.6968	33.7114	41.1548	32.6002
	ENSG00000005100	118.369	112.445	106.425	92.0401	104.521	116.97	73.8867	91.9077	90.0837	49.5758	65.8027	74.1255	41.8663	43.3872	58.3108	48.5512	39.9576	48.8395	47.4842	42.5507	45.8488	75.2245	37.205	44.4064	37.9838	36.3479	40.6593	158.986	121.311	131.141	124.265	123.164	83.732	105.324	94.6936	89.2139	100.011	83.7147	100.014	62.9872	57.474	78.1677	55.9718	48.19	39.4327	46.7362	36.2039	39.1728
	ENSG00000005102	0.187888	0	0	4.40494	0.202169	0.701468	5.48191	0.252494	3.31016	4.11116	0.219342	8.13572	1.16295	0.272875	6.70575	2.27261	0.207034	2.85763	3.20568	0.194295	4.71343	0	0	3.17189	1.24246	0	5.28342	0	0.237864	0	0.290339	1.02423	0.672546	0	2.71415	0.304484	0.235319	7.42424	0	0.580527	2.46317	0	8.82439	0	0.234719	3.57545	0.928304	1.05162
	ENSG00000005108	3.19409	1.60012	2.04336	3.01391	1.41518	1.5783	5.24357	11.1097	4.01948	100.603	18.6441	14.1622	66.0944	11.1879	18.3679	105.78	22.1526	34.8111	56.0994	28.5614	57.2039	58.5348	18.4253	69.5172	56.9756	21.9183	56.2799	3.86006	2.37864	2.81418	7.25848	3.84088	7.06173	4.85177	6.93615	4.26278	14.5898	15.1045	8.97562	9.86896	12.8632	7.38392	9.32864	19.7703	52.8117	8.93863	36.5133	17.0888
	ENSG00000005156	125.133	106.336	135.543	120.324	120.695	130.122	170.178	122.207	126.496	96.2495	131.167	106.066	61.8303	94.9606	87.7578	76.4424	64.1806	85.9887	78.5392	84.5185	75.4149	58.5348	68.9178	68.9885	53.7807	62.8326	73.2787	136.55	140.34	124.668	126.878	141.088	155.358	133.424	116.407	134.278	120.954	119.556	129.249	99.5604	107.285	113.814	87.2354	90.8196	62.4352	93.2171	85.0945	60.468
	ENSG00000005175	88.6831	73.8967	82.586	82.9984	75.4091	97.3287	72.4566	88.3728	98.1227	67.9551	81.5954	90.9996	85.8646	71.2205	66.1828	78.5084	68.1142	75.3375	69.9239	70.1406	87.4127	67.4843	69.095	78.5042	73.8376	75.9836	93.2638	83.9564	94.1943	65.2889	92.9086	93.4614	64.9007	104.515	111.28	68.2045	91.0686	94.4671	74.113	77.5004	87.3058	62.3814	79.1674	65.489	78.8655	82.2354	47.6529	79.1343
	ENSG00000005187	0.563664	1.30919	1.19196	2.08655	1.81952	1.92904	7.86535	3.28242	9.45761	45.4646	3.94816	2.41058	19.3825	3.00163	3.2071	41.3202	2.27737	3.89677	11.4202	3.49732	3.6422	7.74014	0.177167	2.64324	9.0522	0.182653	2.98628	1.44752	1.42719	1.12567	0.871018	3.0727	1.00882	3.43667	1.20629	0.913453	4.47107	5.88819	11.0272	3.48316	14.779	18.0779	8.06801	6.79602	80.978	3.57545	18.2566	59.6793
	ENSG00000005189	3.38198	3.05478	6.30037	6.02781	4.64989	4.03344	2.62178	3.02992	4.25592	5.32033	8.55435	2.41058	4.84563	5.73038	4.08176	3.30562	6.21102	3.89677	6.81208	10.6862	2.35671	5.07947	8.504	6.60809	9.58468	10.2286	7.58055	2.65379	2.85437	3.0956	2.90339	4.09694	3.36273	3.43667	2.41258	3.34933	2.82383	4.86416	2.82091	4.06369	4.92635	3.31003	4.53826	4.32474	3.05134	3.57545	4.33209	7.88714
	ENSG00000005194	33.8198	38.1121	38.6536	27.8207	30.5276	28.5848	38.8501	26.0068	28.6093	41.1116	36.6302	35.2548	35.6638	47.2074	41.4007	37.1882	38.5083	34.5514	29.6526	35.7503	35.565	26.8486	38.0908	38.3269	31.4165	29.9551	31.4708	48.9745	49.0001	33.2073	37.7441	37.1285	21.5215	47.9112	28.9509	36.8426	44.4754	31.489	37.4412	38.3148	43.5161	31.5726	33.7848	30.2732	38.7286	29.6252	29.0869	32.3373
	ENSG00000005206	75.1551	53.9679	60.9604	77.6661	76.42	82.4225	59.586	83.3229	83.227	99.3934	75.8925	91.6022	111.643	112.425	93.0058	91.3176	80.5363	102.615	101.78	112.497	120.621	56.5998	83.977	144.585	87.6821	96.9887	131.856	62.726	77.5438	83.0183	98.1347	89.1084	117.023	89.9598	80.5197	91.0408	114.365	87.2989	73.6001	101.592	93.6006	92.9355	96.564	133.14	79.1002	100.623	96.853	97.2747
	ENSG00000005238	4.6972	3.34572	3.74617	14.1422	8.28894	6.66394	14.7773	15.9071	8.98473	11.608	12.5025	12.6556	14.7307	21.83	15.1608	23.7591	20.0823	18.1849	18.032	13.4064	16.7112	17.4153	17.5395	12.4232	15.9745	14.2469	21.5931	9.16765	5.70875	4.50269	17.4204	8.19387	15.4686	18.3963	15.9833	15.8332	20.4728	10.2403	16.669	23.2211	16.1475	19.8602	13.1105	24.4039	32.6259	19.4096	16.7095	29.9711
	ENSG00000005243	0	0.145466	0	0.695517	0	0	0	0.252494	0.23644	0.967332	0	0	3.29503	1.0915	0.874663	2.68581	1.2422	1.29892	4.0071	1.55436	1.71397	2.90255	2.30317	3.17189	3.72738	2.00918	2.06742	0	0	0	0	0.256059	0	0	0	0	0.470639	0.512017	0.256446	1.74158	0.547372	1.78232	1.0085	1.54455	2.11247	3.83084	2.78491	3.68066
	ENSG00000005249	13.1521	15.7103	22.6473	13.9103	11.7258	11.925	8.81873	19.1895	18.4423	44.7391	30.4886	24.7085	104.859	88.1388	39.9429	84.913	94.8216	42.8645	63.5126	87.2386	44.3491	69.4194	89.4691	49.4285	115.549	106.669	70.2924	25.8142	28.5437	22.7948	12.4846	25.8619	12.4421	29.5149	23.221	23.4453	28.4736	28.4169	31.5429	55.7306	42.1476	42.2666	31.2636	37.0692	36.8508	31.1575	26.9208	47.8486
	ENSG00000005302	25.5527	15.8558	18.7308	40.5718	26.8885	25.0775	34.3215	31.8142	29.555	28.5363	27.1985	37.0627	34.3071	26.4689	32.071	30.3703	26.7074	38.1883	37.8671	31.6701	34.708	41.3614	28.1695	36.741	35.4988	29.5898	33.9976	23.4016	23.5486	18.2922	28.7436	23.3013	15.4686	29.3128	29.8556	17.3556	20.7081	33.7931	17.9512	22.3503	26.0002	20.8787	27.4817	13.592	18.7775	25.2835	18.5661	22.8727
	ENSG00000005339	108.975	91.4981	93.6542	124.266	117.056	132.577	113.69	130.287	121.767	118.256	109.671	128.062	126.956	83.227	100.878	135.117	73.9112	121.06	147.662	90.7359	119.335	81.5134	84.6856	118.153	117.146	99.5458	132.775	124.246	166.029	111.723	131.524	198.701	133.837	152.831	176.118	131.842	159.076	136.452	131.301	117.267	114.674	98.2825	146.485	96.6889	121.584	121.565	80.7624	100.955
	ENSG00000005379	14.8431	20.6562	20.0931	65.8423	74.8026	98.907	40.2801	97.9675	124.84	73.7591	115.813	159.4	87.2214	84.3185	113.998	73.3433	60.0399	149.896	126.424	95.7876	172.469	172.46	69.6265	206.173	109.514	83.8377	156.435	8.44389	14.034	13.2266	40.0668	54.0284	87.7673	62.4665	88.6621	77.6435	43.0635	65.7942	60.0084	62.9872	99.0743	72.3115	110.179	85.5681	39.9022	136.633	69.0039	31.8114
	ENSG00000005381	0	0	0	0	0	0	0	0	0.23644	0	0	0	0	0	0	0	0	0	0	0	0	0	0	0	0	0	0	0	0	0	0	0	0	0	0	0	0	0	0	0	0	0	0	0	0	0	0	0
	ENSG00000005421	0	0	0	0.231839	0	0	0	0	0	0	0	0	0	0	0	0	0	0	0	0	0	0	0	0	0	0	0	0	0	0	0	0	0	0	0	0	0	0	0	0	0	0	0	0	0	0	0	0
	ENSG00000005436	12.0248	17.3104	12.2602	14.1422	11.3215	10.3466	15.4924	14.6446	9.22117	15.2355	9.65107	21.0926	9.49744	12.5523	18.951	8.47064	10.1447	15.8469	15.0266	10.8805	17.1397	11.3683	9.21266	14.2735	8.87471	9.3153	11.4857	13.7515	13.5583	12.101	9.29086	12.0348	11.097	9.50138	14.1739	6.39417	8.23618	15.1045	12.3094	8.12738	8.75795	8.40239	12.6063	12.6653	11.0318	13.791	17.0189	8.67585
	ENSG00000005448	72.1489	100.226	97.0598	82.5347	137.879	174.139	72.6949	128.014	141.391	79.8049	108.794	156.085	44.1922	49.6633	77.845	44.8324	61.9032	126.515	61.7094	74.998	85.056	87.3185	71.9296	94.6279	63.5429	63.5632	86.1426	39.8069	51.8544	55.4393	43.2605	73.2327	90.4574	53.5716	78.1071	63.3327	33.886	67.0742	64.8809	46.1519	92.7795	72.5661	60.258	54.3682	28.6357	72.2752	38.3699	26.0275
	ENSG00000005469	6.57607	3.34572	5.10841	6.72333	7.68243	8.94371	3.81351	7.06982	5.20169	6.52949	5.7029	9.64234	10.0789	10.3693	13.703	6.61123	10.3517	12.4697	13.6242	8.93758	13.0691	22.011	8.32683	17.4454	15.442	9.3153	14.2422	4.34257	5.94661	3.0956	12.7749	8.44993	5.0441	12.938	9.04716	11.2659	6.82426	7.68025	9.74496	9.5787	7.93689	10.1847	10.8414	11.1208	11.2665	7.40629	10.2113	12.8823
	ENSG00000005471	2.63043	2.76385	3.40561	1.62287	2.83037	3.50734	2.86013	3.02992	5.67457	0.483666	6.79961	4.82117	2.13208	4.63888	0.874663	0.206601	6.83212	8.57289	2.40426	6.60604	6.8559	0.483759	6.378	7.66539	1.24246	5.66224	3.44571	1.20627	3.09224	0.281418	1.74204	2.04847	2.01764	1.61726	2.111	1.52242	1.41192	7.16823	5.12893	1.45132	4.37897	6.11083	5.54676	6.48711	0.938875	2.55389	3.40378	2.62905
	ENSG00000005483	172.481	127.574	153.082	160.433	156.479	183.083	260.51	196.188	193.408	262.389	231.406	258.234	255.462	177.642	174.349	260.524	151.756	289.14	250.043	205.37	253.454	141.258	182.304	313.488	240.505	223.385	276.575	148.13	175.068	111.16	153.88	273.727	127.784	133.019	233.718	109.614	171.077	236.04	154.381	168.063	247.686	140.549	250.361	166.811	171.11	235.469	142.34	206.117
	ENSG00000005486	37.9533	37.9666	36.0994	48.918	46.4989	47.1737	47.1921	29.5418	46.1059	48.1248	37.2882	35.2548	59.5044	41.7499	42.5669	58.4681	40.5787	40.5264	59.3051	47.7966	46.0631	119.73	44.1145	50.4858	60.8805	41.4622	48.6993	50.9046	44.7185	42.7755	46.4543	45.0663	44.0518	52.1565	40.7122	63.0283	48.7111	44.8015	61.5471	47.313	42.4213	63.3998	37.8188	51.8969	60.5574	48.2686	72.4077	54.6841
	ENSG00000005513	6.57607	5.67317	4.42729	2.31839	1.61735	3.68271	3.81351	2.27244	3.07372	3.62749	8.11567	5.42382	8.14066	5.73038	6.41419	4.75182	2.27737	12.7294	5.20923	4.66309	16.9255	4.83759	3.36617	16.1238	3.72738	4.20102	13.0937	4.34257	1.66505	3.37701	1.16136	1.53635	3.36273	0	1.80943	3.04484	0.470639	5.12017	1.79512	1.45132	4.37897	2.8008	8.06801	1.85346	0.469437	9.70479	2.78491	0.525809
	ENSG00000005700	82.4828	72.5875	66.9202	65.1468	81.6764	78.5644	72.6949	65.6483	74.7151	94.073	94.5366	65.6884	100.789	102.874	83.3845	102.061	85.9191	96.8997	93.5659	87.2386	86.7699	54.6647	82.3825	87.7555	102.769	90.5958	105.439	56.6947	55.4224	43.3383	71.1331	66.0631	56.8301	70.3506	62.4254	57.852	77.1848	73.9864	59.752	87.0791	73.6215	73.5845	76.6461	84.3325	136.841	90.6632	99.3285	112.523
	ENSG00000005801	83.0464	82.3337	72.1989	62.1329	58.2247	60.8523	43.3786	51.5087	69.277	58.2818	35.0948	40.6786	34.8885	46.3888	44.6078	46.6918	33.9536	41.3058	47.4842	37.6933	46.0631	48.134	26.2207	31.9832	39.2262	24.4755	45.0239	95.7778	83.2525	74.5757	85.3597	64.7828	60.8654	71.5636	58.8065	56.3296	80.4792	45.0575	46.4168	58.6333	42.9687	61.6175	35.2976	49.4256	56.0978	40.6069	39.6076	43.1163
	ENSG00000005810	64.0698	41.6032	49.7219	53.0911	35.9861	43.491	67.213	54.0336	49.8889	83.4324	38.8236	65.6884	80.6313	71.7662	68.2237	82.4338	41.6138	77.6756	75.7342	57.7057	89.1267	95.7842	35.6105	95.6852	66.7378	38.5398	76.0352	64.8973	57.801	52.0623	67.0684	78.3539	48.7596	56.6039	63.0285	43.8457	45.4166	54.7858	50.2635	59.2138	56.9267	31.8272	71.6036	39.8494	47.8826	59.2503	38.3699	50.4777
	ENSG00000005812	9.95806	7.56423	5.10841	8.11437	8.28894	9.11908	11.9172	10.6047	10.6398	14.2681	13.1605	11.149	19.7702	12.2794	9.62129	18.3875	6.41806	12.7294	20.2359	11.0748	11.3551	23.4623	9.0355	11.8946	18.6369	8.21938	14.2422	5.54884	5.47088	3.65843	7.25848	2.81664	5.71664	7.68196	10.2534	5.48072	7.76554	8.19227	6.92405	7.54685	8.48426	8.40239	10.8414	7.10493	11.0318	12.2587	7.73587	10.5162
	ENSG00000005844	0	0	0	0.231839	0	0	0	0.252494	0	0	0	0	0	0.272875	0	0	0	0	0.200355	0	0	0	0	0	0	0	0	0	0	0	0	0.512117	0	0	0	0	0.235319	0	0	0	0	0	0.252125	0.926731	2.58191	0	1.54717	1.05162
	ENSG00000005882	5.82452	3.34572	3.40561	11.1283	7.68243	9.82055	7.38867	12.6247	8.51185	16.9283	15.7927	12.9569	39.928	17.464	17.7848	28.7175	25.2582	17.6654	32.6579	29.7272	20.3534	38.9426	33.1302	21.4102	31.0615	32.3296	31.0113	3.37755	4.28156	3.93985	9.58119	7.93781	14.796	8.08628	5.72987	11.5704	9.17746	11.0084	13.5917	20.899	10.1264	11.967	17.3967	17.9168	17.1345	17.8773	15.7812	17.6146
	ENSG00000005884	3.00621	2.32745	2.38392	2.08655	5.45857	4.91027	2.86013	2.52494	1.89152	3.14383	1.75474	1.20529	24.8096	5.18463	2.91554	13.0159	10.3517	9.61203	13.0231	10.8805	8.35562	19.3504	8.504	10.3086	11.5371	9.86326	8.95883	6.99636	1.90292	4.50269	8.41984	3.58482	3.02646	8.49059	2.111	6.08969	8.23618	2.30408	5.12893	10.4495	5.20003	6.36545	4.79038	12.3564	18.7775	14.5572	17.9472	33.9147
	ENSG00000005889	29.3105	27.4931	32.5235	26.8933	21.2278	26.305	19.5442	21.2095	18.9152	31.922	20.6182	26.8178	46.9057	23.7402	40.8176	42.1466	27.9496	37.409	52.8938	30.3101	39.4214	22.7367	34.1932	42.5561	56.9756	37.9918	43.4159	16.164	14.9855	11.8195	13.0653	21.2529	16.8137	11.7251	16.5865	15.5287	33.18	16.1285	12.5659	29.8972	21.6212	24.1887	26.7253	32.7445	35.4425	20.4311	31.5623	29.4453
	ENSG00000005893	142.043	143.72	146.952	92.9674	99.6694	105.045	157.307	113.37	140.446	131.073	128.096	98.2313	171.923	127.16	130.033	166.727	155.897	148.597	145.257	135.618	125.977	97.4774	134.824	108.901	190.274	114.706	124.735	60.5547	41.8641	53.4694	49.3577	33.7997	35.3087	51.55	48.2515	54.1982	52.2409	65.2821	47.4426	75.4685	87.0321	50.6689	72.6121	76.9186	87.7848	98.3249	70.2417	98.5892
	ENSG00000005961	4.13353	5.81864	6.98149	11.1283	19.8126	17.5367	12.6322	9.84725	13.2407	6.77132	13.5992	16.2714	3.29503	2.72875	7.58041	3.71882	2.69144	11.1707	8.61527	2.72013	7.71288	1.93504	2.126	5.81512	4.25986	1.64388	2.98628	2.17128	3.56797	7.03545	7.83916	9.98628	27.5744	3.43667	11.4597	7.30762	2.35319	9.2163	5.64182	3.1929	11.2211	10.1847	12.3541	11.7386	3.28606	15.3234	8.66417	2.89195
	ENSG00000005981	0	0	0	0	0	0	0	0	0	0	0.438685	0	0.193825	0	1.16622	0	0.621102	1.03914	0	0.194295	0.428494	0	0	0	0	0	0.229714	0	0	0	0	0	0	0	0	0	0	0	0	0	0	0	0	0	0	0	0	0
	ENSG00000006007	89.8104	106.045	115.45	69.088	74.8026	86.1052	84.3738	92.4127	104.979	95.7659	132.044	83.7678	131.801	121.975	109.624	112.391	167.284	117.423	114.002	127.652	113.551	200.276	135.178	105.201	123.713	143.93	114.857	121.592	126.544	83.8625	111.2	99.3507	84.4045	128.976	117.915	127.883	117.66	116.484	175.922	130.909	166.948	150.734	108.162	113.988	144.352	120.033	142.959	146.701
	ENSG00000006015	100.708	97.1712	93.8245	89.0262	95.2217	90.6647	48.6222	74.7381	73.06	88.9945	58.7838	71.7149	59.3105	92.2319	90.6734	76.649	81.1574	61.3092	76.736	82.3812	76.2718	39.4263	63.6028	56.0366	67.6253	71.9652	70.0627	45.8382	43.5292	61.6305	47.3253	48.3951	87.7673	39.2184	32.2682	48.1085	44.2401	50.1776	37.1847	38.0245	33.116	45.8312	51.1815	63.3266	34.9731	37.2868	43.0114	43.1163
	ENSG00000006016	91.5014	26.4748	17.7092	22.2565	185.187	334.951	2.86013	21.7145	46.5787	1.20916	21.0569	43.3905	2.90738	34.6552	75.221	4.33862	56.3133	84.9496	7.21279	14.1836	66.845	3.38631	0.708666	9.77998	7.63225	1.82653	31.4708	32.5693	42.3399	23.6391	114.684	147.234	354.768	115.836	179.134	187.258	76.7141	62.9781	102.066	90.5623	47.895	103.629	15.1275	67.3424	4.92909	14.0464	21.6604	2.10324
	ENSG00000006025	5.07297	5.09131	3.23533	8.57804	6.67158	3.68271	10.9638	5.30237	10.1669	8.46415	8.55435	6.93043	13.3739	13.098	9.62129	8.88384	6.00399	11.9501	10.2181	10.8805	11.1408	5.07947	9.21266	7.92971	11.8921	10.5939	9.18855	2.41254	3.09224	3.65843	4.93577	2.30453	6.72546	5.25608	5.42829	7.30762	4.00043	5.12017	4.10314	9.28844	6.29478	8.91162	7.81589	8.64948	7.27628	8.17246	6.49813	8.93875
	ENSG00000006042	237.49	152.739	147.803	384.389	280.207	287.076	281.008	438.076	295.787	686.564	536.731	364.601	587.872	439.057	497.1	823.098	389.431	436.958	528.537	317.284	432.564	491.741	197.541	283.884	431.666	201.466	345.03	112.183	136.534	150.277	207.883	170.279	188.649	322.642	241.559	320.622	496.289	455.951	414.161	325.966	443.918	386.001	523.16	387.373	275.09	511.545	346.876	223.206
	ENSG00000006047	4.13353	4.07305	4.59757	1.85471	5.2564	5.08564	1.66841	3.53491	2.60084	3.14383	3.72882	0.903969	2.51973	5.18463	2.33243	2.27261	3.10551	6.23483	4.60817	3.30302	4.71343	7.98202	3.189	5.28648	3.54988	2.19183	2.98628	2.17128	4.28156	5.06552	5.51645	3.84088	6.05291	2.02157	2.71415	5.17623	1.88256	1.53605	4.10314	3.1929	1.9158	3.56465	1.51275	6.79602	2.11247	1.78773	3.09435	2.36614
	ENSG00000006059	0	0	0	0	0	0	0	0	0	0	0	0	0	0	0	0	0	0	0	0	0	0	0	0	0	0	0	0	0	0	0	0	0	0	0	0	0	0	0	0	0	0	0	0	0	0	0	0
	ENSG00000006062	2.63043	1.45466	1.19196	3.47759	2.6282	2.6305	1.66841	2.27244	2.60084	1.93466	1.97408	1.80794	2.90738	1.63725	2.33243	0.826404	1.65627	1.81849	2.80497	4.0802	2.99945	2.17691	1.24017	4.4935	0.887471	2.19183	2.75656	4.82508	3.56797	6.19119	4.64543	5.63329	7.06173	5.25608	3.61886	5.17623	3.05915	3.58412	4.35959	2.90264	2.73686	2.54618	3.27763	3.70692	2.81662	5.10779	3.09435	6.30971
	ENSG00000006071	0.187888	0	0	0.231839	0	0.350734	0	0.252494	0.472881	0.483666	0	0	0	0	0.583108	0	0.414068	0.259785	0.200355	0	0	0	0	0	0	0.547959	0.229714	0.482508	0.237864	0	0.580678	0.512117	0.672546	0.404314	0.301572	0	0.235319	0.256008	0	0	0	0.254618	0	0	0	0	0	0
	ENSG00000006116	0	0	0	0.463678	0.404338	0.175367	0	0.504987	0.23644	0	0.438685	0.301323	0	0	0	0	0.207034	0	0.200355	0	0	0	0	0	0.177494	0	0	0	0	0	0.580678	0	0	0	0	0	0	0.512017	0	0	0.273686	0	0	0.30891	0	0.255389	0	0.262905
	ENSG00000006118	20.4798	15.7103	18.5606	43.5857	29.3145	25.6036	32.1765	39.389	36.6482	43.2881	29.1725	40.076	37.7959	42.8414	46.0656	45.6588	38.9224	47.021	57.1012	37.6933	48.634	20.3179	21.0828	40.1772	26.0916	18.4479	41.3485	19.3003	26.1651	31.8002	39.1958	54.2844	55.8213	38.0055	41.9185	49.9354	63.3009	56.0658	85.1402	66.7606	52.5477	69.0014	56.7282	67.6513	45.7701	63.0812	49.2001	41.8018
	ENSG00000006125	113.672	128.155	135.713	124.266	145.562	129.772	99.6278	127.257	107.107	87.3017	114.935	123.542	64.35	115.153	110.499	69.2113	112.419	100.537	78.3389	93.456	105.195	28.058	90.7093	89.3414	69.2227	87.6734	91.6558	135.585	115.364	151.403	149.234	161.829	144.597	143.531	115.2	141.89	121.19	103.427	170.793	133.812	88.1269	132.147	120.012	105.647	124.87	121.055	96.853	109.105
	ENSG00000006128	0.375776	1.45466	1.53252	0.463678	0.404338	0	0	0	0.23644	0	0	0	0	1.0915	0.583108	0.413202	0.207034	0.779354	0.40071	0.582886	2.35671	0	0.885833	4.22918	0.532482	0.365306	9.64798	4.58382	2.37864	3.37701	0	0.256059	0	0	0.301572	0	0.470639	3.0721	0.512893	0	1.64212	0.763853	1.0085	0	0.234719	0.510779	0.309435	0
	ENSG00000006194	26.3043	30.9842	30.6505	17.1561	36.1883	44.0171	21.6893	36.3591	37.8304	22.0068	31.366	35.8574	17.2504	16.3725	23.0328	22.9327	18.219	30.6546	27.2483	17.6809	26.7808	29.7512	18.2482	17.974	16.152	18.9959	28.0251	28.7092	39.9612	37.71	28.7436	49.4193	25.2205	31.1322	30.4588	27.7081	26.8264	20.7367	31.7993	23.2211	21.0738	19.6056	28.9944	16.6811	23.7066	28.3482	24.7548	18.4033
	ENSG00000006210	0.187888	0.72733	0.681121	0.231839	0.202169	1.0522	0.238344	0.252494	0.23644	0	0.658027	0.301323	1.74443	1.0915	0	1.033	0.828136	0.259785	4.0071	0.388591	1.92822	3.14443	2.30317	0.792971	1.77494	0.182653	1.14857	0.241254	0.237864	0.281418	0	1.28029	1.00882	0.202157	0.301572	0.608969	0.235319	0	0.512893	1.16105	0.547372	1.27309	0.252125	4.94256	14.7873	1.27695	5.26039	7.09842
	ENSG00000006282	8.64284	8.43702	6.47065	9.5054	11.928	12.6264	9.53376	8.83728	9.69405	15.4773	11.6251	18.0794	20.3517	12.0065	12.8284	14.4621	12.8361	20.7828	21.0373	21.1782	20.5677	5.80511	20.5513	23.2605	22.1868	21.7357	18.3771	6.51385	4.99515	6.47261	9.87153	11.7787	13.1146	7.88412	11.7613	10.048	8.94214	13.0564	12.5659	15.384	10.1264	16.2955	17.9009	21.3148	23.4719	17.6219	19.8038	18.9291
	ENSG00000006283	1.69099	0.72733	1.53252	14.6059	12.9388	17.5367	30.9847	9.84725	10.1669	35.5495	16.012	14.4635	111.45	27.2875	8.74663	59.0879	50.1022	23.6404	88.7573	88.793	25.0669	208.742	139.784	111.28	127.618	148.314	55.361	2.17128	2.37864	3.37701	15.6783	18.6923	14.1235	3.63882	18.6975	11.5704	0.941278	13.0564	2.82091	10.4495	16.9685	0.254618	19.4137	9.88513	5.86797	43.1608	12.3774	36.2808
	ENSG00000006327	38.517	72.442	70.6663	8.11437	36.7948	47.8752	32.1765	14.8971	18.2059	35.5495	32.682	11.7516	62.2179	60.0326	31.4879	47.7248	102.689	43.384	22.6401	46.6309	33.851	70.6288	96.3786	21.6745	33.0139	109.044	18.8365	103.015	89.6749	124.387	74.6172	46.0905	85.7496	72.7765	30.1572	79.7749	61.183	38.6573	92.5771	122.201	68.4215	81.4777	52.19	157.544	295.276	111.861	189.374	306.284
	ENSG00000006377	0	0.145466	0.17028	0.231839	0	0.175367	0.476688	0	0	0.241833	0.438685	0	0	0.272875	0.583108	0.206601	1.2422	4.41634	0.200355	0.777181	3.2137	0	0	1.0573	0	0	2.29714	0	0	0.281418	2.03237	0.256059	0.336273	0.404314	0.603144	0.608969	0	2.04807	0.256446	0	1.36843	0.763853	0.252125	0.30891	0	0	0	0
	ENSG00000006432	17.0978	12.3646	13.963	7.88253	10.1085	9.46981	7.15032	8.58478	10.8763	7.25499	8.99304	6.62911	7.75301	6.82189	9.03818	4.95842	6.21102	7.27397	8.01421	5.05168	5.57042	4.83759	4.7835	3.96486	6.0348	5.29693	6.89141	12.5452	10.9418	10.4125	16.8397	14.3393	13.4509	13.5445	9.04716	9.43901	9.6481	8.96029	14.1045	10.4495	9.03163	10.9486	3.02551	9.88513	10.5623	5.87395	8.35474	6.83552
	ENSG00000006451	112.921	107.499	112.726	83.6939	93.8065	86.6313	108.208	99.9875	109.472	71.0989	111.207	104.258	68.2265	89.5031	91.548	73.9632	74.1182	85.2093	79.7413	60.0372	74.5579	73.7732	58.6421	61.0588	78.0974	51.3255	70.9815	95.7778	88.2477	91.4608	80.7143	65.0389	67.5909	89.5555	59.4097	87.996	67.3014	75.2665	78.2161	64.4385	65.9583	63.6545	56.4761	64.5622	76.0489	49.5455	62.8152	59.1535
	ENSG00000006453	58.2452	64.8778	64.5363	134.698	79.4525	74.3556	152.779	93.6751	109.472	55.6216	123.27	92.5062	24.6158	48.5718	74.6379	26.8581	55.2781	76.8962	30.8547	40.9963	55.4899	24.9136	30.2955	34.0978	39.0487	18.9959	27.1062	51.8696	43.0535	51.218	52.5514	51.7238	58.5115	62.2643	68.1552	56.9386	102.129	82.1787	71.0356	115.525	73.0741	148.951	60.258	150.439	128.391	54.9087	114.181	81.5004
	ENSG00000006459	46.5962	77.8243	58.917	78.3616	39.0187	44.5432	66.498	89.1303	70.4592	42.3208	102.872	77.7414	23.4529	51.0277	44.8993	42.1466	21.5315	49.6189	20.8369	18.6523	32.7798	31.2024	20.197	39.9129	25.7367	16.4388	24.3497	39.5656	36.1554	36.0215	34.8407	23.0453	39.0077	60.0406	60.0128	54.1982	42.5928	47.3616	63.5987	40.0564	65.6846	38.1927	25.2125	30.891	16.665	25.7943	20.4227	20.5066
	ENSG00000006468	94.5076	170.922	172.494	25.2705	49.5315	62.4306	55.2958	52.7712	43.7414	161.061	103.53	72.6189	213.208	123.067	77.2619	249.987	209.104	142.882	117.208	377.516	156.4	125.777	374.885	252.958	97.4443	389.051	205.364	140.169	119.646	74.2943	37.7441	44.8102	34.9724	8.89491	58.8065	27.4036	20.7081	61.954	21.5415	99.2702	89.4953	32.0818	152.032	65.489	55.1589	157.831	76.7398	172.202
	ENSG00000006530	13.34	23.1291	20.6039	15.3014	14.5562	16.1338	14.0623	19.442	17.0237	13.7845	12.5025	16.8741	8.33449	16.3725	11.9537	12.3961	15.5276	13.249	14.4256	11.4634	19.4965	14.2709	14.3505	13.4805	14.377	19.5439	11.4857	11.8214	10.7039	13.7895	14.2266	11.7787	6.72546	17.1833	11.7613	17.9646	9.88342	11.0084	14.6174	7.83712	10.9474	12.9855	10.8414	16.9901	12.2054	9.19401	7.42643	6.83552
	ENSG00000006534	0	0	0.17028	0.231839	0.404338	0.876835	0	0.252494	0	0.241833	0.438685	0.301323	0	0.272875	0.583108	0	0	0	0	0	0	0	0	0	0	0	0	0	0.475729	0.844254	0.580678	0.512117	0.336273	0.606471	0	0	0	0.512017	0.512893	0.580527	0.821058	0	1.26063	0.61782	1.17359	0.766168	1.54717	1.31452
	ENSG00000006555	0.187888	0	0	0	0	0	0	0	0	0	0	0	0	0	0	0.206601	0	0	0.200355	0	0	0	0	0.264324	0.177494	0	0	0	0	0	0	0	0	0.202157	0	0	0	0	0	0	0	0	0.252125	0.30891	0.234719	0	0	0
	ENSG00000006576	31.0015	32.8753	45.4649	32.9211	27.8994	30.3385	54.8191	43.6814	33.1016	46.1901	51.5455	43.0892	92.6485	44.7516	47.8149	62.8067	88.8176	91.1844	76.5357	93.456	79.6998	198.583	127.914	87.4912	85.9072	117.628	79.9404	36.9118	44.4806	35.1772	42.6799	41.4815	28.9195	39.6228	47.9499	42.9323	41.1809	49.4096	44.8781	60.0846	55.2845	40.7388	67.5696	72.9028	70.4156	81.2138	54.4605	120.147
	ENSG00000006606	2.06677	3.05478	4.59757	0	0.808677	0.350734	0	0	0	0.241833	0	0	0	0	0	0.206601	0.207034	0	0	0	0	0.483759	0	0	0.177494	0	0	3.37755	1.66505	4.22127	1.4517	0.256059	1.00882	0	0	0.304484	0	0	0.256446	0	0	0	0	0	0.234719	0	0	0
	ENSG00000006607	19.5403	17.165	16.3469	14.8377	14.354	18.4135	7.15032	16.1596	14.6593	14.51	11.4058	11.7516	14.5369	15.5539	13.1199	21.4865	16.9768	16.6262	18.633	16.5151	15.8543	15.964	17.5395	14.2735	17.3944	15.5255	15.6205	18.3353	12.3689	11.5381	15.9687	11.0105	15.1323	12.938	10.555	16.4422	10.8247	9.72832	15.1303	10.7398	7.11583	15.2771	6.30314	14.8277	11.7359	9.4494	13.9246	13.4081
	ENSG00000006611	0.751551	1.30919	0.851402	0.927356	2.02169	2.27977	2.86013	2.27244	2.12796	1.93466	0.438685	0.903969	1.74443	0.545751	0.291554	0.413202	0.207034	0.259785	5.00888	0.971476	0.856987	1.93504	1.94883	1.32162	10.1172	2.00918	0.689141	0.241254	0.475729	0.281418	0.871018	2.56059	1.34509	0.202157	0.904716	0.304484	0	0.512017	0.256446	1.16105	0	0.509236	0.252125	0.61782	4.69437	0.766168	4.64152	4.99519
	ENSG00000006625	287.093	352.464	363.549	215.147	200.754	207.459	158.26	170.433	217.998	110.518	193.46	188.026	87.0275	115.699	181.347	90.4912	143.682	131.451	99.7769	129.595	123.192	86.8347	127.206	71.6317	115.549	152.88	158.273	216.887	228.826	218.662	107.716	170.279	126.439	116.645	149.278	144.63	97.1869	182.022	106.938	98.3994	137.117	113.05	128.08	85.2592	58.2102	125.141	85.7134	63.0971
	ENSG00000006634	62.5667	62.2594	63.3443	48.918	51.351	48.4013	45.047	54.2861	60.7651	44.9809	44.5265	57.854	23.6467	31.6535	41.9838	36.775	22.7737	32.7329	28.6508	26.4242	38.3502	12.5777	20.3742	29.3399	22.3643	17.9	32.6193	91.194	102.044	72.043	77.2302	86.2917	47.0782	73.383	72.3773	59.6789	44.7107	58.6259	61.5471	44.7006	41.8739	33.3549	42.6092	31.8177	22.533	32.9452	18.8755	18.1404
	ENSG00000006638	0.563664	0.290932	0.681121	0.927356	1.61735	1.22757	0.238344	2.52494	0.709321	0.967332	1.5354	3.31455	0.387651	5.45751	2.33243	2.47921	3.51958	2.59785	0.601065	0.971476	1.28548	1.2094	2.48033	3.43621	0.532482	1.64388	0.689141	0.482508	0	0.281418	0.580678	1.28029	1.68137	0.808628	0.301572	0.913453	1.1766	0.768025	1.28223	0	1.36843	1.52771	0.252125	0.61782	0	0.510779	0	0
	ENSG00000006652	74.2157	63.7141	57.5548	82.5347	41.4447	37.5285	74.3634	50.2462	47.7609	36.5168	44.3072	63.8805	43.6107	25.6503	43.7331	46.4852	27.5355	46.2417	37.6668	28.7557	41.1354	21.2854	31.1813	54.715	34.2564	24.8408	38.8216	56.4534	51.8544	48.6853	35.131	36.6164	20.8489	43.0594	53.9814	27.0991	35.0626	35.8412	36.9283	32.2193	37.7687	39.975	68.8302	33.6712	41.7799	41.8838	31.5623	46.797
	ENSG00000006659	0	0	0.17028	0	0	0	0	0	0	0	0	0	0	0	0	0	0	0	0.200355	0	0	0	0	0	0	0	0	0	0	0	0	0	0	0	0	0	0	0	0	0	0	0	0	0	0	0	0	0
	ENSG00000006695	27.2437	26.1839	26.9043	23.1839	16.3757	23.4992	33.1298	22.2194	23.8805	20.0721	27.4178	19.8873	16.2813	20.4657	25.0737	15.7017	18.426	22.0817	18.8334	18.4581	20.1392	3.38631	21.6143	23.5248	22.0093	18.0826	17.9177	20.5066	15.2233	13.7895	12.7749	12.8029	6.72546	12.3316	11.7613	11.2659	15.5311	19.9687	11.2836	15.9645	23.537	16.8048	15.3797	16.6811	15.022	12.5141	14.8529	13.4081
	ENSG00000006704	30.4378	22.2563	31.8424	30.8346	37.4013	42.2634	67.6897	50.2462	46.5787	39.9024	56.8097	47.609	39.7342	38.2026	38.7767	38.4278	29.6059	56.8928	44.6792	30.6987	63.2028	29.0255	29.4097	63.1734	36.5638	26.302	45.4833	25.5729	30.6845	22.7948	40.0668	43.786	36.99	48.1134	43.1248	47.4996	39.2983	42.4974	53.3408	40.9272	43.7897	43.285	38.8273	42.6296	35.2078	41.1177	39.2982	33.3889
	ENSG00000006712	40.9596	30.5478	35.7589	41.2673	28.708	27.708	30.2697	29.2893	25.772	58.5236	28.0758	32.2416	82.9572	44.2058	39.9429	60.5341	59.2117	44.9427	65.5161	70.3349	48.8483	88.286	72.4611	61.5874	74.9025	75.9836	80.1701	25.3317	22.1214	30.6745	29.3243	26.8861	26.2293	23.248	21.7132	27.7081	31.0622	27.6489	20.7722	32.5095	30.6528	28.008	31.2636	32.7445	38.4939	42.1392	36.2039	44.9567
	ENSG00000006715	51.6692	42.1851	42.9106	64.9149	40.4338	48.5766	42.1869	64.6384	51.7804	62.3929	66.2414	67.7977	50.7822	57.031	52.7713	58.2615	55.6922	64.9461	50.0888	59.0658	60.6318	32.8956	52.4413	67.9312	58.7506	61.1887	63.1713	42.2194	39.9612	32.0816	44.1316	37.3845	35.3087	52.5608	44.9342	39.2785	41.6515	44.5455	36.6718	47.0227	48.7161	36.9196	51.1815	40.4672	38.7286	43.6716	32.8001	47.5857
	ENSG00000006740	13.5279	15.7103	22.1364	39.6445	29.7189	31.3907	33.8449	46.2063	26.7178	17.412	30.2693	27.1191	10.2727	17.7369	16.327	6.61123	21.3245	22.3415	15.0266	23.3154	17.5682	12.5777	18.4253	23.7891	10.8271	18.2653	13.7828	23.1604	20.4563	18.0107	28.4532	35.08	32.9548	41.24	42.8232	39.2785	29.1796	31.233	36.9283	30.7679	36.4002	27.2441	25.2125	37.3781	15.7262	28.3482	22.8982	22.084
	ENSG00000006744	66.8881	65.0233	62.8335	40.8037	39.423	40.159	47.6688	45.7013	38.0669	40.1443	39.2623	40.6786	46.1304	54.5751	47.2318	37.6014	48.0319	41.8253	38.6685	52.2654	50.5622	76.6758	60.4138	48.6356	36.0313	49.8642	48.0102	96.019	92.0535	90.6165	52.5514	82.7069	50.1047	53.7737	47.0452	58.461	56.712	44.8015	64.368	55.1501	44.0634	47.3589	45.8868	54.986	53.0464	52.6102	48.5812	53.1067
	ENSG00000006747	0	0	0	0	0	0.175367	0	0	0	0.241833	0	0	1.74443	0	0	0.619803	1.44924	0.519569	3.40604	2.13725	0	1.93504	8.85833	5.5508	0.709977	11.6898	5.74284	0.723762	0	0.281418	0	0	0	0.202157	0	0	0.235319	0	0	0.580527	0.273686	0	0.756376	0.61782	3.52078	0.510779	0.928304	3.15485
	ENSG00000006756	9.2065	9.60075	10.8979	14.6059	18.3974	24.2006	6.19695	23.7344	19.3881	25.3925	13.5992	37.0627	33.5318	33.8366	31.7794	24.1723	28.7777	38.1883	33.259	50.5168	39.6357	44.5058	32.2443	43.3491	37.2738	44.3847	41.3485	6.03135	10.466	10.4125	11.9039	29.9588	16.8137	18.5984	18.999	20.096	16.4724	17.6646	17.6948	25.8335	22.4422	21.1333	34.5412	34.5979	32.6259	40.8623	33.1095	41.8018
	ENSG00000006757	19.9161	21.3835	26.9043	20.17	20.8234	18.0628	20.9743	22.2194	21.2796	12.3335	20.3988	19.2847	10.6604	16.9183	19.5341	10.9499	12.008	16.886	12.422	13.6007	14.1403	14.9965	15.945	15.5951	12.4246	16.6214	15.6205	17.129	17.3641	17.7293	17.7107	15.1075	20.8489	17.3855	16.5865	15.5287	15.5311	16.8966	17.9512	12.7716	15.8738	19.8602	13.1105	17.9168	11.2665	15.5787	16.0906	13.4081
	ENSG00000006788	0	0	0	0	0	0	0	0	0	0	0.219342	0	0.193825	0	0.291554	0	0.207034	0.259785	0	1.16577	0	0	0.177167	0	0	0	0	0	0	0	0	0.256059	0	0	0	0	0	0.256008	0	0	0	0	0	0	0	1.02156	0	0
	ENSG00000006831	110.854	84.9521	95.8678	89.4899	91.987	114.515	90.5708	95.6951	86.3007	97.9424	94.3172	99.7379	122.304	113.243	104.96	113.424	139.748	115.864	115.405	146.887	125.549	300.656	153.072	111.016	134.896	157.447	134.153	103.739	100.855	84.9882	103.651	105.496	95.1653	124.731	134.803	133.973	110.6	97.2832	95.1416	92.0136	97.4322	83.7693	114.213	91.1285	98.3471	120.033	88.8077	91.7537
	ENSG00000006837	2.25465	2.61839	2.04336	2.08655	3.84122	3.50734	5.9586	4.0399	5.67457	3.38566	4.60619	6.02646	4.65181	1.36438	2.62399	3.92542	3.10551	5.19569	3.40604	3.69161	5.35617	2.90255	3.54333	5.5508	4.43735	4.38367	7.58055	1.20627	2.37864	0.562836	1.74204	2.30453	3.36273	2.8302	0.904716	1.52242	2.11787	3.58412	2.30802	4.35395	2.46317	2.03694	4.03401	1.85346	2.11247	2.80928	1.85661	1.31452
	ENSG00000007001	0	0	0	0.231839	0	0	0.476688	0	0.472881	0	0.438685	0.301323	0.387651	0	0.291554	0	0	0.519569	0	0	0.856987	0.241879	0.177167	0	0	0	0	0	0	0	0	0	0.336273	0	0	0	0	0.256008	0	0	0.273686	0	1.0085	0	0	0.766168	0	0.525809
	ENSG00000007038	0.187888	0.145466	0	0	0	0	0	0	0	0	0	0	0	0	0	0	0	0	0	0	0.214247	0	0	0	0	0	0	0	0.237864	0	0	0	0	0	0	0	0	0	0	0	0	0	0	0	0	0	0	0
	ENSG00000007047	35.135	32.8753	27.0746	36.1669	64.8963	69.2699	59.1093	53.0237	63.8389	38.9351	83.7888	58.4567	46.5181	54.3022	47.2318	40.4938	45.5475	58.7113	49.4877	51.0997	49.491	16.9316	42.6971	62.6447	49.5209	38.7224	50.537	19.0591	27.3544	28.4232	43.2605	55.3086	44.388	53.9759	59.7112	57.5475	44.4754	45.3135	52.8279	43.5395	69.2425	63.6545	50.4251	50.9702	40.3716	56.441	53.2228	48.3744
	ENSG00000007062	12.0248	13.3829	9.19514	11.1283	8.49111	10.1713	6.43529	17.927	14.1864	4.59483	16.4507	21.3939	7.55919	9.27776	18.3679	4.95842	4.34772	6.7544	10.6188	2.91443	9.21261	6.53074	0.5315	3.17189	8.87471	0.547959	1.37828	29.433	16.6505	19.4178	24.6788	14.0832	19.1676	33.7602	21.11	24.6632	120.719	28.6729	58.4698	80.6933	24.358	90.3893	18.4052	102.867	137.78	8.93863	86.0228	56.5245
	ENSG00000007080	22.7344	25.4565	28.4368	23.8794	22.4408	25.4282	23.8344	18.432	22.6983	17.8956	19.7408	17.1754	18.0258	30.0163	30.0301	17.7677	24.223	23.6404	18.2323	21.5668	19.7107	38.7007	18.6025	24.3178	17.0394	25.5714	21.8228	37.3944	34.4903	49.2481	42.6799	33.0316	42.7067	34.1645	19.9037	42.0188	29.4149	17.6646	41.5443	18.5769	19.158	27.4987	20.6743	24.7128	20.4205	25.7943	24.4453	21.5582
	ENSG00000007129	0.187888	0	0	0.231839	0.808677	1.22757	0.715032	3.02992	3.31016	0.725499	5.92224	5.72514	1.5506	4.36601	6.41419	0.619803	2.69144	4.15655	0.200355	2.13725	2.99945	1.2094	1.77167	2.37891	0.177494	1.82653	2.06742	0	0	0	1.4517	0.768176	0.672546	0.404314	4.82515	2.74036	0.941278	1.79206	1.53868	2.90264	2.73686	2.8008	2.017	2.47128	2.81662	1.02156	0.618869	0.788714
	ENSG00000007168	139.225	121.9	134.011	159.042	147.381	161.688	207.121	181.038	201.211	179.682	209.691	183.807	192.468	160.724	148.984	204.122	151.756	202.372	190.538	165.54	185.752	171.251	161.044	211.723	200.213	171.511	187.676	87.0927	82.0632	80.7669	109.458	116.507	99.5368	108.154	119.724	107.787	115.542	134.916	101.296	107.398	130.548	116.615	123.037	122.02	132.147	159.618	111.396	126.194
	ENSG00000007171	0	0	0	14.6059	0.202169	0.876835	0.238344	5.55486	1.1822	0.241833	3.72882	1.50662	0	0.545751	0	0.206601	0.207034	0.259785	0.40071	0	0.856987	0	0.177167	0.264324	0.177494	0.182653	0.459427	0.241254	0	0	0.580678	0.512117	0	0	1.50786	1.21794	0.235319	5.12017	1.02579	0.290264	0.273686	0	0	0	0.469437	0	0.309435	0
	ENSG00000007174	1.69099	0.290932	0.340561	0.695517	2.83037	3.1566	0	0.757481	0.945761	0.241833	0	1.80794	1.5506	0	1.45777	1.85941	0.828136	0.519569	1.60284	0.194295	0	0.967518	0	0.264324	1.41995	0	0.459427	0.723762	0	1.40709	1.4517	2.04847	1.00882	0.808628	0	0.608969	0	0	0	0	0	0.509236	1.76488	1.23564	0.234719	0	0.928304	0.262905
	ENSG00000007202	78.1613	74.1876	75.0936	54.714	51.9575	55.5913	48.6222	55.0436	51.7804	61.4256	39.4816	49.1157	66.0944	64.3986	54.5206	57.0219	55.4851	57.1526	67.119	62.3688	65.7738	127.47	48.898	54.9793	54.3132	56.4397	64.7793	108.564	113.223	91.4608	77.2302	86.0357	77.6791	79.4477	66.6474	83.7332	73.8903	60.418	73.0872	73.727	47.6213	65.4368	55.7197	78.4632	62.6699	58.2288	73.336	67.3036
	ENSG00000007216	0	0	0	0.695517	0	0	1.90675	0	0.23644	0.483666	0.219342	1.20529	0.193825	0	0	0	0	0.259785	0.601065	0	0	0	0	0	0.177494	0	0	0	0	0	0	0	0	0	0	0.304484	1.88256	1.79206	0.769339	0.290264	0.273686	1.52771	0.504251	1.23564	2.34719	0	0.928304	1.05162
	ENSG00000007237	5.07297	4.21851	4.42729	20.4018	23.0473	29.637	35.2749	13.1297	13.0042	21.0395	14.4766	13.2582	13.1801	6.00326	15.4524	19.6271	11.3869	20.0034	15.227	20.401	22.0674	16.2059	23.9175	22.4675	7.63225	26.4847	23.2011	4.58382	8.08739	3.65843	18.5817	14.3393	19.1676	9.50138	9.95187	11.5704	6.1183	17.6646	9.48852	6.67606	20.2528	6.62006	20.9264	7.10493	17.1345	22.2189	14.234	24.1872
	ENSG00000007255	75.5309	98.1895	105.574	86.7078	136.06	122.757	53.3891	120.692	117.511	64.5694	90.1497	126.857	41.8663	77.4966	104.376	47.5182	85.298	101.836	50.6899	66.2547	85.2702	119.247	71.9296	58.1512	47.2134	67.2163	69.833	66.1036	98.4759	81.0483	78.1013	127.773	186.295	109.569	129.977	137.931	94.8337	118.532	108.22	93.4649	85.6637	138.257	112.448	117.386	71.1198	95.5156	109.849	72.5617
	ENSG00000007264	9.01862	12.3646	13.4521	1.62287	8.08677	7.36541	3.33682	5.04987	7.09321	1.93466	4.82553	7.8344	0.581476	3.54738	4.08176	1.65281	3.10551	7.53375	0.801421	2.13725	2.78521	1.45128	2.30317	2.64324	0.887471	2.00918	1.83771	5.54884	3.3301	6.47261	1.74204	1.79241	8.07055	0.808628	2.111	2.43587	1.64724	2.81609	1.28223	0.580527	1.64212	2.29156	2.017	1.85346	0	1.02156	0.309435	0
	ENSG00000007306	0	0	0	0	0	0	0	0	0	0	0	0	0	0	0	0	0	0	0	0	0	0	0	0	0	0	0	0	0	0	0	0	0	0	0	0	0	0	0	0	0	0	0	0	0	0	0	0
	ENSG00000007312	0	0	0	0.927356	1.81952	1.22757	0.238344	0.757481	1.65508	0.241833	2.19342	2.10926	0	1.36438	0.291554	0	0.207034	0.519569	0.200355	0	0.214247	0	0	0	0	0	0.229714	0	0	0.281418	0	0.512117	1.68137	0	0.904716	0.304484	0	0.256008	0.256446	0	0.547372	1.01847	0.504251	0	0	0	0.309435	0
	ENSG00000007314	0.939439	0.72733	1.02168	6.72333	2.02169	3.33197	2.62178	3.7874	5.20169	2.66016	3.07079	6.62911	0.581476	1.63725	2.91554	1.033	0.207034	1.55871	1.00178	1.55436	1.49973	0	0.177167	0.528648	0.354988	0.182653	0.689141	0.723762	0.475729	3.37701	2.32271	1.28029	6.05291	2.22373	3.61886	5.17623	0.235319	1.79206	1.02579	0.580527	1.64212	0.763853	1.0085	0.926731	0.234719	1.53234	0.309435	0.788714
	ENSG00000007341	7.89129	7.85516	8.51402	9.73724	7.48026	7.19004	12.6322	11.6147	8.98473	12.3335	10.9671	10.5463	10.2727	9.55064	8.45507	9.71025	10.5587	8.57289	15.0266	12.0463	11.5693	10.4008	9.567	10.8373	11.1821	9.49795	10.3371	7.72012	6.6602	7.31686	8.1295	8.19387	6.72546	10.31	11.7613	7.00314	10.3541	7.16823	8.20628	8.12738	11.4948	5.85621	11.3456	8.03166	8.44987	8.68324	9.59247	10.5162
	ENSG00000007350	0	0	0	0	0	0	0	0	0	0.241833	0.219342	0	0	0	0	0	0	0.259785	0	0	0	0	0	0	0.532482	0.182653	0.459427	0	0	0	0	0	0	0	0	0	0	0	0	0	0	0	0	0	0	0	0	0
	ENSG00000007372	0	0	0	1.62287	0	0	2.38344	0	0	0	0.438685	0.301323	0.193825	0	0	0.206601	0	1.29892	0.40071	0.194295	2.57096	0	0	2.37891	0	0.547959	9.64798	0.482508	0.475729	0.844254	0.580678	1.28029	2.35391	1.01078	0	0.913453	0	2.04807	0.512893	1.45132	0.821058	1.78232	1.26063	0	1.17359	1.02156	0.618869	0.262905
	ENSG00000007376	16.722	12.3646	9.5357	7.65069	9.90629	11.0481	7.38867	7.57481	8.74829	10.157	3.72882	6.32778	6.97771	11.1879	8.74663	7.85084	6.00399	4.93591	7.21279	5.82886	8.14138	5.07947	5.49216	5.81512	7.09977	4.56632	5.51313	9.16765	10.7039	16.3222	6.6778	8.96205	15.8048	7.47981	7.23773	8.83005	4.00043	4.60815	5.38537	6.09554	4.37897	6.36545	5.29463	3.39801	3.52078	6.64012	7.117	4.99519
	ENSG00000007384	46.4083	51.204	33.7155	22.4884	42.6577	60.3262	37.8967	29.0368	43.2686	36.0331	41.4557	33.4469	42.2539	37.1111	36.1527	34.709	22.9808	39.4873	31.4558	23.8983	37.0647	19.5922	20.9057	27.754	25.2042	22.4663	20.9039	30.6392	19.5049	30.6745	29.9049	32.2634	30.6008	30.5257	20.5069	27.0991	27.5324	23.5528	22.3108	27.2848	29.2844	31.318	18.9094	35.2158	40.3716	24.262	32.8001	37.3324
	ENSG00000007392	114.048	83.9338	109.32	120.556	91.5827	97.6794	156.115	140.639	139.027	132.283	125.245	132.281	153.316	92.5048	123.327	104.953	90.4739	153.273	145.057	139.504	178.253	162.543	79.725	194.278	106.674	83.8377	162.867	108.323	93.7186	89.4909	124.556	95.7659	110.97	116.038	117.311	111.137	115.542	116.74	115.401	115.815	111.664	133.165	109.422	121.711	105.389	104.71	113.872	107.528
	ENSG00000007402	15.9705	19.2015	21.7959	26.6615	19.8126	34.0212	9.29542	31.5617	24.1169	28.7781	12.2832	25.3111	39.3465	12.5523	30.0301	27.6845	31.2621	30.9144	30.8547	20.0124	27.6378	15.7222	20.7285	28.0183	54.4907	17.5347	21.8228	15.199	20.2185	18.5736	50.519	33.2876	37.9989	36.3882	33.4745	44.7592	21.4141	23.2968	25.9011	20.899	19.4317	20.624	22.187	25.6395	7.511	25.2835	10.5208	13.1452
	ENSG00000007516	5.44875	2.90932	1.87308	1.85471	11.7258	7.19004	7.86535	9.59476	8.03897	2.902	6.14159	6.62911	1.5506	4.91176	3.7902	1.44621	5.58992	5.71526	3.60639	4.2745	5.35617	1.45128	2.126	5.28648	3.54988	2.19183	2.98628	1.93003	4.28156	3.37701	11.3232	11.0105	41.3616	10.31	10.555	10.657	7.76554	6.65622	7.43694	7.25659	9.03163	11.967	10.3371	11.4297	4.92909	7.66168	6.80756	4.20647
	ENSG00000007520	92.4408	82.0428	84.1185	75.1158	69.9506	70.6729	55.7725	62.6184	70.6956	74.7264	64.9254	65.0858	77.1425	59.214	70.8477	72.5169	64.5946	55.0743	69.3229	68.3919	71.1299	79.8202	67.1461	48.8999	81.8248	58.9969	63.8604	59.831	39.2476	99.3405	60.6809	56.3329	102.227	65.4988	52.7751	90.4319	76.0082	75.7785	63.8551	65.5996	77.4531	99.0463	95.3034	105.029	56.8019	100.879	99.638	65.4632
	ENSG00000007541	23.2981	14.2557	18.22	16.4606	16.78	18.7643	7.62701	16.4121	12.7678	17.8956	10.9671	15.3675	27.1355	28.9248	25.6568	21.0733	23.1878	19.7436	25.0444	24.8698	30.8515	30.4768	21.0828	25.9037	22.5418	18.6306	21.8228	12.0627	7.3738	17.4479	22.6465	15.1075	23.5391	23.248	16.2849	22.8363	22.5907	16.6405	15.6432	14.5132	12.3159	14.7678	14.8754	21.3148	21.8288	11.7479	21.0416	19.192
	ENSG00000007545	23.8618	22.1108	28.7774	39.8763	35.9861	44.8939	27.6479	44.1864	42.7957	36.2749	40.1397	43.3905	42.2539	31.1078	32.3625	34.709	28.1566	41.5655	47.2838	34.9732	45.4203	49.8272	28.1695	52.0718	34.4339	31.7816	37.4433	29.6742	24.7379	32.9259	37.4538	31.4952	34.9724	36.5904	33.1729	24.6632	40.7103	30.721	29.4913	33.6706	32.0212	35.1373	39.0794	32.4356	36.6161	33.456	27.5397	39.4357
	ENSG00000007866	15.031	20.2198	14.6441	42.6584	21.0256	24.9021	56.4875	49.4888	38.0669	79.8049	73.2604	56.3474	95.1682	97.4165	64.4335	85.5328	89.8528	79.2343	97.9737	81.9926	87.1984	362.819	104.883	96.4782	83.5998	92.605	73.2787	31.363	23.0728	21.6692	45.8736	31.2391	29.9283	75.2024	51.5688	52.6758	67.3014	67.8422	77.1904	81.5641	72.2531	67.983	76.6461	87.7305	100.929	108.285	98.0908	115.678
	ENSG00000007908	0	0	0	0	0	0	0.238344	4.29239	1.1822	0.483666	10.0898	10.5463	0	24.8317	21.575	0	5.17585	1.03914	0.601065	0.194295	0.214247	0	0.354333	0.792971	0	0	0.459427	0	0	0	0	0.256059	0	0.808628	0	0	0	0.768025	7.69339	0	1.36843	0	0	0.30891	0	0.255389	0.618869	0
	ENSG00000007923	62.3788	59.2046	52.6166	41.4992	35.9861	43.1403	21.6893	27.0168	27.6635	35.0658	21.9342	28.023	39.928	47.4803	29.7385	38.2212	39.9576	30.6546	32.8582	42.5507	36.8504	17.6572	34.1932	38.3269	34.6114	32.5122	36.7542	46.0795	42.102	48.9667	30.776	35.5921	25.2205	27.8977	24.7289	28.926	27.5324	26.8809	21.5415	25.5432	24.0844	27.7533	21.9349	25.3306	24.6455	28.0928	33.1095	25.2388
	ENSG00000007933	0	0	0	0	0	0.526101	0	0	0	0	0	0	0	0	0	0	0	0	0	0	0	0	0	0	0	0	0	0	0	0	0	0	0	0	0	0	0	0	0	0	0	0	0	0	0.234719	0	0	0
	ENSG00000007944	9.77017	12.5101	12.4305	18.0834	36.5926	25.2528	14.539	19.6945	15.6051	21.5231	33.7787	19.2847	70.3586	31.3807	22.7412	36.1552	47.2038	51.4373	47.8849	67.6148	106.052	63.8562	36.8507	117.888	57.5081	38.5398	82.6969	6.51385	6.18447	5.62836	15.388	5.12117	12.4421	17.3855	17.1896	16.7466	23.2966	10.7524	9.74496	30.4777	16.9685	11.7124	24.9604	21.9326	14.3178	20.6865	20.7321	24.4501
	ENSG00000007952	0	0	0	0	0.202169	0	0	0	0.23644	0	0	0	0.387651	0	0	0.206601	0.621102	0.259785	0.200355	0.971476	0.214247	0.241879	0.354333	1.0573	0	0.730612	0.229714	0	0	0	0	0	0	0	0	0	0	0	0	0	0	0	0	0	0	0	0	0.262905
	ENSG00000007968	9.95806	9.45528	12.9413	15.7651	9.09762	10.3466	1.19172	10.8572	8.27541	8.46415	6.36093	12.3542	8.14066	6.82189	14.5777	8.05744	5.79695	5.71526	13.0231	10.8805	6.8559	5.07947	4.07483	5.28648	11.1821	5.11428	13.7828	12.3039	17.3641	7.59828	12.1942	15.6196	5.38037	9.50138	6.33301	13.0928	9.17746	11.2644	6.92405	3.77343	3.8316	4.07388	8.06801	4.32474	3.99022	3.83084	2.78491	2.10324
	ENSG00000008018	495.272	560.917	534.851	392.967	356.627	367.043	355.371	332.534	370.265	446.424	340.858	296.502	344.04	410.678	360.653	449.977	349.266	294.596	305.742	292.026	312.586	644.367	263.978	191.899	291.8	281.103	352.84	391.796	386.054	439.012	317.05	286.017	288.522	282.818	261.764	331.583	279.089	280.329	315.942	264.14	282.991	337.878	257.168	252.689	242.934	254.368	284.37	228.464
	ENSG00000008056	3.38198	2.18199	2.04336	1.85471	1.81952	2.1044	0.238344	0.757481	0.709321	3.62749	2.19342	0.903969	4.65181	1.36438	1.16622	1.85941	4.55475	3.11742	2.20391	2.72013	3.6422	1.69316	4.252	2.90756	7.27726	4.93163	2.75656	3.37755	3.09224	2.25134	2.90339	2.30453	1.68137	0.606471	0.904716	1.82691	0.941278	1.02403	1.79512	2.32211	1.64212	2.29156	3.27763	2.16237	1.87775	2.2985	1.54717	2.62905
	ENSG00000008083	324.482	344.318	377.852	542.503	352.785	458.058	322.718	419.139	370.502	259.729	318.705	442.342	236.854	170.547	329.748	284.696	170.389	303.428	265.471	178.752	276.807	123.842	157.324	237.627	212.993	141.191	274.048	299.396	272.117	287.89	304.856	322.122	395.457	174.259	330.221	231.104	243.556	215.303	146.944	161.096	151.348	175.177	134.383	130.669	119.237	111.861	125.321	85.9698
	ENSG00000008086	20.8556	16.0012	20.4336	16.9242	24.0581	25.6036	15.254	24.9969	19.861	24.4251	18.2054	19.8873	18.0258	20.4657	18.951	23.7591	16.9768	30.9144	32.2572	22.7325	19.7107	17.1734	19.134	30.6616	25.9141	26.6673	18.6068	19.5416	15.4612	18.0107	36.2924	19.4604	23.2028	32.143	24.7289	28.0126	39.5337	28.9289	24.6189	28.1556	24.6317	36.1557	30.0029	40.4672	59.1491	19.1542	52.9133	47.3228
	ENSG00000008118	0.187888	0.72733	0.681121	1.85471	1.01085	0.876835	4.29019	1.76746	1.65508	5.80399	5.48356	1.80794	2.13208	8.73201	4.95642	4.33862	7.66026	7.53375	2.60462	5.44027	5.14192	1.2094	3.189	3.43621	1.77494	2.00918	2.75656	0.482508	0.237864	0.281418	0.580678	0	0.336273	0	0.904716	0.304484	0.235319	2.81609	0.769339	4.06369	4.37897	2.29156	4.28613	4.01583	0.234719	3.57545	0.618869	0.788714
	ENSG00000008128	3.19409	1.30919	2.04336	0.927356	0.606508	1.40294	2.38344	0.757481	3.07372	1.20916	1.09671	1.50662	1.74443	1.63725	0.583108	1.85941	0.621102	1.81849	1.8032	1.16577	1.71397	0.725638	0.708666	2.64324	1.41995	1.27857	1.37828	2.65379	3.09224	1.96992	3.19373	4.60905	2.35391	2.8302	1.50786	1.21794	1.64724	3.32811	3.07736	1.16105	1.9158	1.27309	1.76488	1.23564	1.87775	2.2985	0.928304	3.41776
	ENSG00000008130	9.2065	9.30982	12.9413	10.4328	12.1302	7.71615	20.7359	15.4021	9.45761	10.3988	9.65107	7.53308	7.55919	6.27613	8.45507	11.7763	5.79695	6.49461	7.21279	5.63456	4.71343	5.56323	6.02366	6.34377	6.92227	5.66224	5.51313	15.6815	12.6068	10.9753	16.259	5.63329	12.1058	15.5661	5.42829	11.2659	9.6481	12.5444	9.23207	14.5132	12.0422	14.5132	10.085	10.5029	15.4914	8.42785	10.5208	9.99037
	ENSG00000008196	2.81832	0.145466	0.510841	1.39103	0	0	1.43006	0.252494	0	0.725499	0	0	0.193825	0	1.45777	0	0	5.19569	2.40426	0	5.57042	0	0	2.90756	0	0	6.43198	0	0.237864	0	0	1.28029	0	0	0.301572	0.304484	0	8.19227	0.256446	0	4.92635	0	1.76488	0.926731	0	1.53234	4.02265	0
	ENSG00000008197	0	0	0	0	0	0	0	0	0	0	0	0	0	0	0	0	0	0	0	0	0	0	0	0	0	0	0	0	0	0	0	0	0	0	0	0	0	0	0	0	0	0	0	0	0	0	0	0
	ENSG00000008226	0.187888	0	0	0.231839	0.404338	0.526101	0.715032	1.51496	0.472881	0	0	1.20529	0	0.545751	0.291554	0	0.621102	0.259785	0	0.582886	0	0.483759	0.177167	0.264324	0.177494	0.365306	0.459427	0.965016	0.713593	0	1.16136	1.02423	1.68137	1.81941	0	0.608969	0	0	0.512893	0.290264	0.547372	0	0	0	0.234719	0	0	0
	ENSG00000008256	19.1646	18.3287	28.4368	21.561	23.6538	29.1109	13.3473	26.5118	22.4618	33.1311	26.7598	24.7085	43.0292	38.2026	34.4034	39.874	35.1958	41.5655	66.3176	40.2191	51.4192	40.6357	45.8861	63.9664	52.8933	47.8551	56.2799	20.0241	29.2573	28.1418	26.7112	40.2012	35.9812	27.2912	28.6493	36.2336	34.3566	23.8088	43.3394	40.0564	39.9581	30.0449	47.1475	36.4514	41.3105	57.4626	35.8944	37.3324
	ENSG00000008277	8.26707	10.619	11.2385	13.6785	8.08677	9.29445	12.1555	12.6247	9.69405	16.2028	17.9861	20.7913	6.59006	13.6438	12.8284	16.9413	12.8361	11.6903	7.41314	7.18893	13.0691	7.25638	5.8465	6.60809	8.87471	4.93163	6.89141	11.5802	8.08739	9.00537	10.4522	12.8029	9.07937	8.08628	14.4755	8.83005	11.2953	14.0805	12.053	9.5787	9.30532	11.967	7.31164	7.10493	5.16381	5.36318	6.49813	2.36614
	ENSG00000008282	117.806	112.154	94.6759	74.4203	72.3766	76.2846	92.0008	64.8909	56.5092	55.8634	67.5575	55.1421	48.6501	51.5735	57.1446	50.6172	54.864	63.1277	71.9275	49.5453	49.491	51.0365	53.8586	56.0366	71.1752	51.8734	53.2936	55.4884	45.1942	51.4995	47.035	34.0558	55.8213	57.0083	35.2839	47.1951	51.0643	42.2414	38.467	47.8935	42.4213	50.9236	38.0709	52.2058	48.8215	34.9883	43.3209	37.0695
	ENSG00000008283	74.9673	54.5497	59.2576	27.8207	52.7662	56.4682	12.1555	29.2893	32.1559	19.8303	43.4298	41.8839	15.1184	46.1159	43.4416	15.0819	35.8169	33.5122	21.438	20.9839	22.2817	16.9316	16.6537	17.4454	24.1392	18.4479	25.0388	57.6597	58.2768	50.6552	42.0992	39.9451	65.5732	43.2616	24.4273	45.9771	54.1235	22.7847	32.3122	36.5732	29.0107	50.9236	22.4392	35.8336	35.4425	25.2835	31.2529	27.0792
	ENSG00000008294	77.7856	64.7323	88.2052	66.5378	97.6477	96.2765	139.67	78.0205	106.398	75.6937	97.8267	87.3837	107.767	76.9509	78.1365	98.5487	74.5323	113.526	128.027	79.4668	121.049	80.7877	75.8273	133.219	93.8944	87.6734	121.289	92.6415	89.6749	75.7014	128.33	111.642	79.0242	89.1512	86.2496	70.3359	72.949	84.9948	73.6001	80.1128	105.369	68.2376	109.422	78.7721	119.472	113.137	80.1436	113.312
	ENSG00000008300	15.7826	17.0195	17.7092	13.4467	15.1627	15.4323	11.2022	16.4121	15.6051	9.67332	8.99304	12.0529	8.72214	10.3693	12.5368	9.71025	7.86729	8.57289	3.80675	6.02315	11.7836	12.3358	6.20083	9.77998	2.12993	3.28775	6.89141	11.0977	14.7476	16.8851	11.3232	21.765	25.893	11.7251	13.2692	17.9646	15.7664	11.7764	17.4384	11.03	12.8632	14.2586	8.32014	14.8277	11.9707	7.66168	8.0453	3.68066
	ENSG00000008311	31.5652	39.1303	43.2512	40.34	31.9427	35.5995	55.0575	33.3292	40.1948	48.3666	38.3849	42.4866	54.8526	36.0196	42.8585	40.7004	30.8481	44.1634	38.0675	39.2476	48.2055	19.1085	28.1695	52.6004	38.3387	36.8959	43.4159	38.8419	38.0583	39.3985	29.9049	40.4572	46.4057	46.2939	45.5374	43.2368	37.8864	30.209	28.722	38.3148	41.8739	28.7718	29.2465	29.6554	19.2469	38.3084	20.4227	43.6422
	ENSG00000008323	3.56987	5.81864	6.98149	1.1592	5.05423	5.26101	2.86013	2.77743	4.01948	0.725499	1.75474	2.71191	2.90738	1.63725	2.91554	0.619803	1.86331	2.07828	3.00533	1.16577	1.49973	3.87007	0.354333	0.264324	2.48492	0	0.229714	14.7165	9.9903	14.9151	8.71018	8.19387	10.4245	15.3639	5.12672	11.5704	16.0017	4.35214	5.38537	16.545	5.47372	16.8048	4.03401	23.4772	26.5232	3.06467	25.9925	13.9339
	ENSG00000008324	77.2219	101.826	94.3353	58.1916	67.5245	60.3262	41.7102	50.7512	48.7067	41.8371	37.7269	57.854	26.5541	37.6568	48.9811	28.5109	34.1606	38.9677	35.8636	27.9785	48.8483	28.058	29.0553	25.9037	30.529	24.4755	34.9165	74.3062	68.7428	85.2696	44.4219	51.4678	72.635	46.2939	46.1405	57.852	28.4736	36.8652	54.1102	31.6387	29.0107	42.0119	26.7253	32.7445	22.2983	24.5174	27.2303	18.4033
	ENSG00000008382	17.6615	24.4383	23.3284	21.3292	31.1341	29.1109	14.539	23.7344	17.2601	16.2028	15.354	19.586	10.6604	23.1944	20.7003	12.6027	18.012	21.8219	17.8316	20.2067	22.7102	36.7657	18.9568	16.6524	22.1868	18.6306	22.5119	24.6079	29.2573	37.1472	32.8083	38.9209	63.5556	27.089	25.6336	41.1054	28.4736	18.1766	43.3394	25.8335	17.7896	36.1557	22.4392	33.3623	23.9413	23.4958	28.7774	18.4033
	ENSG00000008394	222.647	344.754	269.384	184.776	172.248	159.409	146.105	149.224	134.535	114.387	122.612	181.396	93.23	178.188	220.707	98.3421	165.627	103.134	54.4966	71.8893	101.553	52.0041	70.8666	48.1069	68.6902	62.2846	54.6719	173.703	138.199	190.238	138.492	93.4614	138.208	116.847	98.0109	141.281	97.4222	143.621	129.505	121.62	114.127	111.523	76.1419	111.825	96.2347	82.4907	113.253	104.636
	ENSG00000008405	35.3229	31.857	26.2232	24.3431	23.4516	29.637	26.2178	23.9869	25.2991	28.2945	30.9273	20.1886	39.1527	28.379	34.4034	34.9156	28.9848	23.9002	32.0568	20.2067	31.9228	67.4843	24.9805	28.8113	28.7541	18.8132	25.7279	16.4053	17.1262	17.7293	28.1629	25.0937	26.2293	22.4394	14.4755	25.2722	20.0022	25.0888	26.6704	23.8016	19.7054	26.2256	24.204	17.299	26.5232	21.7081	18.5661	17.6146
	ENSG00000008438	0	0	0	0	0	0	0	0	0	0	0	0	0	0	0	0	0	0	0	0	0	0	0	0	0	0	0	0	0	0	0	0	0	0	0	0	0	0	0	0	0	0	0	0	0	0	0	0
	ENSG00000008441	0.563664	0	0.340561	0.231839	1.61735	2.80587	0.715032	0.504987	0.472881	0.241833	1.09671	0.301323	4.65181	0.818626	0.291554	0.619803	0.414068	1.03914	22.4398	0.388591	0.428494	7.0145	0.5315	2.11459	14.022	0.913265	1.14857	0.482508	1.18932	0.844254	1.74204	1.79241	1.34509	1.01078	0.603144	0.608969	0.235319	0.512017	0.512893	0	0.547372	0.254618	0.756376	0.30891	1.40831	1.27695	0.928304	1.05162
	ENSG00000008513	10.7096	6.4005	6.64093	40.1081	16.5779	18.2382	81.5137	38.1265	32.8652	76.4192	48.9134	46.1024	130.638	53.7565	43.15	115.077	53.0007	58.7113	82.346	56.1513	62.1316	129.647	41.9885	65.5523	87.6821	39.453	55.5907	10.1327	6.6602	6.75403	28.7436	20.9968	8.40683	159.906	38.2996	74.2942	112.483	63.4901	72.3179	76.9199	92.2321	69.0014	81.1844	92.0552	67.599	128.972	98.7097	78.8714
	ENSG00000008516	27.2437	21.3835	16.8578	5.56414	47.3076	58.5726	2.38344	9.34226	20.0974	0.241833	2.85145	10.5463	0	0.545751	2.33243	0	0.207034	0.779354	0	0	1.28548	0	0.5315	0.528648	0	0	0	37.6356	49.0001	31.2374	30.1953	61.198	68.5997	11.5229	25.9352	17.6601	0.470639	4.86416	4.61603	0.580527	1.09474	1.01847	0.252125	0.926731	1.64303	0.510779	1.54717	0.525809
	ENSG00000008517	0.187888	0.436398	0.17028	0	0.202169	0.175367	0.238344	0	0	0.483666	0.438685	0.301323	0	0.545751	0	0.413202	0	0.779354	0.601065	0.582886	1.07123	0	0.708666	0.792971	0.709977	0.182653	2.06742	0.965016	0.475729	1.40709	0	0	0	0	0.301572	0.304484	0.235319	0	0.512893	2.90264	0.821058	0.509236	0.504251	3.39801	28.6357	1.78773	6.49813	22.084
	ENSG00000008710	27.8074	15.7103	24.3501	22.4884	34.7731	48.4013	27.6479	29.0368	43.2686	24.667	27.8565	36.7614	39.928	30.562	39.9429	26.8581	27.1215	50.3982	38.8689	36.3332	48.4198	34.8306	38.7995	59.2085	47.036	44.9326	72.3598	14.7165	15.2233	12.101	22.3561	25.8619	26.5656	15.9704	33.1729	20.096	19.0609	19.2006	18.4641	22.06	28.1896	25.971	20.9264	22.8594	19.9511	34.4776	26.9208	26.5534
	ENSG00000008735	0.751551	0.290932	0.510841	1.62287	1.61735	1.5783	0.715032	0.252494	0.945761	2.1765	0	0.602646	1.35678	0.545751	0.874663	3.09901	0.621102	1.03914	2.60462	0.194295	0.856987	1.93504	0.5315	0.528648	1.77494	0.547959	1.608	0.482508	1.66505	0.562836	2.03237	1.53635	2.35391	0.808628	0.904716	4.26278	0.470639	1.53605	1.28223	0.870791	0.821058	1.27309	0.504251	2.16237	0.704156	2.04311	1.54717	1.05162
	ENSG00000008838	127.764	148.812	243.16	79.9845	152.436	206.407	142.53	152.759	230.056	96.2495	155.075	231.416	99.0447	139.985	230.911	72.5169	164.592	213.543	130.632	145.139	136.904	220.594	137.836	189.256	110.401	133.154	180.555	142.581	163.413	155.343	129.491	185.13	141.571	129.987	160.738	130.624	139.309	134.66	98.9883	175.029	169.959	115.851	141.442	129.433	115.012	167.791	86.9511	116.993
	ENSG00000008853	11.0854	9.60075	8.85458	14.6059	22.4408	24.9021	7.38867	17.927	21.7525	32.8893	32.2433	34.0495	69.0018	58.3953	46.0656	48.7578	66.2509	68.5831	57.7023	69.9463	72.4154	18.141	80.9651	77.9755	62.3005	67.0336	63.1713	10.8564	16.6505	10.6939	33.0987	27.9104	38.3351	26.8869	35.8871	33.1888	23.5319	30.209	23.8495	50.7961	52.5477	25.4618	46.3911	42.0118	39.198	71.509	39.9171	62.8342
	ENSG00000008869	14.2795	17.6014	19.7525	19.4745	21.0256	16.1338	33.8449	23.4819	25.0627	26.8435	19.5215	21.6953	24.8096	17.464	15.1608	15.2885	22.3597	18.1849	21.2376	16.7094	22.4959	13.7871	22.1458	28.0183	24.1392	29.5898	21.1337	12.3039	14.034	14.9151	17.13	14.3393	15.8048	15.9704	15.0786	10.048	17.649	16.8966	19.4899	23.8016	23.537	14.5132	19.4137	19.1524	18.5428	17.8773	13.9246	30.234
	ENSG00000008952	157.45	126.41	144.568	195.208	155.468	147.834	231.432	178.513	187.497	209.669	179.861	163.618	246.74	138.075	162.687	245.649	135.4	166.262	232.612	138.921	182.752	327.988	130.572	172.868	215.833	147.218	195.486	139.445	158.893	122.135	142.557	156.964	127.111	168.397	192.101	152.851	162.135	178.182	151.816	137.585	197.054	156.335	195.901	151.057	196.225	202.779	142.959	166.681
	ENSG00000008988	979.647	1044.59	972.982	1194.67	996.897	918.046	1227	1061.48	1189.77	891.88	946.243	940.731	564.419	592.413	823.641	742.731	514.273	578.54	807.832	464.949	623.244	205.839	480.653	505.916	810.616	474.898	603.228	2205.54	3155.75	2934.63	2057.63	2816.13	2645.8	1968.2	2815.78	2257.45	1687.95	2367.05	2359.31	1740.71	1869.82	2243.95	2191.73	1738.24	1474.97	1674.84	1827.83	1233.29
	ENSG00000009307	1592.54	1542.52	1729.37	1958.11	1759.68	1870.99	2050	1879.06	2118.27	1759.09	1890.29	2024.59	1704.89	1397.67	1879.36	1673.67	1575.32	1827.07	1632.29	1501.32	1862.45	1248.82	1463.22	1444.27	1751.16	1547.25	1925.23	1223.88	1309.21	1222.76	1228.43	1350.71	1098.6	1341.11	1350.14	1122.94	1643.47	1594.68	1176.58	1502.69	1445.06	1450.56	1551.83	1265.91	1368.18	1578.82	1322.21	1403.91
	ENSG00000009335	99.0169	82.1882	87.8647	71.6383	74.8026	85.5791	63.3995	69.9407	65.2575	80.5304	49.7907	70.5096	77.9178	73.4035	65.3081	77.4754	59.2117	65.2059	63.1119	56.3456	74.1294	44.9896	61.4768	80.8831	72.7726	61.1887	68.6844	67.5511	59.704	80.4855	70.2621	61.454	77.6791	73.383	64.838	58.7655	72.949	50.6897	62.3165	68.5022	56.1056	57.289	42.3571	67.0335	69.4767	66.4012	64.053	68.0923
	ENSG00000009413	24.2375	14.1102	19.412	39.6445	30.7297	34.0212	55.7725	58.326	44.6872	51.0268	83.5695	93.4102	63.9623	81.044	69.6815	58.4681	82.1925	113.266	90.9612	82.1869	108.623	54.6647	82.5596	126.875	74.725	109.409	99.9255	27.2617	32.3496	26.4533	50.8094	44.2981	28.9195	75.4045	56.9971	61.2014	55.0647	67.0742	78.9855	61.8262	66.7794	46.3404	67.8217	56.8395	56.8019	81.4692	51.0567	98.8521
	ENSG00000009694	7.13974	5.81864	7.66262	3.94126	33.3579	36.4763	10.9638	9.59476	19.6245	5.32033	6.14159	8.73837	12.9863	3.27451	2.33243	9.29704	2.48441	5.97505	17.4309	7.18893	9.85535	4.11195	2.83467	22.9962	6.0348	2.19183	8.95883	5.54884	3.56797	2.81418	12.4846	23.3013	8.07055	3.03235	19.9037	2.74036	0.470639	9.72832	2.05157	2.90264	6.29478	0.509236	10.8414	2.47128	9.15403	9.70479	4.95095	8.93875
	ENSG00000009709	11.2733	1.16373	0.340561	6.72333	10.5128	8.41761	4.29019	3.28242	4.72881	0.483666	2.41277	2.41058	0.193825	0.818626	1.74933	0.413202	0	2.33806	1.40249	0.388591	4.71343	0.241879	0	2.11459	0	0	6.43198	0.241254	0.713593	0	2.03237	13.5711	6.05291	0.404314	21.4116	2.74036	0	12.5444	0	0	7.38952	0	8.06801	0.30891	0	1.53234	0.309435	0.262905
	ENSG00000009724	0	0	0.17028	0	0	0	0	0	0	0	0.219342	0.301323	0	0	0	0.206601	0	0	0	0	0.214247	0.483759	0.177167	0	0	0	0	0	0.475729	0.562836	0.290339	0	0	0	0.301572	0	0	0	0.256446	0.290264	0.273686	0.254618	0	0	0	0	0	0.262905
	ENSG00000009765	0	0	0	0	0	0	0	0	0	0.241833	0.219342	0	0	0	0	0	0	0	0	0	0.214247	0.241879	0	0.528648	0.354988	0	0	0	0	0	0	0	0	0	0	0	0	0	0	0	0	0	0	0	6.3374	0.255389	2.16604	2.36614
	ENSG00000009780	19.3524	16.7286	18.3903	19.7063	18.5996	15.783	23.8344	19.442	16.5508	13.3008	15.7927	12.3542	15.1184	10.915	12.5368	10.33	13.8713	11.1707	17.2305	13.2121	12.8548	14.9965	16.4765	15.5951	17.0394	13.151	9.87769	13.5102	12.3689	20.2621	13.6459	17.1559	12.1058	14.9596	11.1582	17.0511	10.5894	17.1526	11.5401	10.1592	10.1264	9.16624	9.07652	12.9742	11.0318	12.7695	7.73587	8.41295
	ENSG00000009790	0	0	0	0	0	0	0	0	0	0.967332	0	0	0.775301	0.272875	0	0.826404	1.65627	0.779354	0	0.582886	1.49973	0	0.5315	0.528648	0	0.730612	0.689141	0	0	0	0	0	0	0	0	0	0.235319	0	0.256446	0.580527	0.273686	0.254618	0	0.61782	0	0.255389	0	0.262905
	ENSG00000009830	92.065	88.2978	93.1434	60.0463	68.7375	67.5163	61.0161	69.9407	50.5982	59.7328	62.0739	75.0294	76.561	72.5849	63.8504	58.4681	76.8096	88.8463	77.5374	101.228	77.3431	36.7657	77.599	57.8869	68.8677	79.0887	98.7769	84.1976	68.5049	90.0537	73.7462	70.16	92.1388	68.5312	53.3782	78.557	67.3014	55.8098	39.7492	58.343	59.9372	58.0529	56.4761	67.9602	61.0269	63.3365	47.9624	79.6601
	ENSG00000009844	111.417	114.627	110.682	83.6939	103.915	99.2577	72.6949	86.6053	93.3939	87.7854	75.4538	77.7414	75.7857	77.7695	93.0058	85.7394	91.7161	79.2343	73.1296	80.6325	82.9135	130.373	78.4848	67.6669	81.1148	82.1938	85.6832	91.4352	86.8205	84.4254	81.295	72.7206	77.6791	73.383	69.06	77.339	70.3605	70.4023	58.4698	55.7306	58.2951	56.0159	56.224	66.4157	64.3129	65.8904	64.9813	56.2616
	ENSG00000009950	24.0496	11.0554	26.0529	7.18701	102.904	103.291	11.9172	30.8042	62.8931	3.38566	5.26422	12.9569	1.5506	4.91176	6.12264	1.23961	1.86331	2.59785	11.2199	0.582886	2.35671	11.8521	0.177167	0.792971	6.74478	0.365306	2.06742	15.6815	18.7913	9.28679	44.7122	32.7755	124.085	28.9084	41.0138	49.6309	10.1187	13.3124	25.3882	26.1237	9.30532	13.2401	3.02551	43.5563	63.6088	5.36318	74.2643	43.3792
	ENSG00000009954	154.256	123.501	142.865	163.215	127.973	135.208	128.229	156.546	130.042	126.962	112.742	148.251	131.995	121.702	130.325	117.143	112.627	128.074	148.864	112.886	153.186	170.283	123.308	109.694	132.233	105.573	169.069	246.803	272.355	227.104	242.143	302.405	152.668	247.036	224.671	210.703	256.498	195.59	252.087	191.284	176.527	174.159	181.53	143.334	193.408	169.834	153.17	152.485
	ENSG00000010017	26.1164	30.2569	28.2665	48.918	26.282	27.5326	66.9747	44.4389	29.555	46.1901	41.8944	33.1455	34.3071	34.6552	42.2754	40.7004	31.2621	36.8894	29.6526	28.5614	38.1359	17.4153	28.8782	33.8334	32.1264	32.5122	23.6605	17.8528	19.0292	25.8904	22.9368	24.3256	24.2117	27.2912	29.8556	28.0126	29.1796	25.3448	34.1074	28.1556	32.0212	33.8642	36.0539	31.1999	28.401	31.4129	26.9208	28.6566
	ENSG00000010030	0	0.145466	0.17028	0	0	0	0.238344	0	0	0	0	0	0	0	0	0	0	0	0	0	0	0	0	0	0	0	0	0.241254	0.475729	0	0.290339	0.256059	0.336273	0	0	0	0	0.256008	0.256446	0	0	0	0	0.61782	0	0.510779	0	0.262905
	ENSG00000010072	17.0978	16.2922	18.9011	16.9242	18.8017	19.4657	8.34204	11.6147	15.1322	17.412	12.9412	12.3542	15.6998	22.3758	18.0764	24.9987	14.6994	11.1707	18.032	15.7379	17.7825	19.3504	13.1103	15.5951	16.152	15.1602	17.9177	13.5102	15.6991	7.8797	17.4204	13.315	11.4333	16.1726	17.1896	16.4422	11.5307	12.8004	11.7965	10.1592	13.958	11.2032	13.1105	11.4297	10.7971	14.3018	11.4491	20.7695
	ENSG00000010165	66.3244	54.9861	45.8054	39.8763	34.1666	30.1631	32.4148	26.5118	28.1364	30.471	26.3211	22.5992	22.6776	24.8317	21.8666	22.1063	24.6371	15.0675	28.0497	21.5668	23.7814	21.5273	24.449	20.0886	19.7019	26.302	19.296	40.5307	42.8156	36.5843	29.3243	24.0695	23.8754	21.4286	24.7289	22.8363	14.3545	17.9206	20.5157	17.7061	16.6948	12.9855	19.9179	13.901	15.022	24.0066	18.8755	13.4081
	ENSG00000010219	4.13353	7.70969	6.30037	9.5054	7.68243	5.26101	17.3991	15.6546	8.51185	14.2681	24.1277	18.0794	22.0961	22.6487	18.6595	23.1393	16.1487	19.7436	24.243	19.6238	22.9244	11.8521	23.7403	26.4324	26.9791	26.4847	19.296	4.10132	3.3301	5.06552	2.03237	5.88935	3.36273	4.2453	8.44401	7.30762	4.70639	10.4963	9.23207	9.86896	12.8632	9.42086	14.119	9.88513	6.57212	17.1111	11.4491	12.8823
	ENSG00000010244	293.105	231.145	248.098	251.082	274.546	308.997	230.717	246.686	288.93	272.062	255.095	275.711	235.304	206.294	251.903	264.656	173.288	259.785	250.244	210.422	244.456	464.65	161.93	315.603	215.123	180.644	206.972	293.123	236.199	229.637	326.922	278.848	277.089	334.57	324.491	244.196	304.503	316.17	192.078	270.526	277.517	228.392	275.069	275.548	224.391	245.429	248.167	264.482
	ENSG00000010256	77.2219	79.5699	73.0503	61.4373	79.4525	67.6916	51.4823	41.9139	46.8152	72.7917	55.2743	43.9932	63.7685	99.5995	69.973	67.1453	105.173	61.0494	53.2945	84.1299	72.4154	90.4629	100.276	58.6799	66.7378	86.7601	74.1975	78.4075	86.3448	96.2449	65.6167	61.9662	82.7232	54.1781	58.8065	73.6852	70.5958	53.2497	63.0858	74.0172	67.6004	76.64	71.8557	84.9503	65.0171	76.106	82.6191	100.692
	ENSG00000010270	49.2266	41.8942	35.5886	55.1777	43.2642	39.4576	70.5498	48.7313	42.0864	66.9877	59.4418	48.2117	64.35	92.5048	72.3054	72.5169	85.091	56.1135	48.4859	54.597	53.1332	23.7042	64.4886	49.6929	71.1752	64.6591	50.0776	20.7478	14.9855	24.7648	26.1305	15.8756	24.8842	31.7386	24.4273	30.4484	28.003	47.6176	30.2607	40.9272	42.695	40.4842	42.8613	35.8336	40.3716	36.7761	32.1812	41.0131
	ENSG00000010278	312.27	770.387	672.948	16.2287	155.266	262.875	17.8758	43.1764	81.099	32.6475	48.694	68.099	29.2676	88.1388	139.946	63.6331	62.9384	87.8072	18.032	18.4581	46.92	11.3683	15.0592	41.7632	8.87471	12.7857	33.5382	106.152	127.971	226.26	69.3911	46.0905	143.589	33.1537	38.2996	71.5538	10.3541	24.5768	17.1819	16.8353	56.3793	27.2441	36.0539	21.0059	16.1956	67.4228	28.7774	12.6194
	ENSG00000010282	0	0	0	0	0	0	0	0	0	0	0	0	0.193825	0	0	0	0.207034	0	0.200355	0.388591	0.428494	0	0	0.264324	0	0.547959	0.229714	0	0	0	0	0	0	0	0	0	0	0	0	0	0	0	0	0	0	0	0	0
	ENSG00000010292	71.961	79.5699	70.1555	72.1019	58.0226	67.1655	96.0527	75.4956	57.6914	63.3602	83.3501	71.7149	34.5009	39.0212	65.0166	36.775	44.9264	39.2275	55.298	45.8537	36.8504	30.7187	32.7758	39.9129	44.3735	29.2245	39.281	67.0686	78.2574	74.0129	72.2945	69.904	41.0253	83.2887	57.6002	77.0345	42.1222	71.9384	75.1388	47.8935	64.5899	49.6505	65.3005	45.7187	34.7384	44.4377	30.9435	33.126
	ENSG00000010295	28.559	25.3111	27.7557	42.6584	29.7189	32.2675	32.1765	36.3591	36.6482	39.4188	30.2693	44.8971	48.2625	34.9281	41.9838	42.5598	31.4692	48.5797	39.2696	35.3617	54.6329	27.8161	30.827	45.4637	41.1786	35.252	50.537	27.2617	31.3981	29.8303	39.1958	58.8935	37.6626	22.0351	37.9981	27.7081	32.4741	38.6573	35.9025	36.8635	44.6108	29.5357	38.5752	36.4514	33.3301	57.2072	38.6793	35.4921
	ENSG00000010310	0.187888	0.436398	0	1.39103	6.67158	10.1713	13.3473	17.927	15.6051	27.8108	50.8874	29.831	27.3294	36.2924	27.1145	30.9901	17.1838	44.9427	15.0266	34.7789	38.5644	34.105	23.9175	41.7632	8.34223	19.1786	19.7554	0	0.951458	0.562836	6.96814	4.09694	17.1499	13.5445	10.555	12.1794	29.8856	18.1766	34.1074	43.8298	47.074	47.6135	25.9689	60.8553	28.401	44.6931	37.751	35.2292
	ENSG00000010318	4.6972	5.23677	4.59757	6.49149	6.87375	10.1713	5.9586	6.81733	9.93049	4.83666	10.0898	5.72514	5.03946	6.00326	4.95642	3.30562	2.69144	4.41634	3.20568	6.60604	4.49918	3.62819	5.49216	11.3659	5.50232	5.11428	3.67542	5.79009	4.04369	2.53276	10.1619	6.1454	6.38919	11.1186	5.42829	7.61211	4.47107	6.91223	3.59025	8.12738	12.0422	5.85621	4.03401	7.41384	3.52078	6.38473	4.64152	6.83552
	ENSG00000010319	5.82452	1.45466	2.38392	16.9242	72.5788	63.4828	3.09847	14.6446	14.1864	8.46415	9.87041	12.0529	17.6381	7.09476	9.03818	13.0159	6.00399	12.4697	5.00888	9.90906	8.35562	5.32135	10.9843	12.1589	4.96984	8.94999	10.1074	2.41254	0.951458	1.68851	101.328	13.059	29.9283	33.9624	25.6336	39.8875	3.29447	7.16823	5.64182	4.06369	7.38952	4.3285	8.32014	3.0891	2.11247	7.66168	6.49813	5.521
	ENSG00000010322	84.7374	70.4055	72.0286	119.397	126.76	128.193	104.633	123.974	136.426	147.518	116.032	145.238	163.007	134.255	129.159	145.654	109.728	141.063	147.461	135.812	155.329	120.214	96.9101	191.635	143.948	104.843	148.395	59.3485	69.4564	75.9828	118.458	106.008	123.748	105.93	90.7731	103.525	107.541	102.659	117.196	110.01	114.401	128.837	110.431	125.109	102.337	122.842	110.468	114.889
	ENSG00000010327	0	0.145466	0.17028	0.231839	0	0.701468	0.476688	1.76746	0.472881	0.967332	5.26422	3.01323	2.3259	9.27776	5.53953	2.27261	4.14068	5.71526	1.8032	2.33154	1.28548	1.45128	0.5315	1.32162	0.709977	0.730612	2.06742	0	0	0.281418	0.290339	0.256059	1.00882	0.404314	0.603144	0.913453	0.941278	1.53605	2.56446	4.35395	3.28423	4.58312	0.252125	2.47128	0.938875	0.766168	1.23774	0
	ENSG00000010361	9.2065	11.0554	7.8329	8.57804	11.5236	10.8728	6.43529	9.84725	5.20169	13.5426	11.4058	7.53308	9.49744	10.915	6.9973	8.26404	8.4884	6.23483	7.81385	12.2406	10.2838	7.49826	8.85833	7.92971	9.2297	10.9592	10.1074	10.6152	12.6068	18.2922	12.1942	12.2908	15.4686	9.50138	7.84087	14.6152	7.2949	7.68025	10.5143	12.1911	8.48426	11.7124	14.3711	11.7386	5.39853	12.0033	6.80756	8.41295
	ENSG00000010379	0	0	0	0	0.202169	0	0	0.252494	0.23644	0.725499	0	0	4.65181	1.91013	0.583108	2.27261	2.07034	0.779354	0.601065	0.582886	0.64274	1.2094	0.885833	1.0573	0.887471	0.913265	1.37828	0	0	0	0	0	0	0.202157	0.301572	0	0.470639	0	0.512893	0.870791	1.64212	1.01847	1.76488	3.70692	0	2.55389	1.85661	1.05162
	ENSG00000010404	66.1365	121.028	120.388	71.1746	72.1744	84.3515	60.0627	91.6552	112.782	62.3929	82.6921	87.685	73.0721	67.1274	70.2646	69.4179	51.5515	99.7573	80.1421	79.4668	94.9113	35.3144	58.2878	135.598	89.9895	69.0428	95.3312	57.1772	65.4127	46.9968	55.1645	54.2844	57.839	68.1269	76.2977	57.2431	39.5337	57.3459	62.5729	58.343	63.2214	52.7059	60.258	80.3166	60.7921	69.7213	69.9322	85.1811
	ENSG00000010438	0.187888	0	0	0	0	0	0	0	0	0	0	0	0	0	0	0	0	0	0	0	0	0	0	0	0	0	0.229714	0	0.237864	0	0	0.256059	0	0	0	0	0	0	0	0	0	0	0	0	0.234719	0	0	0
	ENSG00000010539	17.0978	15.1285	21.285	8.3462	10.9171	18.2382	6.67363	12.8772	11.1127	15.2355	7.2383	10.8476	12.0172	13.098	9.32973	17.5611	9.1095	14.8077	15.0266	11.2691	19.068	16.2059	9.0355	15.8594	18.4594	16.4388	14.2422	18.094	17.602	9.28679	14.2266	14.8514	7.39801	11.3208	12.9676	12.1794	11.5307	12.5444	6.41116	8.99817	10.1264	6.11083	5.04251	7.72275	7.74572	10.7264	7.117	10.2533
	ENSG00000010610	0.187888	0.145466	0.510841	0.463678	0.606508	0.876835	1.43006	1.00997	1.41864	0.725499	1.09671	1.20529	0.193825	0.818626	0.583108	0.619803	0.621102	0.519569	1.8032	0.971476	2.14247	0	0.177167	0.792971	0.709977	1.09592	1.14857	0	0	0	0.580678	0.512117	0.336273	1.81941	0.904716	0.608969	0.235319	0.256008	0.769339	0.870791	0	1.27309	0.756376	0.61782	0.938875	0.766168	3.40378	0.525809
	ENSG00000010626	3.56987	5.38224	8.85458	8.57804	16.3757	19.115	12.6322	11.3622	19.1517	9.18965	17.1087	19.586	14.3431	13.3709	16.327	7.85084	22.9808	24.9393	27.649	29.5329	25.9239	33.3794	40.2168	29.6043	19.8793	29.2245	21.1337	8.20263	7.61166	9.56821	15.388	12.5469	27.2381	11.7251	11.4597	15.2242	10.1187	12.5444	15.1303	16.8353	15.0527	15.7863	23.1955	24.7128	12.9095	48.7794	19.4944	19.4549
	ENSG00000010671	0	0.145466	0.340561	0	0.404338	0.350734	0.476688	1.26247	1.1822	0	1.31605	0.903969	0.969126	0.818626	0.874663	0	1.65627	1.55871	0.200355	1.16577	1.07123	0.725638	0.5315	1.85027	0.177494	0.182653	0.229714	0.482508	0.713593	0.281418	1.16136	0.768176	1.00882	0.606471	0	0	1.41192	0.512017	3.59025	0.870791	0.821058	0.763853	0	0.61782	0.704156	1.27695	1.54717	1.05162
	ENSG00000010704	0	0.72733	1.36224	1.85471	1.81952	1.0522	0.476688	0.504987	0.23644	0.241833	1.31605	1.20529	0.387651	0	1.16622	0.413202	0.828136	0.779354	2.00355	0.777181	2.99945	0.725638	1.24017	2.64324	1.41995	0.182653	1.37828	0.965016	1.42719	0	0.871018	1.79241	0.336273	0.404314	0	0.913453	0.235319	0.512017	0	0.290264	0.273686	0	2.017	0.926731	1.17359	1.78773	0.618869	1.31452
	ENSG00000010803	43.9658	34.4754	37.4617	165.533	36.1883	42.6142	249.308	104.785	81.5719	170.009	139.94	117.516	145.563	150.9	142.57	124.167	118.216	151.974	83.7485	154.853	152.329	34.3469	110.02	133.748	103.302	110.322	114.397	38.3594	27.1165	38.2728	31.9373	37.6406	25.2205	42.8573	78.7103	46.2816	55.7707	148.485	70.7792	114.654	173.791	57.0344	197.666	109.045	72.2934	163.449	99.9474	149.856
	ENSG00000010810	49.2266	38.6939	53.1275	58.8871	49.7336	69.2699	44.8087	58.0735	53.1991	62.8766	41.017	55.4434	61.4426	42.2957	54.8122	84.4998	35.1958	59.7505	60.7076	35.7503	53.1332	47.6502	23.2088	52.3361	47.3909	27.0326	54.6719	38.8419	56.136	38.8357	40.9378	71.1843	39.0077	39.6228	50.3625	38.0605	56.006	52.7377	53.5973	38.6051	40.7792	44.3035	40.5922	45.7187	38.2591	36.2653	43.9397	37.8583
	ENSG00000010818	13.7158	9.30982	11.5791	15.9969	10.1085	10.522	20.9743	13.1297	15.3686	20.7976	20.3988	17.1754	29.6553	25.9232	16.327	32.8496	25.4652	25.7187	24.243	36.9161	28.2806	14.7546	36.4963	37.7983	35.1438	33.7908	37.9028	12.5452	6.6602	7.03545	11.6136	11.2666	3.36273	5.05392	18.0943	5.17623	13.6485	16.8966	9.23207	20.899	17.7896	8.91162	16.6403	9.88513	19.7164	32.9452	15.1623	30.234
	ENSG00000010932	0	0	0	0.231839	0	0	0.715032	0.252494	0	1.93466	0.87737	0.903969	0.581476	1.36438	2.91554	0.826404	0.207034	1.81849	1.60284	0	0.856987	1.93504	0	1.0573	3.0174	0	0	0	0	0	0	0	0	0	0	0	0.470639	0.768025	1.53868	1.74158	1.09474	1.52771	1.0085	2.78019	19.0122	1.02156	5.26039	7.62423
	ENSG00000011007	99.7684	84.5157	76.4559	75.3477	68.3332	71.5497	113.213	66.4058	74.7151	87.7854	62.7319	60.5659	92.2608	63.58	67.9321	110.532	80.1222	68.3233	76.5357	73.4436	86.5557	28.2999	73.347	67.9312	94.9594	72.1479	85.9129	76.2362	68.7428	67.8217	52.5514	48.9072	40.3528	48.922	59.7112	49.3265	57.6533	49.1536	40.775	47.0227	58.0214	49.3959	53.7027	47.5722	44.3618	63.3365	45.7963	44.6938
	ENSG00000011009	160.08	160.158	180.497	133.076	128.377	137.838	84.3738	129.277	122.712	112.211	113.619	151.566	82.5696	152.264	196.216	92.144	123.806	143.661	114.002	110.748	146.331	194.713	75.1186	117.888	71.3527	79.6367	132.085	197.104	189.34	216.41	180.591	148.514	191.676	151.416	115.502	168.38	261.205	127.748	212.338	175.029	116.316	169.575	106.397	148.586	191.53	99.3464	154.098	132.767
	ENSG00000011021	36.2624	25.3111	29.4585	44.9768	30.3254	31.566	48.3838	39.6415	42.7957	51.5104	42.7718	42.1852	76.7548	54.3022	39.9429	79.9546	39.9576	44.6829	43.8778	47.9909	42.2066	121.665	50.1381	51.2788	52.1833	49.4989	60.8741	22.1954	17.602	18.855	20.9044	20.2286	21.1852	22.4394	22.9195	17.9646	18.8256	23.8088	14.1045	23.8016	28.737	22.4064	23.9519	23.1683	24.8802	30.6467	26.6114	25.7646
	ENSG00000011028	51.1055	19.347	11.5791	146.986	203.787	173.263	97.006	154.779	171.892	102.295	136.65	189.834	163.201	101.783	160.938	152.472	87.5754	182.888	162.488	57.9	158.971	229.302	49.4295	137.448	157.615	30.1377	101.993	22.4366	21.1699	23.3577	168.397	114.458	130.81	139.084	199.339	151.024	91.3039	103.427	100.014	86.2083	104.822	97.0094	130.349	89.275	59.6185	167.535	51.6756	77.5568
	ENSG00000011052	0	0	0	0	0	0	0	0.252494	0.23644	0	0	0	0	0	0	0	0	0	0	0	0	0	0	0	0	0	0	0	0	0	0	0	0	0	0	0	0	0	0	0	0	0	0	0	0	0	0	0
	ENSG00000011083	2.25465	3.20025	6.64093	0.695517	0.202169	0.350734	0	0	0	0.241833	0	0	0	0	0	0	0	0	0.200355	0	0	0	0	0	0	0	0	1.68878	2.14078	0.562836	0	0	0.336273	0	0	0	0	0	0	0	0	0	0	0	0	0	0	0
	ENSG00000011105	86.8042	40.1486	35.248	38.7171	35.784	44.5432	37.42	44.9439	50.3618	43.0463	48.036	47.9104	75.7857	64.9443	69.0983	77.682	122.15	79.2343	72.1279	150.19	91.0549	75.4664	168.308	108.108	101.882	165.484	127.032	20.5066	22.5971	37.1472	33.389	23.3013	29.592	62.2643	22.0147	42.3233	54.3588	23.0408	39.4927	53.989	26.2738	56.7798	33.7848	56.8395	49.0562	44.4377	58.1737	71.51
	ENSG00000011114	117.994	83.352	104.722	111.746	104.521	125.387	93.6692	162.101	152.504	165.172	164.507	249.797	194.213	122.794	197.965	164.248	119.459	191.461	181.722	118.52	171.183	366.447	108.426	152.779	182.109	115.254	186.987	97.4666	92.2914	86.6767	110.619	121.884	106.262	140.701	145.961	117.531	156.017	132.868	137.455	130.909	157.917	136.984	129.845	132.214	145.291	116.713	133.676	144.335
	ENSG00000011132	8.26707	5.38224	5.95981	4.63678	8.08677	5.26101	5.9586	8.58478	7.56609	7.25499	9.65107	8.43705	5.03946	7.64051	5.24798	3.30562	4.55475	7.53375	4.80852	5.82886	5.35617	8.2239	5.13783	8.45836	5.67981	5.66224	5.0537	6.03135	3.80583	5.62836	5.80678	4.60905	9.75192	4.64961	7.5393	7.30762	3.76511	4.60815	6.41116	5.80527	4.65266	7.63853	5.29463	8.34057	3.28606	5.61856	5.87926	3.41776
	ENSG00000011143	34.9471	32.2934	44.7837	49.6135	42.8599	40.159	41.2335	59.841	61.0016	40.8698	37.2882	69.907	20.1578	31.3807	53.9375	25.8251	37.8872	52.2167	43.6774	28.95	46.0631	28.7836	22.8545	45.4637	30.884	24.4755	41.8079	33.0518	37.8204	31.8002	29.6146	26.6301	40.0165	33.3559	41.6169	43.5413	28.4736	34.5611	29.4913	24.3821	33.6634	33.1003	38.3231	36.7603	15.4914	41.8838	22.2793	17.8775
	ENSG00000011198	6.95185	5.9641	4.42729	8.11437	2.42603	3.33197	5.48191	4.79738	0.945761	11.1243	2.41277	2.10926	4.45798	7.91339	8.16352	5.78483	3.93365	2.59785	5.40959	0.777181	2.57096	2.90255	3.36617	7.66539	4.79234	2.55714	2.75656	6.03135	6.6602	8.72395	6.38746	0.768176	3.36273	7.27765	3.31729	3.04484	4.94171	4.60815	3.8467	3.77343	4.65266	2.03694	8.06801	2.47128	2.34719	9.4494	7.42643	5.25809
	ENSG00000011201	19.7282	37.8211	29.1179	10.6646	23.2495	21.7455	12.6322	10.0997	10.6398	14.2681	14.9153	17.1754	13.5678	14.1895	6.70575	24.7921	12.422	8.31311	13.2234	7.77181	8.78412	7.49826	6.73233	9.77998	17.0394	6.02755	8.49941	28.468	19.267	32.9259	18.001	19.2044	20.5127	4.64961	11.1582	3.9583	4.00043	7.93626	5.12893	5.51501	9.03163	2.8008	8.82439	2.78019	4.69437	7.40629	2.16604	4.99519
	ENSG00000011243	25.3649	21.529	27.7557	36.8624	38.0078	47.8752	58.871	53.2762	60.5287	35.0658	39.701	56.3474	49.0378	49.1176	37.6105	46.072	38.9224	56.1135	53.2945	53.6255	54.4187	74.0151	49.961	99.9144	40.6462	42.7408	45.2536	28.2267	25.6894	29.8303	43.5509	50.9556	67.5909	47.9112	42.5216	47.1951	33.4154	48.8976	50.5199	51.6669	58.2951	36.9196	55.4676	61.4731	48.1173	60.2719	46.4152	47.3228
	ENSG00000011258	43.2142	53.9679	49.8921	58.4234	45.0837	56.6435	45.2854	66.9108	50.5982	54.8961	49.1327	64.7845	49.2316	32.4722	36.4443	48.7578	32.7114	47.2808	48.8867	35.1674	47.5628	73.7732	36.4963	41.4988	39.4037	30.1377	34.9165	48.0095	55.1845	48.9667	40.3572	47.8829	46.0694	32.9516	53.3782	33.1888	32.9447	49.1536	37.9541	27.8653	52.274	36.9196	50.173	31.1999	25.8191	38.3084	28.468	24.1872
	ENSG00000011260	129.643	95.5711	91.9514	71.6383	87.3371	87.5081	78.1769	67.6683	75.6609	40.3861	55.2743	53.9368	29.2676	35.4738	39.9429	35.9486	21.5315	27.2774	26.8476	18.2638	31.28	20.5597	16.6537	23.7891	31.0615	12.2377	29.6331	88.0577	93.4807	77.1085	83.908	78.866	66.5821	54.1781	63.0285	53.2848	53.4175	55.5538	49.7506	38.0245	48.4424	40.9935	43.8698	27.8019	27.4621	33.2006	26.6114	13.671
	ENSG00000011275	47.3477	42.767	38.6536	44.5131	58.4269	58.2218	50.7673	45.9538	49.1796	47.6411	40.359	34.6522	81.6004	43.6601	37.902	52.4766	46.3756	49.0993	59.3051	54.9856	43.2778	83.4484	54.9216	59.4728	68.5127	61.0061	45.713	45.1145	41.8641	37.71	63.5843	56.845	52.4586	57.2104	62.1238	45.0637	59.7711	48.8976	47.1861	70.8243	63.4951	51.1782	48.6602	45.1009	69.242	54.6533	51.0567	64.4116
	ENSG00000011295	216.071	294.568	364.23	150.695	259.99	319.869	201.401	201.237	259.611	121.642	183.59	226.294	109.317	128.251	207.295	96.8959	132.502	216.141	121.215	142.03	199.464	69.4194	139.43	176.304	109.514	144.296	175.272	274.064	287.578	316.032	199.753	321.097	274.063	292.925	281.668	279.212	211.082	220.935	232.853	202.023	189.117	194.019	179.009	181.948	156.323	197.161	178.234	146.964
	ENSG00000011304	501.097	418.069	427.744	521.406	476.513	494.886	422.346	417.877	465.314	328.409	417.847	435.111	208.362	240.676	375.23	289.035	148.029	308.884	298.93	137.561	313.015	224.948	84.1541	200.886	209.088	84.9336	274.508	422.677	452.418	519.497	415.766	395.098	384.36	408.963	341.681	447.896	352.038	342.539	449.038	267.913	272.591	389.311	273.556	274.312	214.063	243.897	260.853	132.504
	ENSG00000011332	7.32763	5.23677	8.51402	14.8377	14.9605	13.5033	23.5961	19.6945	17.0237	38.4514	12.9412	19.586	32.9503	15.8268	25.0737	47.5182	18.219	12.9892	16.0284	20.5953	23.7814	20.076	8.68116	17.974	15.797	16.4388	29.1736	9.65016	10.2282	7.31686	18.001	20.4847	16.4774	13.5445	12.3644	17.3556	11.5307	10.4963	14.361	11.9008	11.4948	11.4578	9.32864	7.41384	4.22494	12.5141	7.117	3.68066
	ENSG00000011347	3.19409	6.25503	6.47065	2.31839	12.9388	18.5889	9.53376	15.9071	20.5703	2.66016	36.4108	32.5429	10.4666	33.8366	26.2399	4.33862	36.0239	45.7221	8.01421	30.3101	34.9222	17.8991	23.7403	14.8021	7.80974	17.9	13.0937	8.68514	7.3738	5.90977	6.6778	11.2666	10.7607	5.66039	8.14244	10.048	1.88256	9.72832	10.2579	14.8034	15.6001	17.0594	5.54676	17.6079	11.9707	14.3018	16.0906	24.4501
	ENSG00000011376	48.8508	39.7122	45.4649	32.9211	21.4299	26.8311	22.6427	30.2992	23.4076	30.7128	23.689	30.735	33.9194	41.2042	40.2345	30.7835	42.2349	26.2382	28.8511	37.3047	35.7792	11.3683	42.3428	26.1681	38.3387	38.3571	31.9302	50.1808	44.4806	54.3136	33.0987	30.9831	31.2734	40.2292	32.8713	31.9709	35.7686	34.0491	28.4655	41.5077	36.4002	35.1373	30.0029	35.5247	29.1051	27.0713	45.1775	36.5437
	ENSG00000011405	162.899	126.846	140.311	104.328	148.797	156.603	124.177	156.041	154.632	106.89	153.54	175.973	97.4941	125.796	122.453	86.3592	85.298	142.622	97.3726	102.782	105.409	130.131	85.3943	120.532	77.7424	75.6183	97.1689	280.096	252.85	187.143	286.565	274.751	189.322	368.936	227.988	231.408	359.097	237.064	310.557	248.466	301.054	223.809	184.808	191.215	217.115	171.111	159.668	184.559
	ENSG00000011422	3.94564	11.6373	13.1116	15.3014	45.8924	42.0881	15.0157	30.5517	28.6093	11.608	26.7598	24.4072	6.39623	16.6454	26.5314	5.99143	9.7306	15.5871	13.4238	10.8805	14.783	13.3034	5.49216	10.573	9.58468	9.6806	14.2422	17.6115	17.1262	11.8195	30.4856	36.6164	50.7772	13.7467	38.9028	32.5798	10.1187	35.3292	27.1833	8.41765	16.9685	16.2955	25.9689	8.9584	4.69437	28.6036	9.28304	7.88714
	ENSG00000011426	97.3259	76.6605	65.0471	76.275	73.9939	53.8377	56.2492	72.2132	46.1059	61.9092	73.699	45.4998	61.6364	56.7581	68.5152	51.237	81.9855	29.0959	48.4859	59.6487	31.4943	21.2854	61.654	31.1902	67.8028	70.8693	52.6044	56.4534	73.2622	58.2535	85.9404	54.7965	37.9989	133.221	53.3782	93.1722	59.3005	66.0502	70.2663	49.3448	53.9161	54.4882	37.5667	41.394	38.7286	37.5422	37.751	63.8858
	ENSG00000011451	60.6878	48.8765	52.2761	72.5656	58.6291	53.4869	51.0056	57.821	55.5635	74.4846	59.2224	60.2646	79.2745	66.5816	76.3872	77.682	62.3173	65.4657	69.9239	67.6148	78.8428	72.5638	63.0713	67.6669	78.8074	56.8051	68.9141	32.328	28.3059	44.1826	38.9055	37.6406	48.4233	40.6335	37.6965	37.1471	50.123	54.2738	50.2635	56.8917	44.8845	58.0529	59.2495	59.3108	51.8728	56.441	63.1247	51.5293
	ENSG00000011454	82.8585	58.9137	79.0101	89.9535	76.2178	80.8442	98.4361	113.622	114.201	152.597	109.013	110.586	212.626	134.528	122.161	177.883	145.959	173.796	192.742	184.969	175.682	242.605	136.241	198.507	188.854	169.319	194.338	63.2085	67.5535	56.2836	94.0699	94.2295	78.3516	105.324	109.772	89.2139	105.658	103.427	90.782	117.267	111.664	92.4263	138.921	123.564	122.993	139.187	121.608	137.499
	ENSG00000011465	0	0	0	0	0	0	0	0	0	3.62749	0	0	24.422	0.272875	0	8.26404	0	0.519569	51.0906	0.194295	1.28548	23.2204	0	8.19404	35.6763	1.09592	6.43198	0.241254	0	0	0	0.256059	0	0	0	0	0.235319	1.28004	0	0	2.73686	0	55.2155	0.61782	3.05134	57.9734	11.4491	11.8307
	ENSG00000011478	0.187888	1.74559	0.851402	2.78207	1.21302	0.876835	0.238344	1.51496	0.709321	1.451	0.658027	0.301323	0.193825	1.63725	2.04088	0	1.65627	0.779354	0.801421	0	0.856987	1.2094	1.24017	2.11459	0.709977	0.730612	0	11.0977	9.03885	13.5081	18.2914	5.88935	14.796	11.7251	6.03144	11.5704	6.1183	3.58412	12.5659	8.70791	7.93689	4.58312	4.53826	6.1782	5.39853	7.91707	6.49813	3.41776
	ENSG00000011485	22.3587	24.7292	20.6039	33.8485	25.069	22.6223	17.1608	21.7145	18.9152	25.3925	18.4248	21.0926	25.3911	30.2892	22.4497	27.2713	28.1566	20.2632	23.8423	30.3101	25.4954	18.141	19.6655	26.4324	22.0093	23.1969	23.4308	28.9505	23.0728	25.3276	30.4856	20.9968	18.1587	23.6524	16.2849	15.2242	20.2375	19.9687	17.4384	15.0937	12.0422	16.8048	19.4137	20.3881	14.5526	11.2371	14.8529	14.4597
	ENSG00000011523	30.6257	39.4213	40.8673	53.5548	56.4052	58.9233	36.2283	53.2762	48.7067	36.2749	43.8685	64.1818	29.0738	30.0163	50.7304	39.4608	27.3285	40.0068	39.6703	32.6416	43.4921	25.8811	28.3467	35.948	49.6984	30.3204	43.4159	36.4293	51.1408	37.9914	41.2282	57.8692	29.9283	33.7602	49.7594	37.1471	37.4158	39.4253	34.1074	28.1556	30.6528	39.2111	42.1049	31.8177	22.0636	32.6898	24.4453	24.4501
	ENSG00000011566	29.8742	30.6933	27.0746	30.1391	37.1991	25.6036	35.2749	32.5717	32.3923	39.1769	31.366	33.1455	35.0824	33.0179	37.6105	36.775	33.9536	37.1492	32.2572	34.5846	41.9924	22.4948	34.9018	45.4637	40.8237	29.0418	30.3222	20.9891	16.4126	16.6037	23.5175	13.8272	18.8313	19.8114	22.9195	17.9646	24.9439	19.7126	17.4384	21.4795	22.7159	21.6425	25.9689	25.6395	20.6552	29.3698	23.8265	24.4501
	ENSG00000011590	0	0	0	0	0	0	0	0	0	0	0	0	0	0	0	0	0	0	0	0	0	0	0.177167	0	0	0	0	0	0	0	0	0	0	0	0	0	0	0	0	0	0	0	0	0.30891	0	0	0	0
	ENSG00000011600	0	0	0	0.231839	0	0.175367	0	0	0	0.241833	0	0.301323	0	0.272875	0	0	0	0	0	0	0	0	0	0	0	0	0	0	0	0	0	0.256059	0	0	0	0	0	0.256008	0	0	0	0.509236	0.252125	0	0.938875	1.27695	0	1.05162
	ENSG00000011638	20.4798	17.165	19.2417	11.8238	17.1844	20.3426	27.8863	16.9171	18.4423	14.0263	19.0828	18.3807	11.6295	11.7336	19.2426	13.8423	13.6642	22.861	11.2199	14.5721	15.8543	14.2709	10.2757	10.0443	11.8921	6.39285	11.256	12.0627	15.2233	10.6939	8.71018	14.0832	20.1764	16.9812	15.9833	12.7883	8.4715	19.7126	14.6174	15.6742	17.7896	20.624	13.3626	9.88513	10.0929	18.8988	15.1623	9.20166
	ENSG00000011677	7.51551	6.54597	11.0682	4.1731	6.87375	17.5367	4.29019	10.6047	8.51185	2.1765	5.92224	8.73837	0.775301	1.63725	6.70575	2.06601	3.51958	8.31311	2.80497	4.0802	6.64165	0.241879	0.177167	2.11459	0.887471	0.365306	13.3234	5.79009	5.70875	3.0956	4.35509	6.1454	4.03528	3.43667	5.12672	4.87175	0.235319	2.30408	2.30802	0.580527	1.09474	0.254618	2.52125	0	0	1.02156	0	0
	ENSG00000012048	69.3306	50.7676	55.0006	50.0772	57.2139	50.3303	16.4457	50.4987	38.0669	22.2486	33.9981	48.513	15.6998	27.2875	45.774	17.3545	24.223	20.7828	26.6472	24.8698	21.6389	29.2674	15.4135	13.7448	26.9791	23.0143	32.8491	103.739	104.422	79.9227	108.006	105.496	44.388	96.8332	82.3291	77.0345	69.6545	66.0502	66.4196	42.6688	25.1791	35.9011	44.6262	29.0376	26.9927	19.4096	22.5887	24.1872
	ENSG00000012061	14.2795	23.8564	17.8794	28.9799	27.2928	29.2863	28.6013	30.0467	22.4618	35.0658	25.8824	27.7217	30.8182	33.5637	26.823	37.3948	32.9184	30.6546	34.4611	36.1389	30.8515	35.0725	37.205	42.2918	31.4165	31.051	33.7679	14.4752	25.9272	15.478	20.3237	23.3013	26.9018	20.4179	29.2525	16.7466	16.943	19.7126	23.0802	21.1892	26.5475	23.4248	29.7508	28.1108	19.9511	27.3267	20.1133	25.2388
	ENSG00000012124	0	0.145466	0	1.1592	0	0.175367	0.238344	0	0	5.07849	0.219342	0	2.71355	0	0	1.23961	0	0	5.40959	0	0.64274	0.483759	0	1.0573	3.72738	0.365306	2.29714	0	0	0	0	0	0.336273	0	0	0	0	4.60815	0	0.580527	2.18949	0	17.1445	1.23564	1.87775	8.93863	3.40378	2.36614
	ENSG00000012171	2.63043	4.80037	5.27869	15.9969	8.69328	10.8728	12.6322	11.8672	11.1127	24.4251	15.1346	20.1886	34.8885	12.2794	15.7439	22.9327	17.5979	26.7578	31.6561	39.6362	31.4943	23.4623	22.323	35.1551	25.0267	35.6173	34.6868	3.86006	6.18447	6.75403	11.9039	21.2529	20.8489	9.29922	14.777	8.83005	13.6485	17.6646	15.8997	26.414	20.2528	23.9341	34.0369	47.2633	56.3325	38.5638	43.6303	50.7406
	ENSG00000012174	20.2919	16.0012	17.8794	23.1839	13.5453	17.186	16.2074	22.7244	20.8067	28.7781	22.5923	18.9834	27.9108	29.1977	25.6568	28.5109	27.9496	26.498	32.2572	25.2584	25.9239	60.4698	28.1695	27.4897	33.7239	26.6673	21.3634	15.199	9.51458	13.7895	15.388	14.3393	13.4509	16.1726	14.4755	11.8749	13.6485	21.7607	17.6948	21.1892	25.4528	17.8232	22.6913	22.2415	19.0122	22.985	19.4944	22.3469
	ENSG00000012211	0.375776	0.436398	0.510841	0.695517	0	0	0	0.252494	0.709321	0.241833	0.219342	0	0	0	0.291554	0	0.414068	0.779354	0.40071	0.388591	0.214247	0	0.5315	0	0	0.547959	0.459427	1.68878	0.951458	0.562836	1.16136	0	1.34509	0.202157	0	0.304484	0	0.256008	0.512893	0	0.821058	1.52771	0.252125	0.926731	0.469437	0.510779	0.309435	0.262905
	ENSG00000012223	0	0	0.17028	0.231839	0	0	0	0.252494	0	0	0	0	0	0	0	0	0	0	0	0	0	0	0	0	0	0	0	0	0	0	0	0	0	0	0	0	0	0	0.256446	0	0	0	0	0	0	0	0	0
	ENSG00000012232	48.2872	41.3123	47.3379	37.3261	41.0404	42.4388	30.7464	35.6016	39.0126	51.9941	29.3919	49.417	87.9967	65.4901	50.7304	78.0952	65.6298	59.4907	57.1012	108.417	84.8417	31.4443	62.0083	77.7112	66.2053	59.1795	75.5758	45.8382	45.9078	53.4694	53.4224	45.5784	56.1576	31.5365	37.9981	50.2399	40.0043	36.6092	35.3896	44.1201	64.8636	51.4328	52.19	61.1642	31.687	58.2288	57.2454	45.4825
	ENSG00000012504	0	0	0	0	0	0	0	0	0	1.69283	0	0	9.10979	0.272875	0	2.68581	0.207034	0	49.4877	0	0	11.6102	0	0	32.4814	0	0.229714	0	0	0	0	0	0	0	0	0	0	0	0	0	0	0	0	0.926731	15.022	0.255389	8.35474	10.2533
	ENSG00000012660	148.807	163.94	138.097	181.298	164.161	151.868	250.023	121.702	135.244	130.832	112.742	106.97	96.3312	99.3267	116.33	108.672	75.1534	71.7005	110.997	59.4544	83.9847	32.6537	56.339	82.9977	105.964	59.3622	82.6969	64.1735	57.3253	66.9774	65.6167	71.6964	98.8643	64.2859	93.1857	80.3839	32.2388	88.3229	64.6245	39.7661	70.611	54.7428	69.5866	39.8494	22.0636	78.4045	33.1095	33.6518
	ENSG00000012779	0	0.872795	0.510841	0.463678	0	0.876835	0.238344	0.504987	0.945761	0.483666	1.09671	0	0.581476	1.91013	1.16622	0.413202	0.414068	0	0.601065	0.194295	0.64274	0.967518	0	0	0.887471	0	0.229714	0.241254	0	0.281418	0.580678	0	0.336273	3.84098	0	1.52242	3.05915	1.28004	2.30802	1.74158	2.18949	1.78232	0.756376	1.85346	0.234719	0.766168	0.928304	0
	ENSG00000012817	16.5341	16.5831	12.2602	20.8655	21.6321	21.7455	26.6945	24.7444	26.7178	23.9415	32.4627	23.5032	30.4306	24.8317	22.1581	24.5855	22.1526	26.2382	26.0462	23.3154	24.2099	30.7187	21.4372	29.6043	24.8492	23.0143	21.3634	12.0627	10.9418	6.75403	16.259	15.8756	15.8048	19.0028	20.5069	15.2242	20.2375	19.7126	16.4126	21.7698	29.5581	15.5317	19.6658	16.9901	15.9609	29.6252	12.068	19.9807
	ENSG00000012822	4.13353	3.05478	3.57589	13.9103	7.68243	8.24225	8.58039	15.4021	9.22117	26.6016	21.0569	18.9834	33.9194	14.1895	21.2835	23.5525	24.43	27.797	29.6526	36.9161	32.3513	28.5418	24.9805	37.2697	27.5116	32.8775	35.1462	3.1363	1.18932	4.22127	6.96814	4.86511	7.39801	7.07549	9.04716	3.9583	7.76554	10.2403	9.48852	10.1592	15.0527	9.42086	18.153	16.0633	14.0831	22.2189	15.7812	24.713
	ENSG00000012963	61.6272	56.1498	58.917	66.5378	44.4772	44.5432	39.8035	47.4688	40.4313	40.8698	51.1068	46.7051	47.0995	53.7565	65.0166	44.4192	51.7585	45.7221	48.4859	47.7966	46.7058	30.4768	50.1381	35.948	65.8503	65.755	55.5907	40.7719	45.4321	46.4339	35.131	45.5784	32.2822	38.612	41.9185	42.6278	34.3566	39.9373	35.1332	31.929	33.6634	29.0264	27.4817	30.891	19.2469	24.0066	18.8755	23.1356
	ENSG00000012983	53.3601	53.2405	58.7467	62.5965	65.5028	62.2553	84.8505	92.4127	95.5219	80.2886	108.574	102.751	76.7548	76.9509	66.7659	85.1196	75.7745	84.9496	92.5641	81.9926	97.4823	55.8741	63.4256	124.232	86.2622	69.2255	87.2912	55.2471	50.903	45.0269	56.3258	61.7101	51.786	64.0837	76.5993	50.2399	75.7729	91.907	71.0356	78.0809	79.9163	73.8392	81.6886	64.8711	88.0195	87.3431	71.4794	74.9278
	ENSG00000013016	10.7096	3.34572	4.08673	7.88253	12.1302	13.3279	8.34204	20.452	25.772	11.1243	17.7667	15.3675	19.1887	22.3758	15.4524	22.7261	23.1878	14.2882	14.4256	15.155	14.5688	4.59571	25.8663	15.0665	19.5244	21.3704	14.472	4.58382	1.90292	3.0956	15.0976	6.40146	8.7431	7.27765	6.03144	8.83005	10.3541	8.19227	6.66761	9.5787	9.03163	13.7494	7.31164	10.5029	9.62347	9.70479	7.73587	15.5114
	ENSG00000013275	68.9548	61.823	65.8985	49.6135	33.3579	31.3907	23.8344	26.7643	25.772	42.3208	28.9532	27.1191	41.2848	47.2074	45.774	47.9314	52.7937	30.135	41.4735	35.556	28.7091	23.4623	46.5948	36.741	49.6984	50.2295	35.3759	85.6451	67.7914	73.1686	54.2934	43.53	48.7596	43.8681	30.1572	41.7144	55.3001	32.2571	52.3151	39.7661	38.316	51.6874	38.3231	42.0118	50.4645	36.2653	47.0341	48.6373
	ENSG00000013288	4.6972	4.21851	3.91645	12.7511	11.1193	10.3466	7.86535	9.08977	12.0585	11.3662	8.55435	12.0529	7.36536	11.4608	10.2044	9.91685	7.86729	13.249	13.6242	11.4634	16.497	36.5238	8.68116	6.87242	11.3596	6.75816	14.9314	3.86006	7.84953	3.93985	13.3556	16.1317	12.7784	11.5229	14.777	25.2722	14.1192	9.2163	17.1819	17.7061	9.57901	19.8602	15.6318	21.3148	30.5134	15.8341	31.8718	26.0275
	ENSG00000013293	2.81832	0.436398	0.17028	0.231839	1.61735	1.75367	0.238344	0	0.472881	0	0.658027	2.10926	0	0	0	0.206601	0.207034	0	0.40071	0.194295	0.64274	0.483759	0.354333	0	0.177494	0.182653	0.689141	0.723762	0	0.844254	2.03237	1.53635	6.05291	2.42588	1.20629	4.26278	0.235319	1.53605	0.512893	0.290264	0.273686	0	0.756376	0	0	0.510779	0	0
	ENSG00000013297	29.4984	5.09131	2.55421	9.04172	25.069	21.9209	7.15032	6.56483	4.72881	0.725499	5.48356	4.51985	1.35678	1.63725	3.7902	0.826404	0.828136	3.11742	8.01421	0.582886	3.85644	7.74014	0.5315	5.5508	3.0174	0.913265	7.35084	3.37755	3.56797	5.62836	20.0334	12.0348	18.8313	16.3747	5.72987	33.4933	0.941278	6.91223	4.61603	0.290264	4.37897	0.763853	18.4052	0.61782	0.938875	7.1509	0.309435	1.84033
	ENSG00000013306	123.254	122.046	139.97	65.6104	73.1853	92.7691	60.3011	68.1733	82.5177	60.9419	62.5126	67.4964	56.9846	76.9509	81.6352	54.3361	61.9032	61.8287	53.4948	65.6718	59.3464	156.738	55.4531	61.3231	53.7807	56.0744	60.185	103.015	105.136	122.98	76.6496	75.5373	89.7849	66.9139	62.1238	89.5184	58.5945	52.2257	84.3709	57.7625	53.9161	75.1123	44.3741	69.5048	44.3618	48.0132	59.102	38.1212
	ENSG00000013364	0.939439	2.47292	1.87308	4.63678	9.29978	8.41761	25.5028	7.32232	12.2949	1.69283	14.6959	8.43705	4.26416	2.72875	3.2071	1.85941	2.07034	7.27397	2.20391	6.60604	6.64165	1.2094	8.85833	15.0665	4.08237	5.47959	5.0537	0.482508	0	0.562836	2.90339	4.353	6.05291	3.63882	4.52358	4.26278	1.64724	8.19227	7.94984	4.06369	17.7896	8.65701	5.79888	5.86929	2.81662	11.4925	7.73587	4.99519
	ENSG00000013374	91.8772	101.099	115.62	108.501	108.363	102.064	121.555	139.629	125.077	105.681	125.683	133.185	88.3843	85.1371	111.082	89.6648	87.9895	103.394	96.7715	96.9534	114.622	86.8347	83.0911	91.1917	82.5348	87.856	105.209	96.019	117.267	102.999	135.879	116.507	103.908	142.925	120.629	125.448	137.427	139.269	115.657	115.815	128.632	113.814	128.584	98.2334	103.98	127.184	104.279	107.791
	ENSG00000013375	54.8633	44.3671	47.6785	47.9907	51.9575	56.8189	65.783	45.9538	57.6914	44.0136	70.1896	49.417	54.6587	43.1143	38.7767	54.9559	35.8169	48.8395	39.47	41.9678	44.1348	33.3794	35.2562	43.6134	42.5986	33.7908	33.0788	44.3907	42.3399	33.7701	54.8741	45.8345	50.441	62.0622	48.2515	55.7206	60.7124	53.5058	71.2921	69.9535	72.2531	81.4777	42.1049	67.0335	105.154	60.5273	85.7134	70.7213
	ENSG00000013392	6.01241	3.78211	4.59757	4.63678	6.46942	6.83931	4.52854	6.81733	8.27541	10.157	8.11567	5.12249	8.52831	7.36764	8.45507	10.1234	10.9728	8.05332	7.21279	11.2691	10.2838	11.6102	9.567	6.87242	9.58468	10.5939	8.26969	3.37755	3.09224	4.22127	4.93577	4.60905	6.05291	7.47981	6.63458	5.17623	6.58894	5.63218	8.71918	7.83712	6.29478	9.42086	5.79888	8.03166	8.68459	8.42785	10.2113	7.88714
	ENSG00000013441	44.7173	31.5661	29.1179	70.0154	44.8816	62.606	231.67	80.293	74.7151	82.7069	78.5246	121.433	165.527	42.2957	47.2318	172.925	84.4699	106.512	103.984	154.27	133.261	117.795	107.363	114.452	128.328	91.8744	152.53	19.7828	31.1602	29.5489	31.647	33.0316	31.9459	30.93	46.4421	28.0126	40.0043	34.8171	53.3408	40.6369	53.6424	46.8497	66.5611	42.9385	58.445	66.1458	71.17	53.6325
	ENSG00000013503	27.4316	23.42	31.5019	15.5332	12.9388	14.3801	8.34204	14.8971	14.4229	22.4905	11.6251	15.9701	16.8628	25.6503	22.7412	21.8997	18.8401	18.4447	21.0373	22.1497	23.9956	14.5128	17.5395	26.961	16.507	24.2928	26.4171	28.468	30.4466	26.7347	15.0976	25.0937	16.4774	15.5661	24.4273	17.0511	17.649	16.6405	18.7206	15.384	14.779	13.4947	13.3626	15.4455	13.1442	16.6003	14.8529	21.8211
	ENSG00000013523	15.2189	13.2374	10.3871	18.779	12.1302	13.6786	20.7359	14.8971	18.2059	22.9741	11.6251	17.1754	19.7702	15.281	19.2426	23.1393	18.8401	21.8219	15.6277	20.9839	14.5688	42.8127	24.0947	22.7318	17.3944	19.3612	12.1748	4.58382	3.80583	7.8797	6.09712	5.88935	9.07937	8.49059	5.72987	7.91659	4.70639	8.70429	7.1805	9.86896	10.6737	12.7309	12.3541	16.0633	10.0929	9.4494	14.234	8.15004
	ENSG00000013561	37.3897	33.8936	49.0407	32.2256	33.7623	31.9168	44.332	39.6415	39.0126	64.8112	59.0031	43.9932	73.8474	91.1404	75.221	67.5585	110.349	89.8855	71.9275	72.0836	71.7727	123.6	85.3943	72.689	77.3875	94.9795	79.4809	36.4293	34.0146	33.2073	33.389	28.6786	31.9459	38.2077	35.8871	32.2753	42.3575	41.4734	33.338	78.9517	76.3584	44.3035	44.6262	49.4256	62.4352	57.9734	53.5322	90.4392
	ENSG00000013563	4.50931	4.07305	5.44897	4.40494	6.46942	5.08564	4.05185	6.56483	4.49237	2.1765	4.82553	6.02646	6.00858	4.91176	6.70575	6.61123	6.83212	7.27397	6.01065	7.77181	6.4274	13.7871	8.32683	10.0443	6.92227	9.13265	8.95883	1.68878	4.28156	4.50269	3.48407	7.4257	11.097	5.25608	8.74558	6.39417	3.05915	4.86416	7.1805	6.09554	8.21058	8.40239	7.81589	9.88513	10.0929	15.8341	7.73587	11.3049
	ENSG00000013573	34.5714	34.4754	36.6103	33.153	33.9644	39.8083	34.5599	30.8042	32.6288	16.6865	23.4696	36.7614	16.669	22.9215	23.6159	14.0489	14.0783	26.2382	22.0391	25.0641	24.8526	19.5922	19.4883	25.6394	21.2993	16.2561	22.7417	69.2399	62.7962	59.942	87.1018	83.219	87.0947	74.1916	60.9175	79.7749	48.0052	59.65	55.136	46.1519	37.7687	48.632	37.8188	50.6613	23.7066	25.5389	38.0605	16.8259
	ENSG00000013583	29.8742	45.5308	52.1058	47.0633	39.6252	47.3491	76.0318	55.2961	67.149	44.2554	76.7698	69.6056	37.9898	52.3921	69.6815	42.973	88.8176	104.433	57.5019	57.7057	79.2713	85.1415	67.1461	60.7945	58.7506	46.0285	47.5507	27.2617	27.8301	30.6745	29.9049	32.2634	27.9107	39.8249	37.3949	34.7112	34.3566	43.2654	36.1589	36.5732	51.7266	51.942	56.7282	65.489	105.389	65.8904	102.423	61.7826
	ENSG00000013588	0	0.290932	0.510841	0.463678	0.808677	1.22757	0	0.757481	0.709321	0	0.658027	0.301323	1.35678	0.545751	0.583108	1.44621	4.14068	7.27397	5.60994	7.77181	4.92768	3.14443	4.96066	6.07945	3.90487	3.1051	7.58055	0	0.237864	0	1.16136	0	0	3.23451	0.603144	1.21794	1.88256	0	0.256446	1.45132	0.547372	2.29156	1.0085	4.94256	30.044	5.36318	28.7774	75.4536
	ENSG00000013619	0.751551	0.581864	0.681121	0	0.808677	0.526101	0.238344	2.01995	0.472881	0.241833	1.97408	1.50662	2.90738	1.91013	2.04088	1.85941	1.03517	2.85763	7.6135	0.582886	1.28548	1.69316	0.177167	2.11459	8.87471	0.365306	2.06742	0	0	0	4.35509	3.32876	1.00882	0.808628	1.50786	0	0.705958	1.02403	1.02579	0.290264	1.64212	0.763853	0.504251	0.61782	4.22494	1.27695	1.23774	1.84033
	ENSG00000013725	0.939439	0	0	0.927356	0.606508	0.876835	1.19172	0.757481	0.472881	0.483666	1.75474	2.10926	0.193825	0.818626	0	0.619803	0.414068	1.29892	0.40071	0.194295	0.214247	1.2094	0	0	0.532482	0.182653	0	0.241254	0.237864	0.562836	0.290339	0.768176	1.00882	0	0.301572	1.21794	0	0	0.256446	0	0.273686	1.27309	1.0085	0.30891	0	0.766168	0.618869	0.262905
	ENSG00000013810	405.65	327.298	325.917	213.524	205	190.799	224.043	197.703	157.706	221.519	218.904	154.579	87.0275	116.518	161.229	92.144	108.279	109.369	136.642	125.709	113.551	36.2819	98.6818	81.9404	107.561	96.4407	155.976	263.932	275.685	285.358	257.241	238.903	159.057	249.057	218.941	282.561	192.021	211.207	172.332	145.422	143.959	154.808	144.468	105.029	67.599	144.295	74.8832	68.0923
	ENSG00000014123	32.3167	49.6039	43.7621	56.5687	52.3618	52.4347	105.825	57.821	73.7694	64.0857	87.0789	61.7712	51.3637	72.0391	55.6869	66.5255	67.9072	70.4016	70.1243	71.5007	58.2751	57.3254	73.8785	79.5615	80.5824	78.7234	61.1038	42.7019	43.0535	48.1225	43.2605	44.5542	57.1664	51.55	50.6641	64.2462	39.2983	65.2821	78.2161	62.1164	91.4111	91.917	63.5356	100.705	76.0489	97.5587	95.3059	64.1487
	ENSG00000014138	24.8012	18.9106	22.9878	21.0973	15.7692	14.5555	8.1037	15.9071	10.4034	13.3008	15.5733	12.0529	11.8233	14.7353	18.3679	13.4291	18.426	11.4305	13.0231	14.9607	14.3545	8.2239	9.21266	8.19404	15.6195	14.9775	15.8502	27.2617	30.2088	30.3931	29.9049	20.2286	23.2028	24.0567	17.1896	28.317	23.5319	19.9687	21.7979	16.545	8.48426	15.2771	10.8414	15.4455	10.7971	8.17246	12.068	8.67585
	ENSG00000014164	3.19409	5.23677	3.91645	5.10046	4.85206	5.26101	5.00523	7.8273	2.3644	2.41833	4.38685	2.71191	3.48885	3.54738	3.2071	3.92542	4.96882	5.45548	2.40426	4.2745	4.28494	6.53074	4.07483	7.13674	2.66241	5.11428	5.28342	4.58382	4.51942	7.03545	3.48407	5.37723	4.37155	4.64961	4.52358	7.00314	3.52979	3.0721	3.3338	3.48316	1.64212	3.81927	3.78188	5.86929	4.22494	3.83084	3.71322	2.89195
	ENSG00000014216	93.756	107.936	155.125	38.2534	62.8746	60.677	28.3629	46.7113	47.2881	56.8308	36.4108	50.321	52.3328	52.9378	65.8912	54.5427	65.4228	58.4515	63.1119	40.802	68.9875	54.4229	41.9885	61.5874	52.1833	39.453	72.3598	106.393	107.039	121.573	82.7467	52.2359	98.528	69.3398	39.2043	79.4704	85.8916	52.9937	92.3207	95.787	57.474	93.6994	74.377	93.2909	131.677	65.635	101.495	75.4536
	ENSG00000014257	2.81832	1.30919	0.510841	4.1731	10.1085	11.7496	1.43006	7.06982	8.03897	14.9936	8.7737	3.31455	6.00858	7.09476	9.03818	14.8753	9.52357	10.1316	2.40426	8.1604	8.99836	4.59571	4.07483	7.92971	4.08237	2.73979	8.26969	1.44752	1.42719	0	12.7749	4.353	10.4245	9.09706	6.33301	9.13453	5.17703	7.16823	7.1805	8.12738	17.2422	5.09236	16.136	6.1782	0	12.2587	3.40378	0.525809
	ENSG00000014641	119.872	236.237	256.612	116.151	133.836	129.421	86.0422	154.779	99.0685	126.72	162.094	125.049	244.607	415.862	229.162	184.288	736.006	275.631	221.793	502.836	243.813	278.161	789.632	336.748	295.173	749.79	249.01	233.534	217.646	194.178	162.88	124.444	129.129	179.515	112.486	154.678	186.138	111.62	190.027	304.777	178.991	183.579	136.4	239.714	232.841	209.419	201.133	416.441
	ENSG00000014824	82.6707	95.2802	104.722	73.7248	83.0916	81.1949	51.244	90.8977	81.3355	90.4455	86.2016	81.3572	82.7634	80.2254	85.7169	73.9632	74.9463	84.9496	76.3353	67.8091	76.9146	152.142	66.2603	62.3804	77.7424	77.2622	83.1564	69.2399	58.9904	56.0022	62.1326	64.5268	47.4145	80.8628	62.4254	63.9417	73.1843	69.3783	61.8036	64.4385	62.4004	67.2191	77.9068	59.6197	61.9657	63.0812	63.1247	60.9939
	ENSG00000014914	0.751551	0.72733	2.38392	0.927356	1.41518	1.0522	6.43529	2.52494	3.5466	2.902	5.04488	3.61588	4.84563	3.27451	4.37331	3.92542	3.31255	5.71526	7.41314	1.74866	3.85644	5.80511	1.063	5.5508	6.0348	1.27857	4.36456	1.44752	0.951458	0.562836	0.871018	1.53635	1.34509	1.61726	1.50786	0.304484	1.1766	1.28004	1.02579	2.90264	4.65266	4.07388	2.52125	4.63365	4.22494	4.8524	4.02265	3.41776
	ENSG00000014919	41.7111	41.7487	42.9106	42.6584	38.0078	37.0024	48.6222	38.1265	33.3381	38.2096	37.9462	35.5561	32.5626	27.5604	39.0683	32.4364	35.8169	36.6296	30.0533	34.9732	35.9935	20.8016	26.575	40.4415	36.7413	31.9643	30.0925	29.1917	24.0243	26.7347	22.9368	20.2286	17.8225	21.4286	26.8399	24.6632	17.1783	26.6249	14.361	22.6406	27.3686	25.2072	26.221	28.4197	14.5526	21.1973	30.9435	19.9807
	ENSG00000015133	55.4269	67.0598	66.0688	55.8732	77.8352	76.8107	57.2026	62.6184	83.4634	38.2096	53.5195	62.3739	16.4751	33.0179	49.5642	24.1723	15.3205	42.0851	41.8742	10.4919	50.5622	21.2854	3.36617	15.8594	26.4466	4.74898	28.4845	82.9913	79.2088	69.7916	87.3921	86.5478	100.882	79.0434	62.1238	83.7332	105.658	79.8746	82.0628	67.6314	68.1478	67.4737	53.4506	47.2633	86.6112	30.6467	61.5775	37.8583
	ENSG00000015153	34.0077	25.4565	36.0994	46.8315	33.9644	38.0546	95.3376	41.1565	37.594	81.4977	51.7648	42.4866	100.401	66.3087	49.8558	82.6404	70.5986	53.2558	71.3264	92.4846	67.9162	81.0296	90.1778	76.9182	90.3445	96.2581	77.4135	23.1604	33.0632	23.9205	41.8088	41.4815	29.592	35.7818	33.7761	28.0126	30.5915	42.4974	30.7736	48.1838	53.9161	30.8088	54.7112	45.4098	41.0758	61.8042	43.6303	63.8858
	ENSG00000015171	79.8523	51.7859	69.3041	84.8531	80.059	93.8213	66.498	97.21	92.2117	106.407	86.4209	94.0128	146.92	90.8675	95.3382	127.679	108.9	131.711	129.029	124.155	134.547	119.73	128.446	157.008	178.382	144.478	157.354	54.5234	49.4758	45.0269	55.4548	58.8935	52.7949	99.2591	84.7417	57.852	94.1278	81.4107	75.1388	90.5623	85.6637	77.9131	95.8077	83.7147	111.726	101.39	77.3587	112.786
	ENSG00000015285	0.751551	0.581864	0.851402	0.231839	0.404338	0.701468	0	0.504987	0.23644	0.725499	0.438685	0.301323	0.387651	0.545751	1.16622	0.619803	1.03517	1.81849	1.00178	2.33154	0.428494	2.17691	0.885833	0.792971	0.177494	0.365306	0.689141	0.241254	0.237864	0.281418	0.290339	0.256059	0.672546	0.808628	0	0	0	0.256008	0.256446	0.870791	0	0.509236	0.756376	0.926731	0.704156	0.766168	0.618869	0.525809
	ENSG00000015413	1.87888	1.74559	1.02168	0.463678	0	0.350734	1.66841	1.00997	0.472881	4.59483	0	0.301323	4.65181	0.272875	0.583108	4.95842	1.03517	0	3.80675	0	0	0.967518	0	0.528648	0.709977	0.182653	0	1.20627	0.475729	1.40709	0	0.256059	1.34509	0	0	0	3.52979	0.256008	2.30802	1.74158	0.273686	5.09236	0.252125	4.32474	3.7555	1.02156	5.87926	1.05162
	ENSG00000015475	15.5947	13.6738	11.9196	19.4745	14.5562	15.2569	16.4457	19.1895	15.8415	13.5426	13.8186	19.2847	10.0789	16.6454	16.6186	12.6027	11.3869	11.1707	12.8227	17.098	17.5682	6.77262	16.4765	9.51566	7.63225	10.5939	13.0937	14.234	14.034	10.131	16.5493	15.8756	13.1146	18.3963	14.1739	15.8332	22.3553	19.2006	18.4641	18.5769	11.2211	22.1517	17.6488	16.9901	14.0831	12.7695	18.2566	13.4081
	ENSG00000015479	299.493	321.916	294.926	271.252	270.502	225.873	220.945	307.032	258.429	266.016	264.966	254.317	250.616	256.776	253.944	256.598	277.426	216.92	260.261	247.921	210.605	173.186	241.124	206.173	238.197	247.677	257.279	358.745	360.602	346.988	304.276	377.942	255.904	281.807	319.063	248.764	318.152	277.513	256.446	231.34	243.58	219.226	270.783	202.336	197.868	215.804	167.404	236.614
	ENSG00000015520	0.187888	0	0	1.1592	1.41518	0.701468	0.715032	0.504987	0.472881	0.241833	0.219342	0.602646	0.581476	0.272875	0	0.206601	0.207034	0.259785	0.801421	0.194295	0.214247	1.2094	0.177167	0	1.24246	0	0	0	0	0.281418	0.871018	0.256059	0.672546	2.22373	1.20629	2.13139	3.52979	2.04807	1.28223	1.74158	0.821058	2.03694	0	4.01583	3.99022	0	5.26039	1.84033
	ENSG00000015532	16.9099	19.2015	20.0931	27.5888	39.8273	41.7373	24.3111	33.5817	42.0864	34.3403	35.3141	35.8574	31.7873	34.6552	27.9892	26.8581	48.0319	40.2666	31.8565	44.6879	35.1365	39.1845	44.4688	32.7761	41.0012	36.7132	35.3759	20.9891	20.4563	23.9205	35.131	27.3983	55.1488	40.2292	34.6808	52.0668	27.0617	33.0251	32.8251	49.6351	35.8528	55.2521	26.9774	72.285	38.0244	40.3515	51.0567	42.3276
	ENSG00000015568	0	0	0	0	0	0	0	0	0	0	0	0	0	0	0	0	0	0	0	0	0	0	0	0	0	0	0	0	0	0	0	0	0	0	0	0	0	0	0	0	0	0	0	0	0	0.255389	0	0
	ENSG00000015592	1.69099	0	0	0.463678	0	0	5.72026	0	0.23644	0.967332	0	0.903969	0.387651	0	0.583108	0.619803	0	0.259785	1.00178	0	0.428494	0.241879	0.354333	0.264324	0.177494	0	1.37828	0	0.475729	0.281418	0	0.512117	0	0	0.301572	0	0	0.256008	0	0	0.821058	0	2.26913	0	0	1.02156	0	0
	ENSG00000015676	67.2638	69.9691	76.6262	83.6939	70.1527	62.606	67.6897	76.0006	59.1101	62.3929	67.5575	75.9334	74.8166	80.2254	74.0548	57.4351	101.033	86.5083	83.3477	83.3527	93.1973	120.214	94.0755	88.5485	77.565	84.3856	77.1838	74.5474	76.1166	87.8024	92.6182	83.7311	92.4751	99.4612	66.0442	98.3484	93.4218	71.4263	89.4998	103.914	73.3478	102.102	82.9493	115.841	87.0806	89.897	89.7361	78.3456
	ENSG00000016082	1.87888	0.72733	0.510841	77.8979	35.3796	28.4094	24.3111	318.142	263.631	116.08	496.811	435.412	39.3465	267.691	404.094	84.7064	228.359	484.758	52.6934	110.36	357.792	59.7442	11.5158	159.387	35.8538	18.9959	184.23	1.20627	0.237864	0	51.6804	12.8029	14.4597	157.076	138.723	246.023	46.1226	152.581	254.395	55.1501	183.096	131.892	70.0909	74.7563	5.86797	77.8937	46.7246	13.1452
	ENSG00000016391	20.6677	16.4376	16.6875	20.17	22.8451	27.708	18.8292	20.7045	25.5355	15.961	21.0569	15.0662	9.69126	10.6421	17.7848	5.78483	14.4924	17.1458	17.4309	13.6007	11.5693	25.3973	17.3623	18.767	21.2993	14.4296	14.472	18.5765	17.1262	14.3523	20.0334	20.9968	31.2734	21.6308	25.6336	21.9229	20.2375	23.2968	22.8237	25.8335	26.5475	25.971	14.119	31.5088	61.2616	22.4743	51.985	43.9051
	ENSG00000016402	2.63043	2.47292	1.53252	1.85471	1.21302	2.6305	0	0.504987	0.23644	0	0.219342	0.602646	0.193825	1.36438	0	0	1.86331	1.03914	1.8032	4.85738	0.64274	0.967518	6.20083	2.64324	1.41995	4.01836	1.37828	3.1363	1.90292	2.25134	0.580678	1.02423	1.68137	0.606471	1.20629	2.74036	0	0.512017	0.512893	0	0.273686	0.509236	0.252125	0.926731	0.234719	0.766168	0.928304	1.57743
	ENSG00000016490	0	0	0	0	0	0	0	0	0	0	0	0	0	0	0	0	0	0	0	0	0	0	0	0	0	0	0	0	0	0	0	0	0	0	0	0	0	0	0	0	0	0	0	0	0	0	0	0
	ENSG00000016602	0	0	0	0	0	0	0	0	0	0	0	0	0	0	0	0	0	0	0	0.194295	0	0	0	0	0	0	0	0	0	0	0	0	0	0	0	0	0	0	0	0	0	0	0	0	0	0	0	0
	ENSG00000016864	26.4922	25.602	26.0529	38.7171	30.1232	36.4763	30.2697	42.1664	33.811	37.2423	30.0499	33.1455	31.9812	32.4722	33.2372	27.0647	38.7154	43.9036	45.681	43.3279	41.3496	49.1015	31.89	43.3491	38.8712	29.2245	38.3622	18.094	20.9321	23.3577	31.0663	26.6301	23.2028	31.7386	27.443	32.8843	25.4145	24.3208	35.3896	31.0582	26.2738	32.5911	35.0454	33.6712	33.5648	37.7976	33.4189	28.9195
	ENSG00000017260	97.8896	94.8438	91.9514	76.7387	84.5067	75.5832	92.0008	107.562	99.5414	111.001	79.8406	87.9863	114.163	63.3071	83.0929	111.565	69.9775	74.5582	103.784	67.2262	71.3442	58.7767	60.591	66.3453	83.0673	58.0836	67.7655	46.8033	39.7234	43.3383	44.7122	44.8102	56.8301	42.6551	48.5531	61.5058	39.063	42.4974	46.4168	39.4759	42.9687	48.3774	45.3826	70.4315	61.2616	60.7827	72.7171	56.2616
	ENSG00000017427	0	0	0.17028	3.24575	0.606508	0.526101	0.238344	1.51496	1.41864	0	0.438685	5.72514	5.81476	0.545751	8.16352	1.033	1.03517	4.15655	13.2234	0	4.49918	14.029	0.5315	2.37891	4.25986	0	2.06742	0.965016	0.237864	0	2.03237	0.512117	1.00882	4.64961	0	0.913453	6.35362	0.768025	1.02579	2.32211	0.273686	2.03694	2.52125	1.54455	3.7555	1.78773	5.26039	4.73228
	ENSG00000017483	18.6009	15.7103	13.963	2.78207	4.85206	3.85807	1.19172	1.26247	2.3644	0.241833	0.658027	1.20529	0.969126	1.91013	1.74933	1.033	0.414068	1.03914	1.00178	0	0.856987	0.483759	0.177167	0	0	0	0.918855	27.7442	22.1214	21.3878	17.13	9.21811	8.7431	2.22373	2.41258	4.26278	2.58851	2.56008	4.10314	1.45132	0.273686	2.03694	1.76488	4.63365	1.64303	1.02156	6.80756	3.68066
	ENSG00000017797	109.163	96.153	105.744	87.6351	92.3913	81.3703	112.26	89.3827	90.0837	69.1642	100.02	90.9996	53.8834	54.0293	69.0983	54.3361	53.2078	64.9461	62.5108	46.048	61.7031	51.0365	47.1263	48.8999	57.1531	49.3163	69.6032	110.012	117.981	75.9828	115.845	115.226	73.3075	90.9706	96.503	83.1242	73.655	112.132	73.0872	68.212	99.8953	71.5476	94.7992	46.9543	72.9975	75.3398	45.7963	59.6793
	ENSG00000018189	40.9596	37.8211	41.7187	48.6862	47.1054	56.8189	89.379	50.2462	56.5092	54.6543	93.6592	78.9466	66.6759	71.2205	76.3872	75.616	54.45	73.7788	81.3442	55.7627	77.1288	77.8852	37.0278	76.6539	63.1879	40.5489	68.6844	46.562	40.4369	37.1472	66.4877	60.6859	53.4674	84.9059	60.6159	62.4193	80.7146	57.6019	87.4482	83.0154	56.3793	66.9645	66.8132	65.7979	79.3349	62.0596	58.4832	60.7309
	ENSG00000018236	0.375776	1.89106	2.38392	0.463678	0.202169	0.350734	2.86013	0.504987	0.23644	0.725499	0.87737	0.602646	6.00858	0	0.291554	2.06601	3.10551	2.07828	4.80852	4.0802	7.07014	13.5452	3.01183	5.02215	7.09977	5.29693	9.64798	0.965016	0.951458	1.68851	0.290339	0	0	0.808628	0.904716	0.913453	0.235319	0.256008	0.512893	0.870791	2.18949	0.254618	3.02551	0.926731	0.234719	9.19401	0.618869	4.99519
	ENSG00000018280	0.375776	0	0	0	1.01085	0.701468	0.238344	0.252494	0.709321	0.483666	1.09671	0.903969	1.5506	0.545751	0.874663	0.413202	2.07034	0.519569	1.00178	1.55436	0.428494	1.69316	0.354333	0.528648	0.887471	0	1.14857	0	0	0.562836	0	0.768176	0.336273	0	0.301572	0.913453	0	0	0.769339	0.580527	1.09474	0.509236	1.0085	1.23564	1.40831	1.78773	1.85661	1.84033
	ENSG00000018408	31.753	45.6763	39.3348	46.136	20.4191	19.4657	29.3163	32.5717	22.6983	69.8897	43.2105	32.5429	96.525	104.784	49.8558	82.847	120.287	76.3767	89.5588	116.771	78.2001	119.005	155.907	151.722	111.466	156.899	92.1152	46.8033	26.1651	30.3931	15.388	15.8756	15.4686	16.779	15.6817	17.3556	19.0609	33.2811	24.3624	36.5732	38.5897	24.9525	45.6347	33.3623	28.6357	47.7578	34.3472	64.4116
	ENSG00000018510	57.6816	53.2405	50.2327	58.6553	47.9141	40.5098	40.7568	55.5486	52.4897	54.1706	41.8944	41.5826	39.1527	50.2091	53.3544	45.2456	43.0631	39.4873	39.2696	36.7218	40.4926	34.5888	36.3192	42.5561	44.551	44.202	47.5507	53.0759	62.3205	37.4286	42.9702	40.7133	32.2822	39.6228	46.1405	45.0637	37.8864	43.7774	37.1847	34.5414	36.6739	42.5212	43.6177	42.9385	40.1369	46.7362	40.2265	43.3792
	ENSG00000018607	0	0	0	0	0	0	0	0	0	0	0	0	0	0	0	0	0	0	0	0.194295	0	0	0	0	0	0	0	0	0	0	0	0	0	0	0	0	0	0	0	0	0	0	0	0.30891	0	0	0	0
	ENSG00000018610	34.3835	32.0025	31.8424	22.7202	23.856	27.8833	23.8344	23.4819	24.8262	22.4905	21.4956	21.6953	20.9331	18.2827	29.447	27.6845	19.6682	21.0426	25.2447	20.9839	26.3524	18.8666	20.5513	23.7891	26.6241	17.1694	21.8228	30.1567	24.7379	32.3631	13.0653	25.0937	22.5303	22.4394	25.0305	24.3587	18.1196	23.8088	19.4899	14.5132	17.7896	22.4064	21.6828	21.3148	14.7873	22.7296	15.7812	13.1452
	ENSG00000018625	36.6381	25.3111	31.3316	49.8454	39.0187	68.9192	18.1142	27.7743	45.633	7.73866	26.5404	30.1323	37.2145	14.1895	19.5341	17.7677	27.9496	27.5372	22.2394	35.7503	21.6389	81.0296	54.5673	16.6524	61.413	37.6265	9.87769	20.2653	38.7719	30.1117	22.9368	68.3676	26.9018	4.2453	34.3792	19.1825	2.58851	22.2727	12.8223	11.6105	21.8949	4.3285	8.32014	9.26731	2.81662	17.3665	5.87926	21.5582
	ENSG00000018699	20.104	24.1473	26.3935	25.0386	14.1518	16.3091	20.2592	18.937	15.1322	12.0916	16.8894	17.1754	13.1801	15.5539	19.5341	8.88384	13.8713	12.7294	12.8227	9.52047	11.7836	15.4803	14.3505	17.7097	10.1172	11.8724	15.3908	23.4016	19.9806	28.1418	15.6783	12.8029	19.5038	15.9704	15.9833	15.8332	9.17746	16.1285	11.7965	10.4495	15.8738	12.7309	16.3882	11.4297	13.1442	9.96018	13.6151	13.1452
	ENSG00000018869	6.38819	4.21851	4.76785	4.1731	5.66074	7.19004	3.81351	5.30237	7.09321	7.98049	4.38685	7.23175	5.23328	4.91176	4.66487	5.57823	3.51958	7.27397	6.41136	6.02315	10.7123	9.4333	5.66933	12.4232	5.85731	7.12346	8.95883	5.79009	6.42234	5.62836	6.38746	6.91358	13.4509	8.89491	10.555	11.2659	2.82383	7.93626	7.43694	13.3521	10.1264	8.65701	6.55526	8.9584	9.15403	12.0033	8.97361	9.20166
	ENSG00000019102	0.375776	0.72733	0.17028	0.463678	0.808677	1.0522	0.476688	2.77743	2.83728	0.967332	3.72882	3.31455	0.581476	1.36438	2.04088	0.413202	1.44924	3.11742	0.200355	0.582886	1.71397	0.483759	0.177167	1.58594	0.354988	0.365306	2.29714	0.482508	0	0.281418	0.580678	0.512117	0.336273	0.606471	1.50786	0.608969	0.705958	1.28004	3.3338	0.290264	1.36843	1.27309	0.252125	3.0891	1.87775	0	0.618869	0.262905
	ENSG00000019144	22.3587	19.6379	26.5637	41.9629	30.5276	29.8124	33.3682	27.2693	39.722	38.6933	46.0619	41.5826	67.645	37.3839	28.8639	47.9314	41.6138	45.9819	50.0888	52.2654	51.8477	22.7367	46.2405	61.0588	48.6334	53.8826	61.3336	28.7092	23.5486	24.2019	22.6465	40.2012	24.5479	21.2265	31.3635	24.9677	40.2396	45.0575	32.8251	34.5414	39.6845	35.6465	41.0964	41.7029	47.8826	43.4162	39.9171	61.7826
	ENSG00000019169	0	0	0	0	0	0	0	0	0	0	0	0	0	0	0	0	0	0	0	0	0	0	0	0	0	0	0.229714	0	0	0	0	0.256059	0	0	0	0	0	0	0	0	0	0	0.756376	0	0	0	0	0
	ENSG00000019186	0	0	0	0	0.808677	1.40294	0	0	0	0	0	0	0	0	0.583108	0	0	0.259785	0	0.194295	0	0	0.177167	0	0	0	0	0	0	0	0.580678	0.768176	0.336273	0	0	0	0	0	0	0	0	0	0	0	0	0.255389	0.309435	0
	ENSG00000019485	6.01241	6.25503	5.95981	6.49149	5.86291	8.59298	1.90675	7.57481	8.74829	14.51	8.7737	13.2582	27.9108	8.73201	9.91284	19.6271	14.0783	15.8469	39.2696	18.0695	24.4241	17.1734	24.0947	29.6043	40.1137	27.5806	25.4982	4.10132	7.84953	3.65843	5.51645	7.4257	6.05291	5.25608	12.0629	7.91659	6.1183	9.47231	6.66761	2.61237	8.48426	3.81927	14.8754	10.5029	8.21515	20.9419	10.2113	10.7791
	ENSG00000019505	4.6972	5.23677	7.32206	2.78207	2.22386	4.55954	4.52854	1.51496	4.01948	1.20916	3.50948	3.31455	0.387651	2.183	9.91284	1.033	2.48441	5.71526	5.00888	1.55436	7.07014	3.14443	1.94883	6.07945	6.0348	1.82653	5.74284	3.1363	2.14078	1.68851	2.03237	1.28029	2.69018	1.01078	2.41258	1.52242	4.47107	2.81609	3.07736	2.03185	3.01054	4.58312	3.52976	3.0891	6.3374	2.80928	4.02265	3.94357
	ENSG00000019549	7.89129	0	1.02168	45.6723	52.1597	47.8752	61.7311	43.6814	37.8304	25.6343	30.4886	35.5561	23.8405	4.36601	18.3679	23.5525	5.17585	19.7436	79.7413	1.36007	23.3529	21.5273	1.77167	12.9519	41.8886	1.82653	19.296	0.723762	0.951458	0.562836	25.5499	23.0453	5.71664	7.47981	29.8556	18.878	6.58894	35.3292	14.1045	4.93448	16.6948	3.81927	23.4477	7.72275	16.665	24.5174	12.068	9.99037
	ENSG00000019582	4.88508	9.89168	6.64093	13.2148	5.05423	5.43638	9.77211	6.56483	7.09321	12.5753	10.7478	12.0529	11.4357	7.09476	9.32973	9.09044	9.31653	8.83268	9.21634	7.96611	5.78466	7.49826	2.83467	3.96486	5.14733	2.19183	5.0537	3.37755	5.23302	5.34694	2.61305	2.04847	6.72546	2.62804	5.12672	2.13139	2.11787	10.4963	5.89827	1.74158	9.30532	4.3285	14.3711	1.23564	2.58191	7.66168	5.56982	1.57743
	ENSG00000019991	0	0	0.340561	0.463678	0	0	0	0.504987	0.23644	0.967332	0	0.301323	2.13208	0	0.874663	2.68581	0.621102	1.55871	6.81208	0	7.92713	2.17691	0	7.66539	1.59745	0.182653	8.03998	0	0	0	0.580678	0	0	0.202157	0	0.913453	0	0	0	0.290264	0.273686	0	1.76488	0	0.234719	2.04311	0.618869	0
	ENSG00000019995	48.2872	42.476	38.1428	44.5131	51.7553	51.5579	83.8971	64.8909	55.7999	68.1969	77.2085	56.9501	81.7943	58.1225	50.7304	80.1612	58.3836	65.2059	68.5215	65.6718	70.2729	76.192	80.9651	79.8258	70.9977	70.6867	72.5895	34.9818	45.4321	39.1171	41.8088	44.0421	43.3792	52.3586	48.2515	42.3233	57.6533	51.4577	64.1116	50.5059	60.7583	52.9605	65.5526	57.4573	62.2005	70.2321	51.0567	64.6745
	ENSG00000020129	8.26707	6.8369	8.51402	8.3462	8.08677	4.91027	4.76688	7.32232	4.96525	5.07849	3.72882	3.01323	7.36536	8.45914	5.83108	7.43764	13.0431	6.49461	9.61705	11.2691	9.21261	7.98202	11.3387	12.6875	8.34223	11.3245	8.49941	10.6152	4.28156	10.131	3.48407	3.84088	6.38919	3.84098	3.61886	2.43587	2.82383	1.53605	6.41116	3.48316	2.73686	3.56465	4.28613	4.94256	2.81662	2.2985	4.64152	7.62423
	ENSG00000020181	0	0.290932	0.17028	36.3987	3.63905	9.99592	48.1455	28.0268	17.9695	57.0726	41.2364	46.4038	61.4426	30.562	47.8149	58.2615	27.5355	52.7363	137.644	34.0017	64.274	30.7187	16.4765	68.7242	73.8376	12.4204	56.969	0.723762	0.951458	0.844254	6.6778	17.9241	12.1058	8.49059	26.2368	10.9614	79.7733	58.3699	51.8022	66.4704	58.5688	44.3035	105.388	71.6672	95.2958	130.504	96.2342	92.2795
	ENSG00000020219	0	0	0	0	0	0	0	0	0	0	0	0.301323	0.193825	0	0	0.206601	0	0	0	0	0	0	0	0	0	0	0	0	0	0	0	0	0	0	0	0	0	0	0	0	0	0	0	0	0	0	0	0
	ENSG00000020256	70.8337	50.7676	85.9916	32.9211	51.1488	65.7626	57.4409	38.379	47.5245	29.5036	34.8754	47.609	16.4751	19.647	31.1963	21.2799	16.1487	19.7436	23.4416	10.2977	20.5677	24.4298	14.1733	10.0443	18.2819	16.0735	21.1337	95.7778	62.3205	64.4447	44.4219	41.4815	47.4145	31.3343	35.5855	32.8843	24.9439	31.745	26.9269	22.06	21.6212	30.2995	25.2125	21.3148	13.379	25.7943	18.5661	12.6194
	ENSG00000020426	32.6925	44.0762	39.3348	46.3678	34.9753	32.6183	43.617	57.0636	47.0516	50.5431	57.029	55.7448	36.4392	44.7516	43.7331	45.039	36.438	48.0601	35.4629	35.3617	49.7053	39.9101	37.7365	47.0496	32.4814	38.7224	48.0102	51.3871	47.5729	31.5188	38.3248	41.7375	29.9283	44.2724	56.3939	39.583	31.7681	48.1296	55.6489	41.5077	57.2003	29.7903	54.207	28.1108	31.4523	50.8225	34.3472	41.8018
	ENSG00000020577	3.38198	6.10957	3.06505	0.463678	2.83037	5.43638	9.77211	5.30237	4.01948	13.5426	11.6251	6.02646	51.1699	32.1993	9.03818	32.643	44.3053	27.0176	19.8352	53.2369	27.6378	62.6468	65.7288	57.3583	42.5986	63.5632	24.8091	7.23762	3.56797	3.65843	4.93577	5.88935	2.35391	4.44745	4.52358	4.26278	12.4719	13.0564	10.7707	32.2193	24.358	7.1293	22.9434	25.3306	53.0464	37.7976	29.3963	106.476
	ENSG00000020633	1.87888	2.32745	0.851402	0.695517	4.85206	1.92904	0.476688	0.252494	1.1822	0	0.438685	1.20529	0	0.272875	2.33243	0.619803	0.414068	3.11742	0	0	0.428494	0	0.708666	2.64324	0	0.365306	0.459427	0.965016	0.713593	0.844254	2.61305	3.32876	2.01764	0.404314	1.50786	1.82691	0	1.02403	0.256446	0	0.273686	0.254618	0.252125	0	0	1.53234	0	0
	ENSG00000020922	110.29	102.699	125.667	89.258	118.067	116.97	124.177	124.732	114.674	72.7917	109.013	115.407	56.4032	61.1241	88.3409	48.3446	51.7585	77.4158	75.9346	57.7057	74.5579	40.8776	40.394	63.702	51.6508	43.654	70.7518	102.774	119.408	98.7777	105.393	124.957	88.1035	110.58	117.01	104.134	86.5975	127.236	96.4238	71.6951	84.5689	71.0384	88.2439	56.2217	40.3716	74.3183	48.5812	49.1631
	ENSG00000021300	3.00621	1.30919	1.7028	12.0556	8.28894	9.82055	5.24357	9.08977	13.0042	4.35299	6.58027	8.43705	6.39623	6.27613	9.03818	6.40463	7.45323	3.89677	6.01065	3.10872	4.07069	22.011	4.07483	2.11459	5.50232	3.83571	2.98628	1.44752	2.14078	0.562836	11.6136	5.12117	11.4333	9.50138	3.92043	12.4839	4.47107	3.0721	11.7965	4.64422	3.28423	6.87468	1.51275	5.25147	6.3374	1.78773	4.95095	6.83552
	ENSG00000021355	30.4378	31.857	23.3284	41.0355	30.5276	24.0253	28.1246	21.9669	17.733	39.1769	21.4956	13.5595	24.8096	12.2794	10.496	28.3043	13.4572	8.31311	16.2288	11.852	8.35562	32.6537	13.9962	10.3086	21.1218	10.9592	8.95883	5.54884	11.4175	14.9151	12.4846	14.5953	21.1852	8.69275	12.3644	13.3973	17.8843	16.3845	12.5659	19.4477	21.0738	17.5686	19.4137	22.2415	22.2983	15.8341	21.0416	14.7227
	ENSG00000021461	0	0	0	0.463678	0	0.350734	0	0	0.23644	0	0	0	0	0.272875	0	0	0	0	0	0	0	0	0	0.528648	0	0	0	0	0	0	0	0	0	0	0	0.304484	0	0	0.256446	0	0	0	0.252125	0	0	0	0.309435	0
	ENSG00000021488	0.187888	0	0.510841	0.463678	0	0.350734	0.238344	0.757481	0.23644	0.483666	0.219342	0.602646	0.581476	0	0.583108	1.033	0.621102	0.259785	1.20213	1.16577	0	1.2094	0.354333	0.792971	0.709977	0.547959	0.689141	0.241254	0.475729	0.281418	0	0	0.672546	0	0	0	0.470639	0.768025	0	0	0	1.01847	0.504251	0.926731	0.704156	0.510779	0.309435	1.31452
	ENSG00000021574	67.2638	59.0592	66.9202	52.6275	57.8204	48.0505	41.9486	56.3061	48.2338	57.0726	49.352	49.1157	42.0601	40.3856	40.8176	52.8899	42.0279	48.3199	53.0941	45.6594	49.2768	80.7877	46.772	43.0848	41.1786	37.9918	43.4159	50.1808	50.1894	40.8056	38.3248	31.7513	39.6802	38.8141	37.6965	39.583	28.4736	28.9289	40.0056	30.4777	32.2949	31.318	38.8273	32.7445	33.3301	34.9883	25.6831	26.8163
	ENSG00000021645	17.2857	14.4011	26.0529	36.8624	60.0443	46.1215	36.2283	86.3528	80.1533	21.2813	72.8217	103.354	24.2282	34.3823	65.8912	20.8667	20.4964	58.1917	37.0657	15.155	37.2789	6.04698	3.01183	20.8816	34.4339	3.47041	18.6068	11.8214	16.4126	12.101	24.0982	35.3361	20.5127	22.4394	95.8999	21.0094	16.0017	31.745	32.8251	15.9645	29.0107	33.8642	26.7253	28.7286	15.9609	13.791	21.0416	18.4033
	ENSG00000021762	12.7764	9.16435	10.3871	56.105	23.6538	32.2675	69.5965	50.4987	41.8499	52.9614	58.7838	60.2646	43.6107	36.8382	43.4416	45.6588	43.4772	57.4124	49.087	56.1513	66.6307	22.4948	47.835	68.4599	42.4211	38.1745	69.1438	7.23762	8.32525	7.31686	19.1624	19.7165	17.8225	14.9596	26.2368	14.0063	18.8256	37.6332	17.6948	19.7379	33.116	18.0779	46.139	23.7861	11.9707	46.4809	19.4944	21.2953
	ENSG00000021776	124.194	110.99	97.0598	99.4589	88.9545	82.7732	50.7673	77.263	70.4592	108.583	62.7319	68.4003	82.9572	84.3185	92.7142	95.6563	65.0087	82.8713	83.3477	81.9926	99.4105	62.163	66.4375	83.7906	86.4397	69.5908	85.9129	94.5715	94.1943	95.6821	91.4569	99.8628	81.3781	84.9059	80.5197	84.0377	78.3614	78.5946	68.9841	69.6633	65.4109	66.9645	68.326	61.782	55.1589	66.4012	49.2001	62.5713
	ENSG00000021826	11.0854	6.98236	12.4305	21.3292	17.7909	26.6558	26.2178	26.7643	28.1364	34.5821	22.3729	40.3773	22.0961	18.8284	39.6514	27.6845	17.1838	39.2275	19.6348	18.8466	56.7754	23.9461	12.4017	45.1994	13.1346	11.8724	31.4708	6.51385	10.9418	12.6638	16.259	17.412	17.4862	17.1833	27.7446	26.4901	12.2366	39.4253	24.106	11.03	40.7792	19.351	101.859	25.9485	9.85819	76.6168	21.0416	11.8307
	ENSG00000021852	0	0	0	0	0	0	0	0	0	0	0	0	0	0	0.291554	0	0	0	0	0	0	0.241879	0	0	0	0	0	0	0	0	0	0	0	0	0	0	0	0	0	0	0	0	0	0	5.16381	0	1.85661	1.84033
	ENSG00000022267	10.8975	19.4924	33.2047	20.17	14.9605	19.9918	29.078	21.7145	23.8805	33.6148	26.7598	27.4204	65.3191	12.8251	24.199	71.0707	11.8009	26.498	82.7467	15.9322	35.1365	39.9101	39.8625	28.2826	55.3782	33.4255	22.7417	9.65016	21.4078	16.8851	4.93577	15.6196	10.4245	7.27765	15.0786	12.1794	5.88299	25.6008	10.5143	15.9645	22.9896	9.16624	30.7593	18.2257	36.8508	46.4809	25.6831	53.8954
	ENSG00000022277	89.2467	79.2789	80.3723	81.1437	73.3874	72.7773	110.592	81.3029	90.0837	80.5304	85.7629	74.7281	69.5833	76.4051	94.7551	84.0866	93.1653	72.7397	85.3513	83.7413	78.2001	50.5528	85.04	70.5744	86.9721	85.4816	88.8992	55.7296	68.5049	52.6251	61.2616	65.0389	64.5644	59.8385	49.1562	68.8135	50.829	59.65	69.7534	56.8917	64.0425	54.7428	60.5101	55.2949	51.4034	64.3581	52.2945	52.5809
	ENSG00000022355	2.44254	4.94584	3.40561	0	1.81952	1.22757	0.476688	0.504987	0	0.241833	0.438685	0.301323	0.387651	0.818626	0.583108	0.826404	1.03517	0.779354	1.8032	0.582886	0	0.967518	0.177167	0.792971	0.887471	0.365306	0.229714	2.41254	0.713593	0.844254	1.74204	1.02423	0.672546	0	0.301572	0	0.705958	0.256008	0.512893	0.290264	0.547372	0.509236	0.504251	0	0.234719	1.02156	0	0.262905
	ENSG00000022556	0	0	0	0	0	0	0	0	0	0	0	0	0	0	0	0	0	0	0	0.194295	0	0	0	0	0	0	0	0.241254	0	0	0.290339	0.512117	0.672546	0	0	0.304484	0	0.512017	0	0.290264	1.09474	0.509236	0	0	0.234719	0.766168	0	0
	ENSG00000022567	34.1956	28.9477	18.7308	15.9969	12.7367	12.9772	20.0209	13.3822	12.0585	19.8303	10.9671	15.0662	14.5369	15.5539	21.8666	18.8007	12.8361	12.9892	17.8316	11.6577	19.9249	18.8666	10.4528	14.2735	16.3295	10.7765	15.3908	18.8178	19.9806	20.8249	16.5493	10.7545	11.7696	10.9165	17.1896	16.4422	13.1779	10.7524	7.69339	10.7398	14.779	13.4947	17.3967	14.2099	14.5526	14.8126	17.6378	8.67585
	ENSG00000022840	226.029	217.326	305.483	211.669	219.556	256.211	164.934	236.839	255.119	233.611	220.658	225.992	215.534	248.044	246.655	208.667	216.558	267.578	197.751	242.092	283.877	114.167	238.998	236.57	221.513	287.496	331.477	247.768	233.821	226.26	211.367	181.546	216.56	220.958	213.211	264.597	224.965	184.07	175.666	237.726	221.959	211.842	179.513	230.447	207.257	243.641	226.816	288.406
	ENSG00000022976	32.1288	27.2021	34.3966	39.8763	31.7406	30.5138	19.3059	35.6016	46.3423	43.2881	30.9273	42.4866	27.9108	30.2892	31.7794	27.8911	29.3988	30.9144	31.6561	30.6987	32.137	14.9965	25.6892	38.5913	33.7239	24.4755	31.9302	17.129	26.1651	26.4533	22.0658	31.2391	26.9018	25.2696	36.7918	26.1857	22.826	27.6489	21.285	23.8016	24.0844	26.9895	35.5497	31.1999	19.4817	26.8159	25.6831	29.1824
	ENSG00000023041	31.5652	21.0926	22.1364	25.966	27.0907	23.1484	20.2592	22.4719	19.861	30.471	17.1087	23.8045	28.88	21.83	24.4906	31.61	16.7698	23.1208	28.2501	24.6755	28.7091	9.91705	15.7678	28.0183	28.0441	19.9092	27.1062	22.6779	21.4078	16.3222	19.4527	22.2771	14.796	20.0135	20.5069	11.5704	20.2375	15.8725	13.8481	12.1911	11.2211	12.4763	14.3711	17.299	12.4401	15.068	8.66417	13.9339
	ENSG00000023171	5.26086	6.98236	9.87626	6.25965	8.89545	8.59298	12.3939	12.8772	18.2059	8.70599	18.6441	34.0495	13.7616	13.3709	17.4933	14.6687	10.9728	14.2882	10.2181	23.1211	13.926	7.25638	21.0828	26.4324	9.2297	23.7449	22.7417	6.03135	7.13593	6.47261	8.41984	11.2666	14.4597	4.2453	11.1582	4.87175	4.47107	7.16823	5.12893	4.64422	5.20003	5.85621	8.32014	3.70692	2.81662	9.4494	4.64152	7.36133
	ENSG00000023191	23.2981	22.4017	23.4987	20.8655	24.4625	26.305	23.5961	18.432	20.0974	22.7323	19.3021	24.1058	28.88	25.1045	22.1581	30.9901	38.3013	28.8361	37.8671	33.4188	35.9935	11.8521	46.772	42.5561	42.7761	49.8642	36.2948	23.8841	19.267	22.5134	18.5817	25.6059	23.5391	20.0135	22.0147	19.7915	20.2375	21.5047	22.0544	26.9945	19.9791	20.8787	23.4477	29.9643	34.2689	27.8374	32.4906	34.1776
	ENSG00000023228	75.343	64.005	68.4527	60.0463	50.9466	59.9755	51.7207	75.2431	58.8736	77.1447	63.6093	64.1818	111.45	114.062	83.6761	102.887	134.158	85.4691	97.7733	111.72	96.6253	138.113	134.115	104.144	130.103	141.008	97.1689	80.8201	92.0535	75.42	60.1002	80.4024	64.2281	70.7549	80.8213	72.1628	79.7733	70.1463	83.0886	102.753	90.8637	84.2785	70.343	77.8454	93.8875	87.0877	72.0983	105.688
	ENSG00000023287	100.144	110.554	100.465	103.864	108.969	96.6272	117.98	122.712	114.91	110.034	118.664	108.476	99.0447	70.4019	78.4281	109.912	87.1613	108.59	94.768	84.1299	93.4116	52.9716	105.591	97.5355	95.4919	100.824	82.4672	121.351	114.651	110.597	105.103	110.873	83.3957	114.825	102.534	83.4287	103.776	119.3	91.8078	97.8188	102.359	99.8102	120.012	94.2176	111.726	105.476	87.2606	112.786
	ENSG00000023318	55.0511	45.9672	48.7002	49.3817	41.0404	41.562	55.5342	55.0436	53.1991	58.7654	49.7907	43.0892	59.892	57.3038	60.3517	71.8971	54.657	60.7896	59.9062	58.8715	61.9173	39.6682	44.646	55.508	75.6125	43.4714	59.2661	47.2858	49.0001	37.71	59.5195	35.3361	55.4851	81.0649	54.8861	62.4193	68.7133	46.0815	63.0858	62.9872	66.232	65.1822	53.1985	71.9761	85.6723	65.8904	78.287	73.6133
	ENSG00000023330	20.104	17.7468	15.3252	14.374	17.1844	17.186	21.9277	19.442	17.2601	20.314	20.1795	14.7648	27.1355	24.013	16.6186	28.0977	30.0199	16.3664	22.4398	27.5899	20.3534	28.7836	29.4097	19.0313	27.3341	25.9367	18.6068	8.44389	10.2282	14.0709	8.71018	7.16964	17.1499	10.9165	10.2534	13.7018	15.2958	10.7524	11.0272	14.2229	16.9685	15.5317	18.153	20.3881	24.4107	20.9419	17.3283	24.713
	ENSG00000023445	1.12733	0.290932	0.510841	0.463678	0.606508	0.526101	1.43006	0.504987	0.23644	0.725499	0	0.301323	0.775301	1.0915	0.583108	0.619803	0.621102	1.29892	0.801421	1.94295	1.92822	0.967518	0.5315	1.32162	0.887471	1.09592	1.37828	0.241254	0.475729	0.281418	0.871018	0.256059	0	0	0	0.913453	0.235319	0	0.256446	0.580527	0.821058	0	2.26913	1.54455	1.64303	2.04311	1.23774	2.36614
	ENSG00000023516	23.2981	21.3835	24.5204	29.4436	26.282	19.115	35.5133	29.5418	28.6093	37.7259	30.2693	28.6257	45.5489	31.6535	30.0301	42.5598	27.9496	46.2417	47.8849	34.196	38.7787	19.8341	32.0672	45.728	47.5684	38.9051	40.6593	21.4716	22.835	16.3222	22.6465	30.2149	23.2028	20.62	25.6336	17.6601	35.5332	24.5768	23.0802	30.7679	27.6423	32.5911	30.0029	33.9801	39.9022	31.1575	27.5397	44.168
	ENSG00000023572	12.9643	8.43702	9.87626	10.8964	4.85206	7.89151	7.15032	6.05985	5.91101	10.3988	6.36093	1.20529	15.1184	12.5523	6.9973	13.6357	13.0431	7.53375	11.2199	13.795	6.4274	14.029	13.819	8.98701	13.4896	15.3428	8.26969	13.7515	8.56312	8.44254	12.1942	7.16964	4.70782	6.87334	6.63458	10.657	8.23618	4.60815	6.66761	10.4495	5.20003	6.11083	5.54676	5.56038	11.0318	6.89551	7.117	12.3565
	ENSG00000023608	38.3291	24.0019	27.0746	31.0664	34.5709	34.1966	81.5137	45.7013	64.3118	24.667	43.2105	33.1455	24.0343	21.0114	25.3652	26.2383	27.1215	40.2666	28.8511	35.3617	30.423	25.6392	39.1538	40.9702	23.2517	26.302	30.0925	30.8805	27.8301	31.2374	40.3572	26.8861	31.6097	35.9839	42.2201	51.7623	22.5907	25.3448	24.8753	22.6406	53.0951	32.5911	28.238	22.5504	15.2567	25.2835	15.1623	18.1404
	ENSG00000023697	27.9953	30.6933	32.183	32.6893	28.708	28.2341	19.3059	27.2693	22.2254	19.3466	19.7408	29.5297	8.14066	19.1013	25.0737	13.8423	16.3557	13.5088	12.0213	10.8805	13.7118	8.46578	6.9095	7.66539	9.2297	8.21938	9.41826	26.0554	30.9224	39.9613	34.8407	19.7165	40.0165	32.9516	30.4588	37.7561	26.5911	18.1766	27.6962	17.9963	19.4317	21.6425	16.3882	19.4613	20.89	14.5572	25.3736	17.0888
	ENSG00000023734	375.212	353.919	354.864	299.072	275.961	290.758	278.624	247.444	263.158	278.592	263.65	251.605	252.554	224.576	275.81	312.174	247.406	233.027	209.371	189.244	233.743	392.086	222.521	169.96	203.408	201.649	201.689	222.919	190.292	259.749	166.074	157.476	170.827	147.575	146.564	180.255	172.018	169.222	159.253	166.902	183.643	183.07	151.78	156	164.303	153.744	154.717	131.189
	ENSG00000023839	0	0	0.17028	0.231839	0.606508	0.175367	0.476688	0	0.709321	0	0.438685	0	0.969126	0.272875	0.291554	0.206601	0.207034	0.259785	1.20213	0	0.428494	0.967518	0.177167	1.0573	0.709977	0.547959	0	0	0.237864	0.281418	0	0	0.336273	0.202157	0	0	1.41192	0.256008	0	2.03185	0.273686	0.254618	0	1.23564	7.27628	0	10.8302	6.83552
	ENSG00000023892	5.63664	5.38224	2.89477	0.927356	3.84122	3.1566	1.19172	0.757481	1.1822	0.967332	2.19342	2.41058	0.775301	2.72875	2.62399	1.23961	1.65627	2.33806	3.00533	1.36007	2.99945	0.241879	0	1.0573	1.24246	0.547959	2.06742	2.41254	3.80583	4.22127	3.19373	1.28029	5.0441	1.61726	2.71415	3.65381	0.235319	2.30408	2.56446	0.580527	1.36843	3.31003	3.27763	4.01583	1.64303	3.57545	4.95095	0.262905
	ENSG00000023902	101.459	112.591	97.5706	142.117	143.944	126.79	81.5137	158.566	109.708	192.015	280.1	191.039	220.961	294.16	196.216	177.677	201.03	197.436	246.637	211.199	214.461	327.021	197.009	190.577	174.832	197.63	195.486	116.526	117.981	116.507	147.492	166.95	135.854	135.647	147.167	160.463	204.257	160.261	239.521	203.765	178.17	159.645	168.42	168.356	190.826	189.243	142.031	181.404
	ENSG00000023909	27.9953	24.5837	26.3935	11.1283	12.3323	13.854	9.77211	11.1097	11.5856	10.3988	8.11567	8.73837	9.30361	7.36764	5.83108	11.3631	7.24619	5.19569	11.4202	7.38322	8.99836	9.91705	5.8465	5.81512	13.1346	8.76734	6.89141	40.0481	27.8301	33.4887	13.0653	15.1075	21.8577	22.6416	11.1582	13.0928	12.0013	11.7764	11.5401	12.1911	8.48426	11.7124	6.05101	13.901	23.7066	8.42785	19.4944	16.0372
	ENSG00000024048	28.3711	20.8016	24.1798	37.7898	30.1232	25.9543	45.2854	39.1365	38.7762	46.9156	43.2105	40.3773	46.7119	44.7516	40.2345	41.3202	40.7857	47.5406	44.0781	54.4027	52.4905	30.4768	43.9373	66.6096	45.616	50.5949	44.7942	31.6043	32.3496	25.0462	34.8407	43.0178	31.2734	47.1026	42.5216	38.365	47.0639	33.5371	35.9025	47.8935	42.1476	39.975	45.1304	45.1009	50.934	36.0099	35.2756	50.7406
	ENSG00000024422	2.25465	0.872795	1.53252	3.24575	5.45857	9.46981	0.715032	3.28242	4.96525	3.38566	6.79961	6.93043	1.74443	2.72875	6.12264	1.85941	2.27737	4.93591	12.0213	0.194295	2.14247	2.90255	0.5315	2.90756	6.92227	0.365306	3.21599	2.17128	3.09224	2.81418	9.87153	7.16964	9.75192	2.8302	4.82515	5.17623	4.94171	5.88819	7.69339	4.64422	3.55792	5.85621	2.26913	6.1782	17.3692	8.17246	10.8302	12.0936
	ENSG00000024526	45.8446	57.0226	53.8086	50.7727	36.3905	30.5138	46.2388	42.9239	24.8262	36.2749	45.4039	33.1455	20.7393	21.5572	33.2372	20.0403	37.2661	16.886	26.8476	38.4705	22.7102	38.7007	34.7247	18.5027	26.6241	29.4071	27.3359	39.5656	36.6311	38.8357	33.9697	25.6059	23.8754	37.6012	25.332	34.4067	24.0026	34.3051	33.8509	24.3821	26.0002	23.9341	22.9434	25.0217	16.1956	22.985	14.8529	29.1824
	ENSG00000024862	24.9891	22.1108	24.6907	42.6584	25.4733	25.7789	53.6274	56.5586	39.722	43.0463	71.5056	54.5395	23.4529	25.3774	38.4852	28.3043	27.7426	44.6829	36.4646	34.0017	40.2784	23.2204	23.0317	38.5913	26.6241	28.4939	41.8079	22.1954	21.1699	21.1063	20.9044	15.1075	25.2205	23.248	29.2525	28.926	18.8256	32.2571	28.9784	20.6087	35.5792	23.6795	41.3486	22.8594	15.2567	30.1359	17.6378	24.9759
	ENSG00000025039	6.95185	17.6014	15.8361	7.18701	2.02169	3.85807	37.6584	16.4121	10.1669	45.7064	37.0689	17.1754	66.4821	61.6698	27.9892	61.7737	92.7513	51.6971	37.4664	108.222	45.6346	67.9681	123.308	70.3101	73.1276	126.944	65.009	11.5802	7.13593	9.56821	4.06475	7.93781	4.70782	4.64961	9.95187	7.00314	8.4715	22.0167	16.4126	32.5095	38.316	20.624	29.4987	28.1108	26.2885	39.0746	29.0869	70.4584
	ENSG00000025156	114.612	76.2241	106.085	202.395	176.089	188.695	333.205	200.48	242.824	216.441	237.987	185.916	176.575	151.719	150.442	180.982	165.42	211.724	173.708	199.541	217.032	357.256	221.99	227.847	156.55	192.699	248.321	68.7574	97.0487	99.0591	128.62	132.894	168.137	151.213	169.483	191.216	149.663	191.494	146.174	141.649	216.212	183.325	175.731	193.996	93.418	224.998	171.736	130.138
	ENSG00000025293	92.2529	101.535	107.106	115.456	113.619	109.429	126.322	121.197	116.329	69.8897	107.258	108.476	57.9538	75.8594	77.2619	59.9143	63.5595	77.156	70.525	63.5346	71.9869	104.492	75.473	63.4377	73.1276	69.7734	62.9416	110.012	103.233	102.999	143.718	167.718	121.058	162.534	140.231	140.063	130.132	134.148	131.301	87.9499	119.874	105.157	95.3034	79.3899	73.467	79.1707	73.9549	67.5665
	ENSG00000025423	2.63043	3.05478	4.08673	0.927356	2.6282	2.27977	4.52854	0.757481	2.3644	1.20916	1.31605	2.71191	0.581476	1.36438	4.08176	0.206601	1.03517	1.81849	2.20391	1.74866	0.64274	5.07947	0.354333	0.792971	0.887471	0.182653	1.608	5.79009	6.6602	4.7841	2.90339	4.353	5.38037	2.42588	2.41258	1.82691	0.941278	2.04807	3.07736	1.16105	2.73686	0.763853	2.52125	2.16237	3.7555	1.27695	1.23774	2.36614
	ENSG00000025434	6.95185	10.619	8.85458	7.88253	9.50195	12.4511	5.00523	11.3622	11.3491	10.6407	8.55435	7.23175	7.55919	7.36764	6.70575	4.95842	8.69543	8.83268	11.2199	6.02315	10.4981	15.4803	4.7835	11.3659	8.34223	3.65306	7.81027	7.96138	11.8932	9.28679	9.58119	11.5226	14.4597	10.31	7.5393	12.1794	8.70682	6.40021	13.3352	17.9963	12.0422	14.7678	7.05951	19.7703	16.4303	7.91707	24.1359	8.15004
	ENSG00000025708	0.939439	0.72733	0.681121	0.463678	1.01085	0.350734	1.66841	1.76746	0.472881	0.483666	3.50948	1.80794	0	2.45588	0.291554	1.23961	0.828136	3.3772	1.8032	1.36007	1.49973	3.38631	1.5945	2.11459	0.887471	1.27857	0.918855	0.241254	0	0	1.74204	0.768176	5.0441	0.606471	0.904716	0.913453	2.11787	3.84013	2.82091	1.16105	3.55792	2.8008	3.78188	5.56038	2.34719	3.06467	3.40378	1.31452
	ENSG00000025770	50.9176	55.1316	76.2856	44.0494	52.564	62.4306	46.9538	49.7412	50.1253	37.7259	41.8944	57.2514	36.4392	38.4754	56.27	27.0647	49.8952	47.021	56.2998	54.7913	54.6329	70.145	43.4058	49.1642	39.5812	48.2204	56.0501	70.6874	80.1603	74.8571	68.8104	82.1948	63.8919	57.6147	64.2348	54.1982	52.0056	50.4337	61.5471	43.8298	35.3055	46.8497	52.6942	42.0118	31.4523	40.6069	31.8718	28.3937
	ENSG00000025772	149.559	142.12	145.419	157.882	136.06	110.13	65.783	130.792	139.973	98.426	113.619	129.268	91.4855	104.238	130.033	92.5572	113.455	104.433	73.9311	103.948	104.767	106.185	83.4455	102.029	102.059	79.0887	104.52	86.8514	65.6506	95.6821	67.649	73.7449	80.3693	63.8816	108.566	94.9991	74.1256	91.139	81.2935	73.727	81.2847	84.7877	78.411	75.683	56.3325	89.3863	71.7888	65.2003
	ENSG00000025796	181.875	161.322	167.556	163.678	140.305	158.356	163.742	147.709	158.179	206.525	166.042	157.291	214.565	131.799	159.772	234.079	133.537	165.743	220.992	148.83	192.608	109.329	131.458	172.075	198.971	152.88	205.364	227.502	181.491	183.203	152.718	167.206	111.306	142.318	131.184	127.883	198.845	184.326	153.868	176.771	204.443	178.487	182.035	212.221	204.44	236.49	198.038	194.286
	ENSG00000025800	108.787	103.426	111.704	87.867	97.2434	111.183	97.7211	120.692	107.344	70.8571	104.407	100.039	79.856	104.238	104.376	83.4668	103.103	100.796	85.1509	109.388	92.9831	73.0476	104.351	114.717	85.3747	97.902	80.3998	256.453	229.063	225.134	251.724	253.754	223.285	236.524	184.26	208.572	233.908	178.182	233.366	244.983	177.622	211.078	165.899	187.2	238.239	169.834	163.072	196.127
	ENSG00000026025	157.45	111.718	92.8028	2214.99	153.851	158.356	1433.88	695.367	261.03	631.426	818.586	518.276	386.488	311.351	579.318	510.511	447.608	680.636	764.355	303.101	698.444	326.053	374.176	558.516	549.167	334.985	507.667	96.2603	109.655	93.9936	393.119	284.993	95.5015	346.901	509.053	573.649	393.454	852.508	793.445	334.964	775.899	376.834	969.17	310.764	942.161	878.795	515.518	648.06
	ENSG00000026036	0	0	0	0	0	0	0	0	0	0	0	0	0	0	0	0	0	0	0	0	0	0	0	0	0	0	0	0	0.237864	0	0	0.256059	0	0	0	0	0	0	0	0	0	0	0	0	0.469437	0	0	0
	ENSG00000026103	0.375776	1.01826	0.17028	0.695517	0	0.175367	0	0.252494	0.23644	0.725499	0.87737	0	1.16295	0.545751	0.291554	0.826404	0.828136	0.259785	1.20213	0.971476	1.07123	0	0.177167	0.792971	0.887471	0.182653	0.918855	0	0.713593	0.281418	1.16136	1.28029	0	0.202157	0.603144	0.608969	0.235319	0.512017	0.512893	0.290264	1.36843	0.254618	1.0085	0.926731	1.87775	1.27695	1.85661	1.31452
	ENSG00000026297	15.4068	20.2198	17.1983	16.2287	35.3796	34.1966	24.0728	38.6315	43.505	21.2813	22.3729	23.5032	8.52831	12.5523	20.9919	18.3875	10.3517	22.861	16.2288	9.52047	21.6389	12.3358	10.4528	15.3308	14.9095	9.49795	13.7828	19.7828	22.3593	19.4178	15.6783	24.5816	30.9371	29.3128	31.9666	24.0543	14.1192	28.4169	26.9269	30.4777	27.6423	29.5357	34.7933	27.1841	19.7164	32.9452	31.5623	18.1404
	ENSG00000026508	7.13974	13.3829	11.9196	4.1731	6.06508	7.19004	4.76688	1.76746	3.78304	0.483666	9.21238	4.82117	2.90738	12.0065	9.91284	0.619803	16.3557	21.0426	2.20391	6.99463	9.85535	2.41879	7.79533	8.45836	3.90487	4.01836	5.0537	16.6465	7.3738	8.16112	3.48407	6.1454	2.35391	1.01078	0.603144	0.913453	0.470639	2.04807	3.59025	1.16105	3.01054	3.81927	3.02551	2.16237	3.99022	3.32006	1.54717	2.89195
	ENSG00000026559	33.0683	28.5113	22.9878	15.0695	17.3866	19.2904	12.3939	14.1396	13.7135	14.51	11.4058	10.245	5.03946	10.6421	9.62129	5.99143	4.14068	7.79354	6.21101	6.60604	10.0696	4.11195	0.5315	14.2735	3.54988	3.83571	13.7828	45.3557	22.1214	42.7755	42.9702	29.9588	62.2105	31.7386	21.7132	29.8395	12.2366	17.6646	14.1045	12.4813	16.1475	14.5132	35.2976	12.3564	6.10269	39.33	11.1396	3.15485
	ENSG00000026652	63.3182	50.0403	58.917	103.864	253.722	246.917	147.535	176.493	240.46	71.3407	144.766	147.648	74.6227	69.5832	86.0085	55.3691	67.2861	113.786	59.3051	77.9124	89.7694	105.701	68.032	118.681	45.971	58.8142	107.276	50.4221	48.5243	45.8711	128.62	121.884	172.508	99.4612	144.453	116.313	96.2456	122.116	78.2161	116.686	118.78	103.629	104.128	101.94	81.6821	95.2602	61.5775	69.1439
	ENSG00000026751	0	0	0	0	0	0	0	0	0	0	0	0	0	0	0	0	0	0	0.200355	0	0	0.241879	0	0	0	0	0	0	0	0	0	0	0	0	0	0	0	0	0	0	0	0	0	0	0	0	0	0
	ENSG00000026950	2.06677	3.63665	2.38392	1.85471	3.84122	1.75367	5.9586	2.01995	6.14745	2.1765	3.72882	6.93043	2.71355	1.63725	2.91554	1.44621	2.27737	4.67612	12.0213	1.55436	5.78466	3.38631	1.063	5.5508	6.74478	1.46122	4.13485	1.93003	2.37864	0.281418	0	2.81664	2.35391	2.02157	3.61886	0.913453	0.470639	4.86416	1.28223	1.16105	7.11583	0.763853	7.81589	4.32474	3.28606	9.96018	7.117	3.15485
	ENSG00000027001	31.9409	36.221	31.8424	16.6924	20.4191	20.3426	9.77211	18.6845	16.7873	11.608	15.7927	15.6688	13.9554	19.647	16.9101	13.0159	19.0471	18.1849	16.4291	13.9893	16.2828	36.7657	17.5395	14.8021	16.152	16.6214	13.0937	20.0241	23.3107	20.2621	12.7749	10.4984	10.0882	12.938	10.555	10.048	8.94214	11.2644	13.3352	12.1911	6.84215	9.67548	8.32014	11.4297	8.91931	7.40629	7.117	11.8307
	ENSG00000027075	3.56987	4.36398	1.7028	3.47759	2.42603	2.1044	11.9172	13.6347	8.74829	14.9936	43.2105	16.8741	12.9863	57.031	25.0737	14.2555	53.6218	36.8894	8.81563	49.9339	29.7803	14.7546	51.9098	31.9832	12.0696	40.001	29.4034	3.1363	1.42719	0.844254	2.03237	2.81664	3.02646	2.62804	4.82515	3.04484	4.23575	9.2163	10.2579	20.899	26.8212	9.42086	9.07652	15.7544	6.80684	17.3665	7.73587	18.6662
	ENSG00000027644	0	0	0	0.231839	0.202169	0.175367	0	1.76746	0.472881	0.241833	0.438685	1.20529	0.193825	0.272875	0	0	0	0.259785	0.40071	0.194295	0	0.725638	0	0.528648	0	0	0.459427	0	0	0	0.871018	0	0	0.606471	1.50786	0.608969	0	0.256008	0.512893	0	0	0	0	0	0	0.766168	0	0
	ENSG00000027697	11.4612	12.6555	10.7277	16.2287	12.5345	11.925	20.0209	11.3622	13.0042	13.3008	15.5733	18.682	11.8233	21.5572	15.1608	15.4951	15.7346	23.6404	18.2323	11.6577	14.1403	15.2384	14.882	21.4102	21.6543	16.6214	10.7965	10.3739	12.3689	10.4125	19.1624	11.0105	9.07937	13.9488	13.8723	14.6152	9.88342	10.4963	16.9255	9.5787	16.4212	13.4947	12.8584	11.1208	17.8386	11.7479	17.0189	17.6146
	ENSG00000027847	39.6443	32.148	41.5484	35.4714	29.5167	31.2153	14.0623	35.6016	35.7025	39.9024	24.5663	41.5826	34.8885	39.0212	53.646	40.0806	40.9927	36.1101	48.4859	38.4705	40.2784	47.8921	20.7285	33.8334	43.4861	34.8867	50.9964	40.7719	33.301	32.9259	39.7765	34.5679	32.9548	51.7522	41.6169	48.7175	38.3571	37.3772	50.5199	38.8953	30.6528	42.2666	39.0794	46.0276	48.5868	36.5207	48.2718	44.9567
	ENSG00000027869	5.82452	9.30982	4.08673	3.47759	4.44772	5.08564	4.76688	6.81733	10.4034	1.93466	4.82553	9.64234	0.193825	3.00163	5.24798	0.206601	2.89848	2.33806	1.00178	0.777181	1.71397	0.725638	1.41733	1.58594	0.177494	0.182653	1.37828	3.37755	3.80583	5.06552	3.19373	4.60905	5.0441	5.25608	8.14244	7.30762	0.941278	3.58412	3.8467	1.45132	1.64212	2.8008	2.017	1.23564	0	2.55389	1.23774	0
	ENSG00000028116	25.7406	24.2928	28.0963	28.748	18.1952	18.9396	23.1194	20.452	17.733	13.3008	16.8894	14.7648	8.14066	15.281	12.2453	9.50365	15.9416	10.6512	13.2234	13.6007	9.21261	5.80511	16.1222	10.0443	8.87471	16.0735	10.7965	21.7128	20.6942	19.1364	17.7107	19.2044	17.8225	15.7682	15.0786	15.5287	14.3545	9.2163	15.8997	10.7398	6.56846	12.2217	10.085	8.64948	17.8386	7.40629	12.9963	11.8307
	ENSG00000028137	5.44875	5.81864	5.78953	2.55023	2.42603	5.96248	5.48191	13.8871	9.93049	5.07849	31.1466	24.7085	2.3259	33.2908	25.9483	1.44621	15.1135	23.3806	3.80675	7.38322	13.2833	1.69316	4.96066	16.9167	1.41995	1.46122	14.7017	1.44752	8.08739	1.40709	1.16136	4.86511	1.68137	4.44745	3.92043	5.48072	2.82383	7.93626	8.46273	2.90264	10.4001	2.8008	4.28613	1.54455	3.52078	7.1509	3.40378	1.57743
	ENSG00000028203	47.7235	57.8954	71.8583	70.9427	89.7631	85.053	89.1407	154.526	132.17	89.4782	109.013	108.476	97.1065	100.145	78.4281	110.945	85.5051	94.3018	95.7698	86.2671	93.6258	96.9936	82.5596	106.522	118.211	94.9795	85.6832	67.5511	65.1748	52.3437	175.655	71.6964	82.7232	349.731	106.756	233.844	173.195	133.892	255.421	107.107	127.264	160.664	86.7311	134.376	142.944	87.5985	103.351	144.072
	ENSG00000028277	18.6009	13.9647	14.4738	10.6646	30.1232	34.898	7.15032	12.1197	19.6245	5.32033	10.3091	16.2714	3.68268	7.91339	8.16352	3.30562	3.31255	4.67612	4.80852	3.30302	6.8559	1.2094	1.5945	3.70053	3.19489	1.46122	6.20227	13.0277	22.3593	12.9452	17.13	23.0453	29.9283	8.49059	12.0629	7.30762	12.2366	7.42424	8.46273	4.35395	3.55792	8.40239	5.54676	6.48711	4.45966	4.34162	3.40378	3.94357
	ENSG00000028310	127.952	115.936	111.363	91.5764	129.186	134.857	100.343	91.4027	126.732	81.4977	84.8855	101.546	66.2882	86.5015	96.5044	65.9057	63.1454	91.704	82.5463	75.5809	105.624	55.8741	52.6185	93.5706	58.7506	62.4673	95.1015	119.179	128.923	130.578	125.717	185.642	149.305	110.782	114.899	122.403	126.837	107.268	116.683	100.721	79.3689	96.5002	85.9748	113.679	77.9266	92.1955	70.5511	70.4584
	ENSG00000028528	127.2	80.2972	91.6108	125.193	101.085	100.485	64.3529	123.974	113.018	134.701	81.1567	111.49	160.293	124.158	144.028	146.067	126.291	143.141	177.114	126.486	147.402	227.608	94.9613	127.668	161.342	101.738	173.204	114.354	106.088	92.0236	126.007	87.316	96.8466	130.796	134.501	106.874	167.312	117.764	81.5499	127.426	120.148	82.7508	137.156	86.1859	134.494	136.633	96.853	131.715
	ENSG00000028839	39.4564	38.8394	32.6938	36.3987	32.9536	25.6036	34.5599	30.0467	25.772	42.8044	23.4696	31.9402	25.0035	23.7402	34.1118	30.9901	22.5667	21.5621	27.0479	14.9607	25.2811	22.9785	13.2875	16.9167	22.0093	14.4296	22.7417	27.0204	24.7379	23.9205	20.9044	17.1559	19.8401	22.6416	23.8242	24.6632	16.4724	22.0167	17.9512	15.384	17.2422	19.8602	16.3882	16.9901	12.2054	15.068	12.9963	11.5678
	ENSG00000029153	10.1459	10.0371	10.5574	4.63678	4.04338	5.61174	4.05185	6.31234	4.25592	3.14383	1.75474	4.21852	0.387651	2.45588	5.83108	1.033	3.10551	1.03914	2.60462	0.777181	2.78521	4.11195	1.41733	1.32162	2.83991	2.92245	2.75656	16.4053	14.5097	13.7895	8.71018	5.63329	4.70782	13.1402	5.72987	9.7435	6.35362	4.35214	6.41116	3.48316	2.46317	3.05541	1.0085	3.0891	6.80684	1.02156	4.02265	6.57261
	ENSG00000029363	175.487	153.903	163.81	150.232	137.273	132.928	78.6535	107.815	109.235	148.244	86.6402	123.241	155.448	112.698	133.24	165.901	104.759	107.551	163.289	109.194	137.546	112.474	89.4691	110.487	139.688	107.948	143.112	227.985	283.059	272.975	167.235	241.207	127.447	161.321	165.563	159.854	198.845	150.277	184.128	145.422	133.011	120.943	170.941	135.303	144.352	130.504	95.6153	134.607
	ENSG00000029364	36.826	33.1662	33.5452	38.949	35.5818	41.0359	50.5289	42.9239	40.6677	47.6411	35.3141	43.3905	40.7033	37.3839	37.902	37.6014	32.7114	40.2666	49.6881	29.5329	40.9211	55.8741	18.071	39.9129	37.2738	25.5714	33.7679	33.7755	32.8253	28.1418	40.0668	31.2391	32.6185	50.1349	28.9509	54.8072	34.3566	32.2571	39.7492	43.5395	42.695	38.7019	32.0199	46.6454	45.5354	38.3084	43.3209	33.9147
	ENSG00000029534	4.6972	5.09131	5.95981	0.695517	0.404338	0.701468	2.1451	1.26247	0.945761	3.38566	1.5354	4.21852	5.23328	10.3693	13.4115	3.51222	13.4572	8.57289	3.20568	9.90906	5.35617	8.70766	8.504	3.70053	5.14733	6.39285	4.13485	3.1363	3.56797	1.96992	8.41984	3.0727	3.36273	6.67118	2.71415	1.82691	2.35319	3.0721	1.28223	13.3521	4.92635	5.09236	2.77338	6.1782	2.81662	5.61856	4.64152	20.5066
	ENSG00000029559	0	0	0	0	0	0	0	0	0	0	0	0	3.1012	0	0	0.206601	0	0	2.40426	0	0	1.2094	0	0	1.59745	0	0	0	0	0	0	0	0	0	0	0	0	0	0	0	0	0	0	0	0	0	0	0
	ENSG00000029639	30.2499	34.9118	30.4802	25.7341	31.9427	31.566	31.2231	28.0268	26.2449	18.3793	20.1795	20.49	14.9245	15.5539	20.1172	16.7347	17.8049	18.1849	16.6295	15.3493	15.8543	8.2239	18.4253	16.6524	17.7494	17.9	17.2285	42.9432	31.8738	39.6799	33.389	28.6786	26.9018	28.302	23.5226	23.7498	19.2962	24.3208	17.1819	20.3185	20.8001	21.8971	16.8924	20.0792	15.022	17.8773	26.3019	20.5066
	ENSG00000029725	50.3539	55.8589	59.2576	48.918	50.3401	44.1925	68.1664	51.7612	47.7609	61.1837	52.6422	49.1157	67.2574	60.5783	57.7277	62.6001	53.4148	58.9711	67.5197	61.9802	65.3453	59.2604	63.2485	60.0015	71.5301	66.4857	56.2799	59.5897	53.5195	49.2481	54.2934	75.5373	39.3439	50.3371	56.0924	36.2336	60.2418	56.0658	51.8022	61.5359	62.1267	56.2705	61.2665	47.2633	62.6699	62.0596	49.819	59.4164
	ENSG00000029993	454.501	478.001	461.289	233.926	352.179	362.308	112.022	187.35	160.543	178.956	164.945	179.89	108.155	157.722	216.916	132.844	149.686	141.063	164.291	125.126	162.399	89.2535	92.1266	97.2711	149.983	107.948	175.042	508.563	452.656	468.279	307.469	269.63	271.036	254.718	190.292	245.11	215.788	179.974	210.03	148.034	128.085	168.812	131.357	128.507	106.328	117.224	112.944	85.1811
	ENSG00000030066	49.9782	61.0957	53.468	60.7418	54.99	55.7667	55.5342	46.2063	48.2338	30.9546	31.366	40.9799	22.0961	27.8333	42.8585	24.1723	19.4612	34.0318	29.2519	21.7611	29.5661	32.17	15.945	35.1551	26.0916	19.7265	22.7417	70.6874	78.4953	64.7261	69.9718	70.16	46.0694	74.5959	64.5364	60.2879	64.4775	49.4096	50.5199	43.2493	35.3055	36.1557	39.5837	26.2574	33.3301	22.985	22.8982	25.5017
	ENSG00000030110	8.45495	6.54597	8.17346	3.70942	4.44772	4.55954	7.15032	9.08977	4.49237	8.94782	6.36093	8.73837	7.17153	8.18626	9.91284	6.61123	9.7306	8.83268	4.60817	7.18893	8.14138	12.094	7.9725	5.28648	6.38979	8.40203	8.03998	17.6115	12.1311	17.4479	14.8073	13.315	25.893	12.5337	9.6503	25.8812	16.7077	13.3124	19.2335	14.8034	10.1264	14.7678	9.83289	15.1366	20.6552	9.70479	12.068	13.9339
	ENSG00000030304	0	0	0	0	0	0	0	0	0	0	0	0	0.193825	0	0	0	0	0	0	0	0	0	0	0	0	0	0	0	0	0	0	0	0	0	0	0	0	0	0	0	0	0	0	0	0	0	0	0
	ENSG00000030419	14.4674	4.65491	11.2385	17.1561	33.1558	21.3948	17.6375	39.894	26.9542	16.4446	33.9981	47.0064	18.2196	30.8349	39.0683	21.0733	29.1918	36.1101	24.4433	25.0641	32.3513	13.3034	19.4883	25.6394	19.3469	14.4296	20.2148	5.79009	13.7961	8.16112	32.8083	8.96205	12.4421	9.09706	10.2534	9.13453	7.53022	13.0564	10.5143	6.96633	13.6843	14.004	21.1785	12.0475	7.04156	17.8773	13.3057	8.93875
	ENSG00000030582	114.612	145.175	157.169	136.553	208.032	195.885	95.0993	181.795	155.578	125.028	150.688	190.738	149.827	197.016	222.456	156.604	282.187	230.949	144.857	196.821	199.464	96.5099	192.757	190.313	104.012	155.803	150.233	121.351	177.923	167.725	211.657	184.618	265.656	187.197	144.453	221.665	152.252	104.451	264.653	145.132	136.569	147.933	153.544	182.875	147.873	146.083	131.819	158.269
	ENSG00000031003	16.1584	19.7834	23.669	19.9382	14.5562	16.1338	16.9224	25.2494	16.5508	35.0658	13.1605	23.8045	24.8096	19.647	25.3652	25.4119	16.9768	25.9785	31.8565	20.2067	30.423	18.8666	11.5158	43.3491	25.0267	19.9092	26.6468	26.2967	24.7379	21.6692	29.9049	20.7407	16.1411	26.4826	31.0619	16.7466	20.2375	15.8725	18.2077	17.4158	26.5475	9.16624	24.204	11.7386	18.3081	25.7943	14.5434	32.0744
	ENSG00000031081	1.5031	1.60012	1.19196	7.41885	3.84122	2.80587	3.33682	4.79738	4.25592	17.412	12.7219	4.51985	27.5232	31.1078	14.5777	19.6271	40.1646	28.8361	24.4433	54.4027	33.851	11.8521	63.4256	60.5301	26.2691	55.5265	47.321	0.965016	1.18932	1.40709	4.06475	6.1454	4.03528	3.03235	2.71415	2.43587	4.70639	8.44828	6.92405	16.545	17.7896	7.89315	28.238	17.9168	12.4401	33.456	12.3774	23.1356
	ENSG00000031691	20.8556	23.2745	17.028	24.1113	23.2495	19.4657	26.9329	32.3192	21.2796	10.8825	18.6441	18.3807	7.75301	7.36764	15.1608	10.7433	7.86729	7.79354	12.2217	7.57752	8.78412	1.69316	5.66933	7.92971	9.58468	5.66224	9.18855	22.4366	26.6408	23.3577	20.6141	25.8619	15.4686	25.0675	18.0943	22.8363	12.7072	25.3448	15.1303	10.7398	15.3264	16.0409	14.6233	8.64948	9.15403	8.68324	7.117	6.0468
	ENSG00000031698	89.6225	92.9527	108.809	151.623	73.9939	72.2512	82.2287	63.8809	71.6414	61.6674	59.0031	55.1421	64.7376	61.6698	61.5179	57.2285	55.6922	55.5939	60.5073	53.0426	65.7738	46.4408	53.3271	59.7372	59.638	45.2979	73.049	150.542	133.204	172.228	74.0365	107.545	74.9889	79.6498	69.3615	70.6404	97.1869	82.6907	106.682	91.433	107.285	83.7693	89.0003	88.0394	123.931	113.393	117.276	94.6456
	ENSG00000031823	33.444	27.4931	31.6721	28.9799	31.1341	29.2863	26.4562	27.2693	22.9347	39.4188	24.1277	25.3111	30.2367	31.9264	34.6949	28.3043	29.1918	23.3806	41.4735	36.7218	37.4932	39.4263	28.8782	39.3842	33.7239	34.3387	36.5245	37.1531	38.7719	49.2481	40.6475	36.8724	40.3528	38.8141	34.6808	40.1919	34.592	33.2811	44.6217	33.3803	32.0212	36.9196	35.8018	35.5247	35.4425	26.5605	24.4453	24.9759
	ENSG00000032219	44.5294	37.2393	34.9075	61.2055	53.1705	54.7145	78.4152	80.5455	83.6999	73.2754	71.2863	79.8506	83.151	63.58	65.5997	70.4509	51.1374	97.4192	74.7325	65.2832	84.199	72.0801	53.15	90.3987	67.0928	55.7091	83.3861	48.492	61.369	50.0924	66.4877	109.593	44.7243	66.7118	79.615	46.5861	68.2426	73.2184	70.7792	65.0191	83.7479	46.5951	89.7566	66.1068	93.8875	89.1309	58.4832	78.8714
	ENSG00000032389	35.3229	34.039	36.44	28.9799	27.0907	29.1109	22.881	26.5118	27.6635	25.6343	20.8375	18.682	21.127	19.9199	26.2399	20.6601	19.8753	18.4447	18.2323	20.5953	21.4247	24.9136	17.1852	13.7448	19.8793	19.3612	22.2822	28.7092	28.3059	24.4834	23.5175	25.0937	22.5303	17.3855	19.3006	18.2691	14.3545	18.6886	14.1045	20.6087	15.8738	20.8787	19.6658	17.6079	16.665	16.3449	18.5661	17.3517
	ENSG00000032444	7.7034	7.70969	10.2168	12.2875	11.5236	11.5742	8.34204	11.1097	9.22117	7.25499	7.45764	9.34102	7.55919	9.55064	10.496	6.81783	6.21102	5.71526	5.40959	6.80034	7.92713	26.123	6.9095	12.4232	3.0174	2.92245	3.90513	7.72012	8.56312	11.5381	11.0329	13.059	20.8489	9.70353	5.42829	14.9197	6.58894	8.70429	8.71918	7.54685	7.38952	10.6939	6.05101	8.03166	5.63325	7.66168	6.49813	5.25809
	ENSG00000032742	16.9099	10.0371	15.4955	22.4884	19.2061	22.6223	10.9638	19.442	16.7873	26.3598	21.0569	22.9006	24.6158	18.0098	26.5314	24.7921	21.7386	28.0567	37.2661	22.7325	33.2082	23.4623	17.1852	37.0053	24.1392	26.302	25.4982	9.89141	16.4126	11.8195	18.5817	22.021	20.1764	20.4179	29.8556	17.0511	23.7673	23.0408	13.5917	21.7698	19.9791	15.7863	38.0709	25.9485	22.0636	25.0282	20.7321	18.1404
	ENSG00000033011	28.3711	21.8199	24.0095	16.2287	15.9714	21.7455	10.0105	10.3522	15.8415	13.3008	8.11567	14.1622	13.1801	10.915	11.9537	16.1149	12.422	10.911	13.8245	9.13188	7.92713	12.8196	7.61816	7.66539	9.93967	8.58469	10.1074	33.0518	26.1651	32.9259	26.1305	23.5574	14.4597	18.3963	18.6975	21.0094	23.5319	13.8245	13.3352	14.5132	13.1369	12.2217	12.102	12.9742	10.3276	12.2587	10.5208	11.3049
	ENSG00000033030	37.9533	31.857	40.697	63.7557	35.784	37.8793	40.7568	59.336	52.2533	44.7391	39.0429	59.3606	43.223	33.2908	45.1909	43.1796	30.434	50.1384	48.6863	35.556	43.0636	20.5597	35.7877	58.1512	50.0534	40.3663	49.6182	45.3557	36.6311	40.5242	37.1634	40.2012	35.3087	36.1861	49.7594	41.1054	48.2405	41.4734	29.4913	40.3466	31.2002	30.0449	51.4336	44.792	39.4327	39.33	34.6567	44.168
	ENSG00000033050	48.8508	34.7664	46.4865	39.6445	27.0907	30.1631	35.2749	24.7444	27.9	31.4383	21.2762	27.1191	31.5935	28.6519	28.2808	30.5769	29.1918	26.2382	26.4469	34.5846	34.2795	21.0435	27.1065	27.2253	33.7239	30.1377	33.3085	41.0132	29.2573	30.1117	26.4209	27.3983	26.2293	26.2804	16.5865	21.9229	30.5915	18.1766	21.5415	19.7379	21.3475	24.4433	17.3967	17.299	16.8997	22.7296	23.2076	28.1308
	ENSG00000033100	15.9705	11.4918	12.4305	18.0834	20.8234	19.2904	13.1089	17.4221	22.4618	22.7323	17.5474	15.3675	35.47	34.1094	30.3216	37.3948	23.6019	24.4198	33.86	24.4812	35.565	40.6357	26.3978	29.3399	21.8318	20.6398	26.1874	10.6152	13.7961	17.4479	20.6141	28.9346	18.495	21.8329	18.6975	28.6215	29.4149	22.0167	35.1332	30.4777	26.0002	31.8272	20.9264	39.5405	39.198	29.8805	33.4189	34.9663
	ENSG00000033122	0	0	0.17028	0	0	0.175367	0	0	0.23644	0.725499	0	0	1.74443	0.818626	0.874663	0.413202	0	3.3772	3.60639	0.777181	4.28494	1.2094	1.24017	3.70053	1.41995	1.64388	2.98628	0.241254	0	0	0	0.256059	0	0.202157	0	0	14.1192	0.768025	0.512893	12.4813	0.821058	4.3285	0.756376	9.88513	27.4621	0	11.4491	6.0468
	ENSG00000033170	19.1646	17.8923	17.028	31.7619	20.6213	17.7121	21.6893	26.7643	19.861	18.1375	24.347	20.1886	9.10979	19.647	21.575	12.1895	10.5587	16.886	13.4238	7.38322	15.64	5.07947	3.54333	11.3659	7.63225	4.93163	14.7017	14.7165	14.2719	12.3824	24.3885	28.1664	21.8577	21.8329	25.0305	17.9646	11.06	25.3448	12.3094	16.545	17.7896	8.65701	17.6488	10.5029	8.91931	12.2587	12.068	5.25809
	ENSG00000033178	84.7374	71.4238	75.945	83.2302	76.8243	82.0717	163.742	104.785	117.038	98.1842	103.749	114.804	106.604	87.3201	88.924	91.9374	71.8408	118.462	87.1545	87.6272	102.41	118.763	58.9965	107.58	82.8898	66.4857	79.4809	75.995	58.9904	55.1579	99.296	88.0841	78.0153	118.06	93.7889	90.7363	104.717	103.171	83.3451	99.2702	104.001	90.3893	77.6546	108.119	102.103	88.3647	94.0681	100.43
	ENSG00000033327	27.6195	28.8022	50.403	64.2194	47.1054	37.0024	146.343	66.1533	58.1643	64.0857	119.322	71.4136	68.4203	46.9346	72.8885	57.2285	72.669	134.309	45.2803	76.7466	116.764	100.38	100.099	85.1123	49.6984	71.7826	97.3986	22.9191	15.9369	23.0763	34.8407	29.4467	33.6273	48.7198	39.8075	53.8937	46.1226	64.7701	63.5987	42.6688	56.3793	64.6729	46.3911	66.7246	52.3423	53.8871	67.7662	63.36
	ENSG00000033627	43.7779	35.9301	46.8271	48.4544	32.3471	43.3156	54.5808	39.894	51.7804	66.0204	36.6302	51.8276	62.6056	58.1225	55.1037	53.3031	57.5555	64.1668	49.4877	52.0711	56.5611	68.9356	36.3192	62.1161	49.3434	54.0653	61.1038	34.9818	28.7816	32.3631	31.9373	32.2634	34.9724	29.1106	32.8713	26.7946	47.2992	36.3532	23.3366	48.474	39.1371	35.1373	46.6432	51.8969	59.1491	39.33	44.2492	60.9939
	ENSG00000033800	40.7717	43.9307	49.5516	81.8392	59.4378	61.5538	102.25	91.6552	91.0295	93.3475	96.73	100.642	92.2608	79.6796	104.085	90.9044	77.6378	113.006	117.408	92.2903	116.979	98.203	89.6463	116.302	116.436	84.5683	107.276	38.3594	32.1117	29.2675	49.3577	49.9314	38.6714	70.5528	57.9018	49.6309	84.2444	83.2027	78.4726	66.7606	60.2109	65.4368	65.8047	73.8295	71.1198	61.8042	60.9586	71.7729
	ENSG00000033867	149.371	120.882	124.816	103.864	122.515	160.11	186.623	127.509	149.43	121.158	139.721	110.887	95.5559	95.2335	96.2129	100.408	78.4659	107.291	96.5712	92.4846	123.62	106.911	79.5478	105.994	76.5	69.2255	98.5472	142.34	113.937	100.185	127.459	127.517	120.386	114.623	116.105	101.089	124.719	116.228	121.043	132.36	113.032	137.494	95.8077	120.166	106.093	102.922	129.653	89.9134
	ENSG00000034053	24.6133	25.4565	29.9693	25.0386	30.3254	30.3385	21.9277	29.2893	34.7567	28.0526	23.689	34.9535	14.9245	16.0996	35.5696	20.8667	15.3205	27.797	32.4575	19.6238	34.0652	14.5128	15.0592	27.754	23.2517	12.2377	36.2948	23.6429	24.2622	19.9807	21.4851	35.08	34.6361	18.8006	26.2368	17.6601	27.0617	34.0491	31.03	23.2211	26.2738	28.008	31.7678	21.9326	17.3692	30.1359	18.2566	9.72747
	ENSG00000034152	113.296	129.319	109.661	118.933	106.745	99.4331	86.9956	133.822	120.821	100.603	128.754	128.665	96.3312	131.799	177.557	108.259	133.123	144.7	114.002	120.657	129.834	282.031	113.741	71.3674	111.644	92.4224	113.938	86.6101	65.8884	87.5209	96.9733	65.807	118.368	130.998	81.1228	127.883	134.603	98.3072	95.398	143.68	110.295	143.35	89.5045	128.816	108.675	113.393	141.721	100.692
	ENSG00000034239	5.63664	0.290932	0.510841	5.56414	7.27809	11.2235	5.24357	3.53491	6.14745	5.07849	4.38685	6.02646	2.13208	0.272875	2.91554	2.06601	0.207034	2.07828	6.01065	0.194295	1.28548	0.725638	0.5315	0.264324	2.83991	0	2.29714	0	1.18932	0	3.19373	2.04847	2.69018	0.808628	3.01572	1.82691	0.235319	5.88819	0	0.580527	3.01054	0	4.79038	0.30891	0	3.57545	0.309435	0.525809
	ENSG00000034510	514.625	455.308	390.623	601.159	611.562	485.942	467.631	594.118	436.705	568.308	488.914	561.666	361.484	482.989	580.484	515.676	474.522	440.335	675.397	379.653	497.481	824.809	324.038	380.098	471.602	331.15	490.209	468.033	417.452	468.561	922.117	423.009	666.157	753.641	451.755	699.705	800.792	503.569	718.306	602.587	442.003	842.53	582.158	657.052	1194.25	543.213	753.783	666.726
	ENSG00000034533	5.82452	4.07305	5.10841	3.94126	3.84122	7.01468	1.43006	7.32232	4.72881	3.14383	5.26422	3.9172	3.87651	6.00326	4.08176	5.57823	3.51958	5.45548	6.81208	5.63456	7.07014	1.45128	4.7835	6.07945	6.74478	6.2102	5.97256	2.17128	3.56797	4.50269	3.19373	4.86511	5.71664	4.04314	2.41258	3.04484	2.82383	4.09613	1.28223	2.90264	3.8316	4.07388	1.51275	3.70692	4.45966	2.80928	3.40378	2.62905
	ENSG00000034677	19.9161	21.529	20.7742	23.1839	25.8777	28.9355	39.3268	29.7942	30.5008	32.4056	50.2294	31.6389	48.6501	44.2058	36.1527	41.7334	50.1022	63.3874	44.4788	48.5738	48.2055	52.9716	56.1618	65.8166	46.1485	53.3346	49.6182	18.3353	18.7913	13.2266	29.6146	20.9968	24.5479	36.7926	22.3163	19.1825	24.7085	23.5528	28.4655	31.6387	38.0423	25.971	34.7933	27.8019	41.0758	31.4129	30.3246	61.7826
	ENSG00000034693	17.0978	13.6738	11.9196	9.27356	9.50195	8.76835	8.58039	10.3522	11.3491	8.46415	10.0898	9.94366	14.1492	15.5539	11.0791	11.1565	14.9065	18.7045	14.4256	10.6862	15.64	10.4008	15.7678	19.0313	17.5719	16.8041	11.4857	8.68514	5.70875	12.3824	9.29086	6.40146	3.36273	6.67118	7.5393	3.65381	5.41235	10.2403	4.35959	8.99817	7.11583	6.11083	8.32014	9.88513	7.04156	12.2587	9.59247	9.99037
	ENSG00000034713	135.655	119.864	120.218	146.986	148.19	128.895	154.447	176.493	171.892	210.395	202.014	161.509	284.729	188.284	193.884	257.218	272.664	192.76	200.756	243.646	207.177	356.288	290.199	174.718	291.268	298.82	276.575	67.0686	66.1263	64.4447	89.1341	76.0494	88.4398	103.909	124.248	127.274	111.306	144.389	102.066	157.903	179.812	134.438	177.244	141.481	129.565	199.714	136.461	202.699
	ENSG00000034971	0	0	0	0	0	0	0	0	0	0	0	0	0	0	0	0	0	0	0.40071	0	0	0	0.177167	0	0	0	0	0	0	0.281418	0	0	0	0	0	0	0	0	0	0	0	0	0	0	0	0	0	0
	ENSG00000035115	16.5341	18.4742	13.7927	25.0386	29.7189	21.7455	39.3268	30.2992	22.9347	38.9351	26.7598	31.0363	54.2711	36.2924	25.3652	42.7664	43.4772	39.2275	66.5179	60.8144	50.5622	74.4989	40.9255	67.6669	64.4304	50.2295	54.9016	11.3389	9.51458	12.6638	19.4527	12.2908	20.5127	23.248	26.5383	18.878	34.1213	28.4169	22.3108	44.7006	29.0107	30.5541	34.5412	43.5563	53.5159	30.3913	55.0794	55.4729
	ENSG00000035141	87.5557	87.7159	88.0349	48.918	47.9141	48.5766	37.6584	45.7013	47.7609	37.7259	33.9981	45.1985	31.5935	40.6584	38.1936	36.9816	35.8169	40.0068	36.2643	41.5792	37.4932	42.3289	39.5082	37.534	36.5638	38.5398	32.8491	121.833	106.563	97.3706	73.7462	68.8797	72.2987	61.4557	62.1238	70.9449	68.2426	50.1776	57.444	53.1182	44.8845	53.7244	46.3911	43.2474	60.088	43.4162	42.3925	42.3276
	ENSG00000035403	112.169	125.101	103.871	79.2889	67.1202	73.3034	49.3372	74.2331	54.3813	111.485	95.4139	80.1519	179.482	150.9	110.791	154.538	133.951	108.85	118.41	123.183	120.621	159.64	127.56	115.509	188.854	156.899	109.114	137.273	74.4516	100.748	113.813	140.064	87.0947	70.1485	67.5521	77.6435	90.598	89.0909	118.478	100.721	107.285	76.3853	103.371	113.37	165.946	111.605	114.8	154.062
	ENSG00000035499	77.7856	83.352	81.2237	62.5965	53.9792	50.8564	49.3372	46.2063	52.7262	39.6606	46.9393	41.2813	16.669	30.0163	57.1446	22.1063	25.4652	31.4339	37.8671	14.7664	28.2806	18.141	6.378	15.5951	26.6241	7.30612	33.3085	68.2748	66.3642	43.0569	45.8736	42.5057	23.5391	56.1996	55.7908	47.1951	28.003	41.7294	26.9269	22.9308	15.3264	17.8232	17.3967	11.7386	10.7971	11.7479	10.8302	9.20166
	ENSG00000035664	1.12733	1.16373	2.04336	2.08655	3.03254	1.92904	0.715032	0.252494	0.945761	1.451	5.92224	3.9172	1.35678	3.82026	4.95642	1.44621	1.65627	3.63698	1.60284	1.16577	3.42795	0.725638	0	1.32162	2.48492	1.27857	1.608	1.44752	1.90292	2.25134	2.61305	5.12117	3.02646	2.8302	1.80943	0.913453	2.35319	2.04807	2.82091	2.90264	2.46317	4.83774	1.26063	3.39801	5.86797	1.78773	3.40378	4.73228
	ENSG00000035681	40.9596	44.5126	42.7404	73.9566	57.2139	51.5579	75.0784	61.356	65.494	47.8829	37.5076	48.513	47.4872	37.3839	42.5669	55.7823	38.7154	41.8253	51.4913	36.3332	44.3491	18.3828	32.0672	45.4637	59.1056	40.001	39.7405	17.6115	17.8398	19.9807	23.5175	21.765	28.5832	31.7386	30.7603	30.4484	38.1217	31.489	30.0042	29.0264	26.5475	33.6096	32.5242	36.1425	24.8802	31.1575	29.3963	28.1308
	ENSG00000035687	111.793	135.72	129.243	120.093	100.478	81.1949	136.094	133.822	117.984	65.0531	119.322	135.294	50.0069	51.8463	74.6379	46.2786	44.0983	58.1917	62.3105	45.2708	51.205	31.4443	36.3192	51.0145	55.5557	39.2704	52.8342	96.2603	70.8836	74.5757	58.6485	69.1358	46.742	53.5716	51.8704	54.1982	64.0069	72.4504	53.0844	34.2511	55.0109	51.4328	52.9463	43.5563	34.5036	54.3979	41.4642	37.0695
	ENSG00000035720	0	0	0	0	0	0	0	0	0	0.241833	0	0.301323	0	0	0	0	0	0	0	0	0	0	0	0	0	0	0	0	0	0.281418	0	0	0	0	0	0	0	0	0	0	0	0	0	0	0	0	0.309435	0
	ENSG00000035862	80.416	77.2424	79.6912	73.493	72.7809	86.4559	28.8396	73.2232	79.2075	111.969	79.4019	94.9168	175.218	72.5849	139.363	197.511	89.0246	127.814	210.774	92.8732	176.968	89.4954	76.536	155.422	241.215	116.35	285.534	56.2122	50.1894	55.4393	77.8109	47.6269	51.786	50.5392	45.8389	57.5475	98.8342	58.3699	53.3408	71.6951	54.1898	79.95	99.3374	79.3899	140.127	146.083	128.106	124.091
	ENSG00000035928	170.602	176.305	209.275	144.899	165.172	165.02	137.286	158.566	186.078	104.714	179.861	152.771	111.643	94.142	145.777	98.7553	95.0286	121.319	123.819	104.337	132.833	84.8997	96.3786	94.8922	143.06	103.199	154.827	166.706	180.777	142.96	126.878	186.155	94.4927	132.413	165.563	105.656	137.427	152.325	94.8852	117.847	120.148	103.12	131.357	88.0394	135.198	122.842	99.638	114.626
	ENSG00000036054	23.6739	27.6385	30.4802	25.7341	21.0256	15.4323	37.8967	26.2593	20.8067	28.5363	27.6371	23.5032	23.259	19.1013	22.7412	28.7175	22.1526	22.861	24.4433	20.7896	21.6389	14.9965	17.7167	19.2956	25.0267	16.4388	17.688	19.5416	21.6457	22.232	20.0334	17.668	16.1411	23.4502	16.2849	21.0094	19.7668	25.6008	24.3624	18.2866	22.9896	20.3694	22.6913	17.6079	29.1051	19.9204	23.517	19.4549
	ENSG00000036257	80.416	82.3337	81.7346	81.1437	72.5788	70.6729	101.296	91.6552	77.316	92.1384	91.9045	70.8109	88.3843	84.3185	79.8859	103.3	85.091	90.6648	89.5588	81.7983	78.6286	122.633	90.355	75.3323	91.4095	77.9928	71.441	87.0927	89.437	93.1493	85.9404	74.513	67.5909	93.3965	75.6945	85.8646	85.8916	70.4023	83.3451	73.4367	77.7268	84.0239	82.445	63.9444	74.6405	77.6383	68.0756	67.3036
	ENSG00000036448	0.563664	0.145466	0.510841	0.231839	0.404338	0.175367	2.1451	2.27244	2.83728	16.2028	3.29014	4.82117	64.7376	12.5523	1.74933	18.8007	12.6291	3.3772	37.6668	13.6007	7.07014	282.031	28.8782	17.4454	75.79	21.3704	10.1074	0.482508	0	0.844254	0	0.512117	1.00882	0	2.41258	0.304484	0.470639	6.40021	0.256446	8.41765	6.84215	0.509236	10.8414	1.54455	3.52078	9.96018	1.23774	7.62423
	ENSG00000036473	0	0	0	0	0	0	0	0	0	0	0	0	0	0	0	0	0	0	0.40071	0	0	0.241879	0	0	0	0	0	0	0	0	0	0	0	0	0	0	0	0	0	0.290264	0.273686	0.254618	0	0.926731	9.62347	0	3.09435	1.84033
	ENSG00000036530	0.563664	0.290932	0.851402	2.31839	0.404338	1.5783	6.19695	1.76746	4.49237	7.49682	5.7029	5.12249	16.669	7.64051	4.66487	11.5697	14.0783	21.0426	8.61527	21.9554	23.3529	33.6212	14.1733	29.0756	9.76218	19.1786	20.9039	1.20627	2.14078	0.562836	2.03237	8.96205	3.02646	4.04314	13.5707	5.17623	5.41235	19.7126	5.38537	7.54685	18.0633	5.85621	20.9264	11.7386	7.04156	19.9204	12.6868	12.0936
	ENSG00000036549	59.7483	49.3129	48.7002	59.8145	43.062	47.1737	64.8296	54.7911	58.6372	62.1511	51.3261	64.4831	53.4958	43.6601	45.4825	58.0549	39.9576	51.1776	56.7005	43.9107	57.4181	84.174	40.9255	55.2437	55.0232	47.4898	50.9964	36.9118	39.9612	36.5843	31.647	38.6648	34.9724	41.8465	42.8232	33.4933	42.5928	45.0575	39.4927	29.6069	41.0529	34.8826	39.0794	29.9643	30.9829	32.1791	29.0869	31.2856
	ENSG00000036565	0	0	0	0	0	0	0	0.252494	0	0	0	0	0	0	0	0.206601	0	0	0	0	0	0	0	1.0573	0	0.182653	0.229714	0	0	0	0	0	0	0	0	0	0	0	0	0	0	0.254618	0	0	0.234719	0.255389	0	0
	ENSG00000036672	2.63043	2.76385	1.53252	6.02781	1.01085	1.5783	11.4405	4.29239	1.89152	13.7845	16.2313	10.5463	36.4392	28.9248	12.2453	23.5525	36.231	20.523	12.8227	42.3564	20.9962	59.9861	63.6028	31.9832	35.8538	62.6499	19.296	2.41254	0.951458	1.96992	1.74204	2.30453	5.71664	6.26686	4.22201	5.7852	3.05915	3.84013	9.74496	13.6424	14.5054	10.4393	11.3456	17.6079	12.6748	12.7695	9.90191	31.5485
	ENSG00000036828	0	0	0.681121	0	0.202169	0	0	0	0	0	0	0	0.193825	0	0	0.413202	0.414068	0.259785	0.200355	0	0.214247	0	0	0	0.709977	0	0	0	0	0	0	0	0	0	0	0	0	0	0	0	0	0	0	0	0.234719	0	0.309435	0.525809
	ENSG00000037042	5.44875	4.36398	4.59757	9.04172	13.7475	14.0294	13.3473	14.1396	14.1864	11.608	14.2573	12.6556	16.0875	11.4608	9.62129	11.3631	9.31653	16.886	12.8227	17.4866	14.5688	13.0615	16.4765	16.3881	12.0696	16.2561	14.0125	4.10132	2.37864	4.22127	9.58119	9.73022	17.8225	12.7359	6.93615	14.6152	8.23618	12.5444	13.3352	11.03	11.2211	15.5317	10.8414	25.0217	11.7359	12.2587	17.6378	11.042
	ENSG00000037241	27.6195	28.9477	28.0963	20.6337	21.4299	18.0628	20.2592	17.6746	14.8957	19.8303	16.012	17.7781	17.8319	21.5572	25.6568	17.3545	26.0863	17.4056	24.4433	19.4295	19.2822	29.0255	20.5513	23.5248	23.4292	17.1694	21.1337	42.2194	35.9175	46.1525	31.3566	24.5816	35.6449	28.0998	28.0462	34.7112	29.1796	24.5768	33.5945	34.2511	38.316	27.7533	31.7678	27.493	36.1467	33.456	26.9208	37.5953
	ENSG00000037280	2.44254	2.18199	3.40561	1.85471	3.03254	2.98124	1.66841	3.7874	3.78304	1.69283	4.60619	7.23175	2.90738	3.54738	6.12264	4.33862	4.34772	10.3914	4.60817	9.52047	11.7836	2.17691	5.315	15.8594	2.30742	3.83571	6.43198	2.41254	1.42719	1.96992	2.32271	4.60905	0.672546	0.606471	1.80943	2.13139	1.64724	2.04807	2.30802	2.32211	1.36843	2.54618	2.26913	2.78019	1.87775	1.53234	0.928304	1.31452
	ENSG00000037474	244.066	285.841	267.851	168.779	232.899	233.063	144.198	194.168	194.59	153.564	121.077	180.794	106.216	141.895	155.69	119.209	119.252	169.639	150.667	104.725	166.255	92.156	104.883	153.572	104.722	106.669	127.721	462.484	432.913	381.603	317.631	251.962	287.177	278.37	307	298.09	231.79	175.878	218.492	167.482	183.643	142.586	140.182	168.974	121.819	157.575	148.838	149.593
	ENSG00000037637	19.1646	15.4194	20.7742	17.6198	17.5887	14.2047	21.2126	18.1795	16.5508	25.6343	19.7408	19.2847	25.0035	19.1013	21.575	23.9657	16.9768	29.6154	28.4504	27.7842	28.0663	17.8991	21.7915	46.2567	25.7367	31.051	28.7142	24.6079	29.733	18.0107	21.4851	34.5679	16.8137	30.7279	35.2839	24.0543	27.5324	23.2968	21.285	23.8016	21.3475	18.8417	19.4137	23.7861	26.7579	22.7296	21.351	31.5485
	ENSG00000037749	11.4612	6.54597	6.30037	8.3462	7.27809	5.96248	7.62701	6.81733	8.27541	8.22232	5.92224	7.53308	11.2419	7.91339	9.62129	13.8423	7.24619	8.57289	10.4185	8.54899	7.49864	2.66067	6.378	4.22918	9.93967	9.49795	8.03998	4.34257	5.94661	2.81418	3.77441	5.12117	3.699	5.25608	5.72987	5.17623	7.76554	4.35214	2.82091	3.77343	4.10529	4.3285	5.54676	4.01583	6.3374	4.8524	3.40378	5.25809
	ENSG00000037757	19.9161	14.8375	13.6224	25.5023	25.4733	20.8687	26.2178	24.2394	21.0432	25.8761	32.024	31.3376	29.2676	30.0163	28.2808	28.9241	27.7426	30.6546	36.2643	33.8074	26.7808	37.7332	25.8663	35.1551	32.1264	28.8592	22.7417	18.5765	14.034	14.9151	35.131	16.1317	25.5568	23.6524	22.0147	17.0511	17.8843	25.6008	20.0028	24.3821	27.6423	22.661	36.0539	21.6237	20.6552	28.0928	22.5887	25.2388
	ENSG00000037897	49.6024	49.1675	46.6568	22.9521	35.784	41.562	12.3939	18.1795	26.0084	18.1375	11.8445	18.682	16.0875	20.7385	23.0328	14.2555	18.012	11.6903	14.6259	20.2067	15.2115	10.4008	16.8308	13.2162	16.6845	17.5347	15.6205	23.8841	29.4952	24.2019	13.0653	27.6543	25.893	14.7575	18.3959	18.2691	11.06	14.8485	11.5401	8.12738	8.75795	9.93009	11.3456	9.26731	7.511	8.68324	7.117	6.83552
	ENSG00000037965	0	0	0	0.463678	0	0.175367	0	0	0	0.483666	0	0	0	0.272875	0	0	0	0	1.20213	0	0.214247	0.483759	0	0.264324	0	0	0	0	0	0	0.290339	0	0	0	3.31729	0	0	4.60815	0	0	1.09474	0	6.55526	0	0	2.80928	0	1.31452
	ENSG00000038002	23.2981	14.983	18.22	29.2117	19.0039	18.7643	9.05708	18.6845	24.3533	18.1375	12.0638	18.0794	13.5678	10.0964	15.4524	13.8423	10.7658	11.9501	15.227	8.3547	12.4263	4.59571	4.60633	7.13674	19.3469	9.49795	15.3908	13.7515	9.27671	16.0408	10.1619	10.2423	9.07937	14.151	10.555	12.7883	14.3545	12.2884	9.74496	8.41765	10.9474	6.11083	10.8414	8.03166	14.5526	9.70479	8.0453	10.2533
	ENSG00000038210	13.7158	14.8375	15.6658	17.6198	13.5453	11.3989	8.34204	16.1596	16.3144	11.608	13.3799	13.5595	10.2727	11.4608	12.5368	11.3631	13.6642	11.9501	12.8227	7.77181	14.9973	9.67518	6.378	7.40107	6.2123	5.29693	9.64798	11.5802	11.1796	10.6939	12.4846	9.47417	8.7431	29.9192	7.5393	20.096	21.6494	10.2403	26.9269	17.4158	14.779	29.0264	7.56376	21.9326	18.3081	9.19401	14.8529	10.2533
	ENSG00000038219	187.7	233.909	237.03	142.117	166.587	166.774	188.053	205.782	206.412	147.034	227.239	190.738	143.043	137.529	125.66	133.671	136.435	197.436	160.885	164.18	175.254	104.25	169.194	212.252	136.848	155.986	184.69	357.297	385.816	312.092	195.979	306.246	179.234	203.774	246.686	178.428	174.372	220.679	193.104	145.712	196.78	163.21	188.338	151.984	136.841	208.908	148.838	174.569
	ENSG00000038274	58.0573	89.8979	65.0471	66.7696	47.9141	47.3491	81.2753	55.0436	44.9237	52.2359	47.1586	47.9104	45.9366	31.9264	51.3135	59.9143	42.8561	48.5797	64.9151	34.196	59.5606	60.9536	45.0003	52.3361	61.413	42.9234	43.1862	46.3207	35.9175	48.6853	25.5499	21.2529	37.6626	24.6631	34.3792	26.7946	25.6498	31.233	29.2349	22.3503	30.3791	27.2441	40.0879	30.2732	26.2885	31.1575	28.468	23.3985
	ENSG00000038295	0	0	0	0.463678	1.61735	2.6305	0.238344	0.504987	0.945761	2.41833	0.438685	11.149	6.20241	1.0915	5.53953	6.19803	2.27737	3.11742	5.8103	0.971476	3.42795	3.62819	4.96066	1.85027	4.08237	3.83571	2.06742	0	0	0	0.290339	0.256059	9.75192	0	0.603144	0	0	0	0	0.290264	0	0	0	0.61782	3.28606	1.02156	2.16604	1.57743
	ENSG00000038358	0.563664	0.145466	0.340561	0.231839	0.404338	0.350734	2.38344	0.504987	0.945761	0.725499	0.438685	0.301323	0.581476	0.818626	0.583108	1.23961	2.07034	0.259785	0.40071	0.777181	0.214247	0.241879	0.708666	1.32162	0.709977	0.913265	1.14857	0.965016	0.713593	0.562836	1.16136	1.02423	0.672546	1.4151	0.603144	0.304484	0.705958	0.512017	0.769339	0.580527	0.547372	0.509236	0.252125	0.926731	0.469437	0.255389	0.309435	0.788714
	ENSG00000038382	59.3726	48.1492	48.3596	76.7387	58.8312	68.9192	97.006	75.4956	66.4397	87.0599	56.371	73.5228	109.124	73.4035	60.6433	85.1196	71.8408	82.0919	78.7396	88.2101	79.0571	59.0186	94.9613	106.787	80.5824	87.4907	80.3998	56.9359	57.3253	49.5295	59.8099	77.3297	52.7949	55.391	71.7741	55.7206	72.4784	64.5141	68.2147	76.6296	65.1372	44.8127	87.9918	66.7246	101.633	72.5306	68.3851	123.565
	ENSG00000038427	585.459	826.683	911.851	848.994	756.113	679.372	485.03	793.082	582.825	979.182	1210.33	1022.39	1615.92	2503.63	1375.55	1501.58	2539.89	2372.09	1529.11	2098.19	1873.37	694.919	2493.44	1987.45	1115.02	1592	1438.47	715.559	929.812	627.843	780.141	473.708	163.765	1029.38	629.381	704.272	1158.71	823.579	828.065	1017.37	921.774	590.459	1014.55	791.428	699.462	980.95	623.511	1194.9
	ENSG00000038532	4.32142	4.36398	6.13009	11.1283	7.07592	10.3466	3.33682	13.3822	8.74829	17.412	6.58027	16.5728	22.6776	20.1928	16.9101	17.5611	18.6331	13.249	22.2394	17.4866	22.7102	38.9426	15.5907	24.0535	18.8144	18.2653	16.7691	7.23762	4.28156	6.19119	17.4204	16.1317	17.8225	17.992	16.888	17.3556	19.5315	11.2644	13.3352	19.1574	18.6106	13.2401	15.3797	21.9326	24.8802	20.9419	18.8755	29.7082
	ENSG00000038945	0.563664	0	0	0.231839	0	0.175367	0.238344	0	0.23644	0	0.438685	0.903969	0.387651	0.545751	0.291554	0	0.207034	0	0.200355	0.194295	0	0.241879	0	0.264324	0	0	0	0	0.237864	0.281418	0	0	0	0	0.301572	0.304484	0.235319	0.512017	0.256446	0.290264	0	0	0.252125	0.61782	0	0	0.309435	0
	ENSG00000039068	482.12	765.005	843.399	74.6522	351.774	494.71	109.877	289.61	352.296	46.1901	247.638	296.201	51.5575	256.776	289.805	40.907	285.293	277.71	163.49	130.955	175.897	55.3904	14.5277	31.1902	135.961	12.6031	84.3049	523.762	532.816	508.522	128.62	81.9387	352.078	222.17	59.4097	156.809	223.789	67.5862	160.279	244.983	108.927	270.913	35.8018	288.831	426.484	36.0099	356.778	303.129
	ENSG00000039123	143.358	142.12	135.543	125.889	132.017	132.577	136.094	122.964	121.767	98.426	104.188	109.38	80.4375	94.6878	84.2592	75.616	87.1613	97.679	90.1598	101.422	99.1963	31.9281	97.4416	85.9052	92.4745	93.3356	99.0066	165.018	167.694	133.955	148.654	180.009	129.801	124.327	130.581	111.746	118.366	134.916	96.9367	114.654	114.674	89.8801	128.08	90.8196	85.4376	116.202	69.9322	80.4488
	ENSG00000039139	3.19409	0.72733	0.681121	0.463678	2.42603	12.6264	0.476688	2.01995	4.01948	0.967332	3.29014	6.32778	1.16295	3.00163	0.874663	0.413202	1.2422	0	0.40071	0.777181	1.28548	1.2094	0.354333	0.264324	0.887471	1.09592	0.229714	1.44752	2.61651	1.68851	1.4517	3.58482	11.097	1.01078	1.20629	0.304484	1.1766	0.768025	1.02579	1.45132	1.64212	1.27309	3.02551	1.23564	7.98044	1.02156	1.23774	3.94357
	ENSG00000039319	53.548	38.403	39.1645	60.2781	61.8638	59.6248	69.1198	85.5953	80.3897	87.5435	78.5246	90.9996	116.101	87.8659	88.6325	83.4668	77.4307	107.031	97.9737	89.1815	103.053	87.3185	77.2446	129.254	92.297	82.7418	82.6969	49.457	46.3836	30.1117	68.8104	65.2949	46.0694	85.1081	94.6936	58.7655	71.5371	79.6186	64.1116	75.7588	97.1585	66.9645	82.9493	71.9761	73.2322	74.8291	69.0039	103.847
	ENSG00000039523	11.4612	2.76385	2.55421	19.4745	23.6538	24.2006	37.42	25.2494	25.5355	29.5036	36.8495	27.1191	30.6244	24.8317	25.0737	34.2958	25.4652	28.3165	21.0373	36.3332	28.2806	10.1589	35.9648	37.0053	21.2993	33.0602	33.3085	1.44752	4.99515	0.562836	24.6788	8.96205	24.2117	19.0028	15.0786	30.7529	27.5324	25.8568	28.9784	18.8671	24.358	30.5541	17.9009	33.9801	29.5746	22.985	38.0605	28.6566
	ENSG00000039537	0	0	0	0	0	0	0	0	0	0	0	0	0.581476	0	0	0.206601	0	0	3.00533	0.388591	0	0.241879	0.5315	1.58594	1.59745	0	0	0	0	0	0	0	0	0	0	0	0	0	0	0	0	0.254618	0	0	5.39853	0	0.618869	3.15485
	ENSG00000039560	123.63	115.936	107.106	87.867	96.4347	98.7316	84.6121	100.492	102.615	104.956	72.383	87.9863	110.287	75.8594	95.3382	103.3	67.2861	57.4124	141.05	48.7681	81.4138	93.1236	62.3626	47.5783	97.4443	75.6183	83.6158	166.224	121.787	135.362	139.944	138.272	76.6703	121.496	84.7417	98.044	184.255	122.628	127.197	99.8507	88.1269	109.486	121.777	92.3641	152.802	140.975	99.0191	196.127
	ENSG00000039600	0.187888	0	0	0.231839	0.404338	0	0.238344	0	0	0	0	0	0	0	0	0	0	0	0.200355	0	0	0	0.177167	0.264324	0	0	0	0	0.237864	0	0	0	0	0	0	0	0.470639	0.512017	0	0	0.273686	0	0.252125	0	0	0.510779	0	0.262905
	ENSG00000039650	81.9191	52.0768	56.0222	46.136	59.8421	67.3409	38.3734	42.4189	47.7609	43.0463	31.1466	41.5826	71.5215	53.4836	41.9838	55.1625	40.9927	39.747	53.4948	73.4436	42.2066	52.7297	39.8625	57.0939	53.7807	49.3163	43.4159	48.2508	54.2331	48.4039	58.9389	65.807	64.9007	40.0271	47.0452	47.804	41.1809	38.9133	29.2349	46.1519	35.8528	34.3734	40.3401	41.0851	30.5134	33.7114	32.8001	50.7406
	ENSG00000039987	0.563664	1.16373	0.851402	0	2.02169	5.26101	0	0.252494	0.945761	0	0.219342	1.80794	0	0.272875	0	0	0.207034	0.259785	0.200355	0	0.214247	0	0	0	0	0	0	0.723762	0.951458	0	0	1.02423	6.72546	2.02157	2.111	3.65381	0	0.256008	1.28223	0	0	0.254618	0	0	0	0	0	0
	ENSG00000040199	6.38819	8.14609	7.8329	12.5193	13.5453	11.925	10.4871	10.3522	12.0585	14.7518	7.01896	9.94366	13.1801	8.73201	8.16352	14.2555	6.00399	7.27397	13.2234	6.21745	7.92713	7.49826	4.252	11.1016	14.022	6.5755	13.5531	6.51385	9.03885	10.4125	13.0653	13.8272	6.72546	17.3855	10.8566	11.8749	12.0013	10.2403	14.8739	8.70791	11.7685	11.7124	8.57226	10.8119	15.2567	9.96018	15.4717	8.93875
	ENSG00000040275	253.649	171.504	206.38	151.159	153.446	146.081	79.3686	132.054	118.22	111.727	95.8526	136.801	103.309	99.5995	148.693	111.358	108.072	115.864	127.626	139.115	139.689	74.4989	85.9258	94.3636	111.644	91.6918	139.896	153.437	218.835	158.438	173.623	152.099	121.731	144.947	138.421	147.675	113.659	125.444	101.04	92.8844	97.7059	63.3998	97.5725	69.1959	71.3545	99.8572	58.1737	62.5713
	ENSG00000040341	165.341	169.759	195.482	137.481	175.281	162.39	151.587	159.576	155.814	142.681	130.07	151.264	136.065	180.644	155.398	137.596	188.194	149.376	130.832	179.723	148.902	90.7048	164.942	132.426	126.198	155.255	151.152	119.662	119.17	101.592	124.846	101.655	134.509	148.585	92.5826	144.021	139.544	98.5632	85.9095	122.782	87.5795	98.7917	95.0513	94.5265	107.736	68.4443	77.9775	99.3779
	ENSG00000040487	8.45495	6.4005	5.61925	3.47759	4.44772	5.08564	3.57516	5.04987	4.96525	2.66016	4.82553	4.51985	6.00858	5.18463	4.66487	6.19803	5.58992	4.93591	8.41492	6.99463	5.99891	18.6247	4.42916	5.81512	3.37239	3.28775	4.82399	11.0977	9.9903	9.28679	15.388	9.47417	6.38919	13.7467	9.6503	12.1794	11.5307	7.16823	5.89827	12.1911	5.47372	8.40239	8.06801	5.86929	13.1442	7.40629	8.66417	7.36133
	ENSG00000040531	21.2313	20.3652	17.3686	16.9242	11.3215	13.6786	4.76688	9.08977	10.4034	14.9936	8.7737	9.94366	16.8628	20.7385	17.7848	15.0819	15.7346	17.1458	12.2217	19.4295	18.6395	6.28886	13.4647	10.8373	13.1346	14.2469	17.4582	20.9891	13.3204	18.2922	12.1942	7.4257	17.8225	14.3531	10.555	10.9614	18.1196	6.65622	11.2836	8.70791	7.93689	8.14777	9.32864	11.4297	11.2665	8.17246	12.6868	13.4081
	ENSG00000040608	3.38198	7.70969	8.85458	2.08655	6.26725	9.82055	4.76688	7.8273	7.56609	6.04582	6.79961	7.8344	6.39623	5.45751	9.32973	3.92542	7.45323	4.93591	5.00888	2.91443	5.14192	8.2239	5.315	4.75783	6.74478	3.1051	4.82399	7.96138	9.51458	10.4125	14.2266	10.2423	24.2117	7.88412	6.93615	17.0511	5.41235	4.35214	7.1805	5.80527	5.20003	9.42086	5.54676	6.48711	3.05134	5.61856	3.40378	1.31452
	ENSG00000040633	104.09	86.5522	87.1835	84.1576	92.9978	102.064	20.9743	78.0205	75.188	89.72	49.7907	77.7414	86.8337	76.4051	70.5561	106.193	79.5011	72.4799	88.557	72.6664	84.8417	132.55	67.8548	63.4377	77.7424	70.8693	79.4809	112.183	121.073	102.999	100.167	105.752	103.236	64.8924	96.8046	87.6915	93.6571	67.3302	83.3451	69.0827	57.474	57.5436	58.4931	53.4415	76.9877	76.8722	56.936	68.6181
	ENSG00000040731	1.87888	0.872795	0.340561	1.39103	3.03254	4.20881	0.953376	1.00997	0.23644	4.35299	1.5354	0.301323	9.88509	4.91176	6.12264	5.99143	4.34772	5.45548	17.0302	2.33154	5.78466	15.964	1.063	4.4935	20.5893	0.365306	2.75656	0	1.66505	0.281418	1.4517	1.28029	2.35391	0.202157	1.50786	1.21794	2.35319	1.02403	0.769339	4.64422	1.64212	2.54618	5.04251	4.63365	4.45966	1.53234	3.09435	3.15485
	ENSG00000040933	29.3105	15.4194	15.6658	38.0216	52.564	39.9837	35.0366	39.894	26.4813	24.4251	18.2054	22.5992	17.8319	15.5539	18.0764	21.8997	16.3557	21.0426	20.0355	11.0748	23.7814	11.3683	11.1615	17.7097	13.4896	9.49795	17.4582	18.3353	20.9321	16.8851	53.7128	32.0073	38.6714	34.1645	26.5383	30.4484	18.3549	27.3929	20.5157	16.8353	19.9791	19.8602	22.9434	18.5346	13.8484	27.0713	13.9246	13.4081
	ENSG00000041353	1.5031	0.72733	0.340561	0.231839	2.83037	3.33197	0.238344	0.252494	1.1822	0.241833	0	0	0.775301	0	0	0.826404	1.03517	1.55871	1.60284	0.582886	2.57096	0.725638	0.5315	3.17189	0.532482	0.547959	1.14857	0.241254	0.237864	0.562836	1.74204	0.256059	0.672546	0	0.301572	0.608969	0	0	1.53868	0.580527	0.547372	1.52771	0	0.61782	4.92909	0.255389	3.09435	2.36614
	ENSG00000041357	179.621	202.343	178.794	127.743	130.399	125.212	93.6692	115.642	127.205	121.4	102.433	91.6022	100.789	121.157	142.862	130.778	99.9975	96.8997	111.397	78.1067	107.98	101.106	74.9415	81.1474	99.3967	77.4448	105.209	180.94	177.447	131.704	139.653	135.711	82.0506	123.114	121.533	112.05	95.775	97.2832	105.656	91.433	80.4636	89.8801	89.7566	80.6256	92.4792	72.7859	82.3096	72.2987
	ENSG00000041515	0	0	0	0.231839	0.606508	0.350734	0	0.504987	0.23644	0	0.219342	0.903969	0.387651	0.545751	0.291554	1.033	0.828136	0	0.801421	0	0.428494	0.725638	0.177167	0	0.354988	0	0	0	0.237864	0	0.290339	0.256059	0	0.404314	0	0.304484	0	1.02403	0.512893	0.580527	0	0.254618	0.252125	0	0.469437	0.255389	0.618869	0.262905
	ENSG00000041802	96.5744	86.1158	96.2084	53.5548	70.1527	75.4078	54.1041	46.4588	65.9668	42.0789	39.4816	43.6918	45.1613	47.7532	38.7767	41.5268	43.6842	46.2417	46.8831	49.1567	54.6329	59.0186	36.4963	41.4988	43.8411	47.1244	52.8342	121.833	125.117	104.406	67.649	92.6932	64.9007	59.232	62.1238	66.6821	57.1826	51.4577	50.5199	36.283	40.5055	40.4842	37.3146	29.3465	39.6675	40.6069	33.1095	39.6986
	ENSG00000041880	5.26086	3.49118	2.21364	4.1731	3.84122	2.98124	2.86013	5.04987	3.07372	7.49682	5.7029	4.51985	10.2727	6.82189	8.45507	7.43764	13.0431	12.2099	10.8192	18.0695	10.7123	4.83759	14.3505	21.1459	10.1172	15.3428	14.0125	1.20627	2.14078	1.68851	2.90339	1.28029	2.35391	1.01078	2.41258	2.13139	2.11787	2.04807	3.07736	4.35395	3.28423	1.78232	4.53826	6.1782	2.81662	6.89551	5.56982	4.20647
	ENSG00000041982	5.82452	1.30919	0.681121	311.823	32.5492	22.7977	75.5551	58.831	5.67457	269.886	25.8824	21.9966	127.537	124.704	39.6514	390.063	41.6138	22.0817	43.6774	3.30302	11.9978	32.6537	2.30317	8.72268	7.63225	1.09592	5.97256	3.86006	2.85437	1.96992	82.4563	22.021	21.8577	5.86255	21.7132	21.0094	20.4728	63.4901	37.1847	26.414	37.495	19.351	60.5101	33.3623	16.1956	82.4907	32.8001	22.8727
	ENSG00000041988	26.4922	23.5655	30.6505	42.1947	38.4122	28.2341	78.8919	61.6084	44.9237	44.9809	54.8356	49.1157	37.6021	36.0196	39.6514	35.5354	46.7897	62.6081	50.0888	43.7164	45.6346	80.304	51.3783	41.2345	39.7587	37.8092	46.6319	25.5729	22.1214	29.5489	33.6793	28.1664	41.0253	40.8357	49.1562	48.1085	45.652	39.4253	52.8279	48.7643	44.8845	61.1083	55.9718	59.9286	38.9633	51.844	56.6265	34.9663
	ENSG00000042062	0	0.436398	0	22.7202	1.01085	2.45514	5.24357	0.757481	0.709321	8.46415	8.55435	4.82117	31.3997	6.54901	2.04088	17.7677	1.44924	1.81849	13.8245	0.971476	1.92822	10.1589	0.354333	1.32162	4.25986	0.547959	0	0.241254	0	0.281418	0	1.53635	0.672546	0.808628	2.111	0.608969	1.88256	6.40021	2.05157	0.870791	7.38952	2.54618	15.6318	2.78019	3.28606	7.40629	1.85661	0.525809
	ENSG00000042088	61.6272	51.7859	68.4527	51.7001	56.8096	70.3221	35.99	52.7712	74.7151	35.3076	37.0689	52.7315	26.5541	28.9248	44.8993	28.3043	22.1526	46.2417	31.6561	22.9268	44.9918	61.1955	19.4883	31.1902	29.464	18.2653	42.2673	44.1495	48.0486	51.4995	52.8417	54.0284	45.3969	47.709	41.3153	50.5444	37.8864	42.7534	44.3652	34.5414	37.495	37.6834	33.2806	23.7861	23.7066	26.8159	24.1359	13.9339
	ENSG00000042286	7.89129	8.58249	8.6843	2.31839	4.44772	2.98124	1.66841	3.02992	3.07372	2.1765	2.85145	4.82117	4.07033	1.91013	2.91554	2.68581	6.00399	3.89677	3.40604	5.05168	3.42795	4.59571	6.55516	5.02215	4.08237	6.5755	5.28342	9.65016	15.2233	8.72395	5.22611	4.353	6.38919	4.44745	5.12672	5.17623	3.76511	3.84013	7.69339	5.80527	5.20003	5.85621	4.79038	9.26731	28.401	5.10779	16.0906	22.084
	ENSG00000042304	0	0	0	0	0	0	0	0	0	0	0	0	0	0.272875	0	0	0	0	0	0	0	0	0	0	0	0	0	0	0	0	0	0	0	0	0	0	0	0	0	0	0	0	0	0	0	0	0	0
	ENSG00000042317	8.45495	10.3281	10.2168	11.592	13.3432	9.11908	19.5442	15.4021	13.7135	18.3793	18.8634	15.9701	12.0172	16.6454	11.9537	15.2885	14.4924	22.861	17.6313	14.3779	16.0685	16.4478	12.2245	15.8594	15.9745	10.0459	13.5531	4.82508	5.70875	10.4125	8.71018	12.0348	10.0882	14.3531	12.0629	14.0063	16.237	13.8245	21.0286	17.7061	16.1475	17.314	15.3797	15.7544	15.022	12.5141	17.0189	11.8307
	ENSG00000042429	27.8074	20.0743	21.6256	39.1808	28.3037	31.3907	20.2592	35.8541	33.1016	37.7259	26.1017	32.2416	23.6467	28.379	31.4879	31.4033	21.3245	30.6546	33.4593	25.0641	28.4948	41.6033	22.5002	32.5118	27.3341	22.8316	23.2011	29.1917	42.8156	35.1772	43.5509	46.6027	26.9018	40.4314	43.7279	39.2785	36.4745	34.3051	38.467	29.8972	34.4844	29.5357	35.8018	30.891	33.7995	36.7761	24.7548	29.4453
	ENSG00000042445	49.0387	36.3665	38.9942	31.9938	34.3688	34.898	21.6893	28.7843	35.2296	41.5953	38.6043	31.6389	50.3946	40.1127	42.8585	42.3532	29.1918	52.4765	41.6739	35.1674	50.1337	38.4588	32.5987	39.6486	37.2738	33.9734	54.9016	25.0904	17.8398	20.5435	38.9055	30.727	29.592	16.9812	24.4273	25.8812	23.5319	30.465	20.2593	39.7661	45.7055	35.1373	56.7282	32.1267	41.5452	45.9701	39.6076	46.2712
	ENSG00000042493	29.3105	37.8211	28.7774	28.5162	47.9141	37.3532	12.8706	24.4919	21.2796	4.83666	15.1346	13.5595	2.51973	5.45751	13.703	2.47921	4.34772	5.45548	5.20923	2.91443	3.85644	3.87007	4.42916	3.17189	3.72738	2.73979	2.98628	11.8214	11.1796	17.4479	17.13	8.96205	16.4774	9.09706	10.2534	13.7018	2.35319	7.42424	8.20628	1.45132	3.55792	7.63853	1.76488	4.63365	2.81662	2.80928	8.66417	2.10324
	ENSG00000042753	90.7498	105.899	101.657	71.1746	74.8026	85.2283	66.2597	60.346	62.8931	57.7981	59.2224	64.7845	40.5095	87.593	100.295	58.8813	82.3996	68.3233	72.3282	56.9285	66.4165	143.918	53.15	64.7593	55.7332	52.7867	56.0501	144.994	127.495	156.468	128.33	96.022	114.669	99.2591	60.3144	124.534	93.4218	57.3459	121.043	94.0454	68.4215	94.2086	71.3515	90.5107	70.1809	67.6782	82.0002	59.9422
	ENSG00000042781	0.187888	0.145466	0.17028	0	0.202169	0	0	0.252494	0	0	0	0	0.969126	0	0	0.206601	0	0	0	0.777181	0.428494	0.483759	1.063	1.85027	0	0.365306	0.689141	0.241254	0.237864	0.281418	0	0.256059	0	0	0	0	0	0	0	1.45132	0	0	0.252125	0.926731	0.234719	0.766168	0.618869	1.05162
	ENSG00000042813	0	0	0	0	0	0	0	0	0	0.241833	0	0	0.193825	0	0	0.619803	0	0	0	0	0	0.483759	0	0	0	0	0	0	0	0	0	0	0	0	0	0	0	0	0	0	0	0	0	0	0	0	0	0
	ENSG00000042832	0	0	0	0.231839	0.202169	0	0	0	0.23644	0.725499	0.438685	0.602646	0.969126	0	0	0.826404	0.207034	0	1.20213	0.582886	0.214247	0	0	0	0.709977	0.365306	0.229714	0	0	0	0	0	0	0	0	0.304484	0	0.512017	0	0.290264	0	0.509236	0	0	0.469437	0.510779	0.618869	0.262905
	ENSG00000042980	0.751551	0.581864	0.851402	2.78207	3.63905	6.83931	4.29019	80.0405	77.316	17.8956	120.858	220.267	14.5369	105.33	115.455	9.50365	37.0591	115.604	3.60639	52.8483	77.5573	7.0145	17.008	52.3361	4.79234	9.3153	21.5931	0	0.237864	0	4.64543	0.256059	1.00882	6.26686	21.7132	15.2242	5.88299	47.8736	27.1833	18.2866	44.8845	12.2217	22.187	21.0059	1.40831	25.5389	6.49813	7.88714
	ENSG00000043039	0	0	0	0	0.202169	0.350734	0	1.26247	0.23644	0.241833	0.658027	0.301323	0.387651	6.00326	0.583108	0.413202	3.31255	1.03914	0.200355	2.33154	0.64274	0.725638	2.48033	1.0573	0.354988	0.913265	2.29714	0	0	0	0.290339	0.256059	0.336273	0	1.20629	0	0	1.02403	0	0.580527	0.547372	0.254618	0.252125	0	0.469437	0.510779	0.928304	0.262905
	ENSG00000043093	32.3167	32.4389	26.734	33.6167	41.0404	35.7749	28.1246	32.5717	30.9737	25.6343	33.1207	23.8045	26.1664	18.2827	32.3625	31.1967	23.8089	21.3023	19.6348	17.4866	21.4247	14.029	19.3112	20.6173	22.1868	19.9092	17.688	26.7792	20.4563	19.9807	31.3566	25.8619	19.8401	21.2265	26.2368	22.2274	20.7081	22.5287	17.9512	28.7361	21.3475	19.351	18.153	17.6079	26.5232	20.9419	24.1359	16.3001
	ENSG00000043143	26.868	21.238	20.7742	5.56414	25.4733	30.1631	5.9586	8.0798	7.32965	3.14383	4.38685	3.9172	8.14066	3.54738	1.74933	6.61123	3.51958	5.45548	16.0284	3.88591	3.2137	14.029	2.6575	3.43621	11.1821	2.37449	2.52685	24.3666	33.0632	23.0763	18.001	25.8619	27.2381	8.69275	8.44401	12.7883	4.23575	6.40021	4.61603	3.48316	7.6632	7.89315	6.30314	8.64948	6.3374	10.7264	8.35474	5.521
	ENSG00000043355	599.738	662.597	638.211	113.601	304.063	387.561	119.649	56.5586	150.376	8.94782	19.9602	137.705	7.55919	4.36601	50.7304	6.81783	1.86331	23.9002	7.01243	0.582886	46.4915	11.3683	0.5315	33.3048	3.72738	0.547959	54.6719	526.416	514.501	608.988	170.719	446.566	567.629	40.8357	197.228	88.9094	28.9443	182.022	22.0544	14.8034	93.0532	14.5132	80.428	4.01583	4.69437	33.2006	2.16604	0.788714
	ENSG00000043462	0.375776	0	0	0	0.202169	0.175367	0.238344	1.26247	0.945761	0	1.09671	2.71191	0	0.272875	1.45777	0	0.828136	0.259785	0	1.16577	0	0	0.708666	2.64324	0.177494	0	0.229714	0	0	0	0	0	0	0.202157	0	0.304484	0.705958	0.256008	0	0.290264	0	2.03694	0.252125	0.30891	0.234719	0	0	0
	ENSG00000043514	34.3835	48.5856	45.2946	48.918	40.2317	48.2259	43.1403	52.7712	47.9974	42.0789	42.3331	51.2249	31.2059	38.7483	34.6949	40.4938	26.0863	45.2025	32.2572	32.4473	47.5628	22.7367	27.1065	47.314	32.1264	28.8592	41.3485	48.0095	32.8253	40.8056	34.5504	40.4572	31.9459	39.2184	42.5216	39.2785	40.7103	42.4974	40.5185	38.8953	49.8108	39.4658	38.5752	38.6138	27.9315	40.6069	33.1095	35.2292
	ENSG00000043591	0	0	0	0	0	0	0	0.504987	0	0.725499	0.219342	0	2.51973	0.272875	0.291554	3.92542	1.44924	0.779354	2.80497	1.94295	1.49973	1.2094	1.063	0.264324	2.66241	1.27857	2.52685	0	0	0	0	0.256059	0	0.202157	0	0	0	0	0	0.870791	0	0	0	0	0	1.27695	0	0.788714
	ENSG00000044012	0	0	0	0	0	0	0	0	0	0	0	0	0	0	0	0	0	0	0	0	0	0	0	0	0	0	0	0	0	0	0	0	0	0	0	0	0	0	0	0	0	0.254618	0	0	0	0	0	0.262905
	ENSG00000044090	7.7034	8.29156	8.6843	16.9242	18.1952	18.2382	34.3215	24.2394	26.2449	21.765	26.3211	28.023	18.6072	20.7385	21.8666	20.8667	18.012	24.16	30.6543	19.4295	25.4954	8.94954	16.1222	29.8686	24.8492	12.6031	16.7691	7.96138	9.75244	7.59828	14.8073	19.4604	27.9107	21.0243	13.8723	20.7049	19.5315	21.5047	31.5429	24.0919	27.916	28.5172	33.2806	33.6712	19.7164	39.33	24.4453	17.0888
	ENSG00000044115	165.529	148.084	144.568	164.838	146.573	154.498	148.727	145.689	141.155	177.747	148.714	140.417	229.877	167.546	155.398	232.633	211.382	158.209	199.554	158.934	164.542	123.6	195.238	166.788	237.665	186.306	172.056	99.8791	107.99	95.4006	134.717	107.801	87.431	116.847	106.455	104.134	148.487	98.5632	108.99	145.712	125.622	143.35	117.743	130.051	193.408	141.996	161.834	165.893
	ENSG00000044446	22.3587	25.3111	21.9662	30.3709	34.5709	36.8271	30.7464	30.8042	37.1211	44.7391	28.9532	39.7746	38.5712	32.1993	26.2399	40.4938	34.9888	52.7363	38.6685	48.3795	53.3474	32.8956	45.0003	65.288	36.2088	47.1244	45.713	19.5416	18.7913	20.5435	24.6788	27.1422	29.2558	27.6955	30.7603	35.0157	25.1792	23.0408	21.285	36.5732	27.3686	38.9565	40.5922	59.0018	49.9951	37.7976	58.4832	51.2664
	ENSG00000044459	53.9238	54.6952	68.9635	59.1189	62.6725	63.3075	41.9486	43.6814	39.9584	40.6279	34.4368	35.2548	31.012	29.1977	33.2372	23.9657	20.0823	25.1991	45.2803	32.6416	33.6367	18.6247	20.9057	31.7189	40.6462	32.3296	43.4159	76.7187	90.6263	56.8464	55.7451	91.4129	47.7508	57.8169	63.3301	52.0668	37.4158	50.1776	36.6718	35.1219	39.4108	30.2995	71.8557	29.9643	20.89	42.1392	23.2076	23.3985
	ENSG00000044524	0.187888	0.145466	0.17028	0	0	0.701468	0	0.504987	0.23644	0.483666	0	4.21852	3.48885	0.545751	3.7902	2.27261	1.44924	4.15655	7.21279	10.4919	10.2838	2.41879	5.8465	23.5248	3.72738	12.4204	16.7691	0	0.237864	0.281418	0.290339	0.256059	0	0	0	0	0.235319	0.512017	0	0	0.547372	0	2.26913	0.30891	0.469437	3.57545	0.618869	1.57743
	ENSG00000044574	833.47	443.089	483.256	326.429	544.644	519.788	355.371	347.936	495.106	570.484	313.66	392.021	438.239	489.266	499.724	564.64	447.401	432.282	568.207	439.496	429.779	205.597	351.144	363.445	539.05	379.918	480.102	1392.52	1048.74	1090.49	1498.73	1266.98	1760.05	1265.91	1040.72	1247.17	1230.72	752.409	921.668	1334.63	760.847	1172.77	1159.27	1321.52	1290.25	1139.29	1140.27	939.621
	ENSG00000046604	142.983	128.883	108.298	164.838	142.934	132.227	186.862	189.37	146.829	120.433	164.507	147.95	64.1562	73.9492	89.2156	65.6991	97.513	88.067	85.1509	89.7644	72.6297	33.1375	79.3706	72.1604	69.4002	64.4765	60.6444	201.93	169.835	156.75	201.495	111.642	138.881	239.758	167.976	172.034	185.902	180.486	173.871	139.617	159.833	123.744	170.437	131.905	122.288	181.071	93.7587	114.889
	ENSG00000046647	15.4068	19.4924	17.7092	23.4157	32.1449	32.4429	37.1817	25.2494	24.1169	17.412	31.8046	28.6257	15.1184	16.6454	22.7412	12.3961	17.3909	22.6013	13.0231	14.9607	20.7819	10.1589	18.2482	20.3529	15.2645	14.7949	17.4582	14.7165	13.5583	23.0763	20.0334	20.4847	27.5744	20.4179	22.3163	26.7946	18.5902	25.8568	19.7464	14.5132	21.8949	24.1887	29.4987	21.9326	12.6748	24.262	15.4717	14.9856
	ENSG00000046651	43.0263	41.0214	40.8673	39.1808	34.3688	41.562	42.4252	59.841	52.4897	42.0789	55.9323	59.9633	31.5935	42.0228	33.8203	35.1222	34.1606	55.5939	42.2749	45.4651	48.4198	20.3179	28.3467	59.4728	37.6288	36.5306	46.4022	57.6597	61.369	44.7454	38.9055	55.3086	39.3439	53.9759	50.9656	46.2816	44.0047	55.2978	49.4941	43.8298	52.5477	41.7573	58.4931	54.0593	65.4865	51.0779	47.9624	65.2003
	ENSG00000046653	54.8633	90.4798	93.6542	43.1221	27.495	43.1403	39.5651	31.8142	35.466	18.6211	43.8685	51.8276	9.10979	26.196	89.5071	10.33	22.7737	50.9178	22.0391	9.90906	50.1337	8.70766	9.92133	37.2697	13.3121	13.5163	35.6056	44.8732	31.636	57.9721	21.4851	36.1043	21.1852	7.07549	28.3478	16.1377	4.94171	38.9133	25.1317	5.51501	25.7265	10.1847	22.187	4.63365	1.64303	20.6865	4.64152	4.99519
	ENSG00000046774	0	0	0	0	0	0	0	0	0	0	0	0	0	0	0	0	0	0	0	0	0	0	0	0	0	0	0	0	0	0	0	0	0	0	0	0	0	0	0	0	0	0	0	0	0	0	0	0
	ENSG00000046889	46.2204	74.3331	96.549	28.9799	31.9427	50.681	34.0832	22.2194	29.3186	19.1048	21.7149	36.1588	11.8233	15.8268	26.823	11.1565	10.3517	18.1849	16.2288	13.0178	17.7825	13.5452	8.504	14.5378	7.63225	9.3153	11.9451	58.6247	59.4661	50.0924	12.4846	49.6754	21.5215	8.89491	21.7132	12.1794	4.23575	26.8809	8.97562	4.64422	9.85269	3.31003	24.4562	3.39801	2.34719	12.0033	1.85661	1.05162
	ENSG00000047056	12.7764	9.45528	11.4088	9.27356	7.48026	10.8728	15.254	17.927	10.6398	17.1701	10.7478	12.3542	14.7307	16.3725	18.0764	16.7347	15.9416	17.6654	18.8334	14.5721	15.8543	8.70766	13.6418	19.0313	18.1044	12.9684	15.1611	5.79009	6.42234	9.56821	7.25848	10.2423	6.38919	9.09706	6.63458	12.4839	7.76554	11.2644	7.69339	12.7716	10.6737	6.87468	11.5978	7.41384	9.15403	15.068	7.73587	10.2533
	ENSG00000047188	38.1412	40.2941	54.66	57.0324	48.925	64.1843	41.2335	59.841	58.1643	68.9224	39.4816	56.6487	53.6896	55.1208	54.5206	51.0304	41.6138	63.907	65.7165	53.8198	77.5573	59.9861	46.0633	71.8961	49.3434	49.8642	63.8604	55.9709	42.5777	46.4339	63.294	62.2222	42.7067	65.0945	60.0128	50.8489	62.1243	59.3939	39.4927	50.7961	46.8003	39.7204	54.4591	54.3682	53.7506	63.3365	57.5548	53.8954
	ENSG00000047230	33.6319	42.3306	39.6753	46.3678	42.0512	40.6851	33.3682	43.6814	41.1406	37.2423	38.8236	54.2382	27.3294	28.1062	34.9865	25.8251	27.7426	34.8111	41.6739	29.5329	43.9206	24.6717	26.575	44.4064	33.9014	30.6857	35.1462	39.8069	34.0146	35.1772	36.2924	34.0558	40.3528	39.0163	43.7279	28.317	38.8277	42.7534	33.8509	33.9608	32.0212	37.6834	36.5582	35.5247	34.7384	29.6252	31.8718	30.7598
	ENSG00000047249	32.6925	41.7487	36.44	35.4714	34.3688	32.2675	34.7982	33.8341	30.5008	40.6279	37.5076	33.4469	39.1527	48.2989	36.4443	41.94	57.9695	51.4373	28.6508	42.745	41.9924	87.3185	48.5436	46.2567	37.8063	48.403	44.105	24.8491	23.3107	20.2621	26.1305	20.7407	21.1852	28.7063	20.2053	23.4453	32.7094	25.8568	29.7478	33.0901	24.0844	28.008	35.0454	32.1267	35.4425	30.6467	31.2529	37.0695
	ENSG00000047315	383.291	373.411	365.592	363.987	319.225	319.869	324.386	333.039	325.815	324.056	261.237	291.379	303.337	289.248	319.835	373.328	309.102	320.834	299.932	248.115	311.729	397.166	287.187	260.888	297.303	283.112	286.223	352.231	294.714	270.161	295.565	232.757	223.285	270.284	269.605	236.889	265.676	231.432	189.77	220.31	271.223	208.277	222.879	192.451	235.892	279.396	189.065	221.366
	ENSG00000047346	0.563664	3.05478	2.72449	10.2009	5.45857	5.43638	17.1608	17.6746	11.3491	21.2813	24.1277	21.0926	32.7565	22.1029	20.1172	27.0647	22.3597	33.2524	31.055	30.1158	31.0658	26.8486	21.26	34.3621	24.1392	29.9551	22.9714	1.20627	1.66505	1.68851	7.83916	1.53635	11.7696	11.9273	10.2534	6.08969	12.7072	9.98433	15.8997	18.8671	12.0422	11.967	17.3967	22.5504	19.9511	14.8126	14.8529	23.3985
	ENSG00000047365	2.81832	2.03652	2.04336	1.39103	1.81952	0.526101	0	1.26247	2.3644	4.83666	0.658027	0.602646	21.127	3.27451	0.874663	32.0232	1.44924	2.59785	8.61527	1.55436	1.49973	8.2239	3.7205	0.792971	9.40719	2.00918	2.75656	2.41254	3.3301	2.25134	1.4517	2.04847	2.69018	3.23451	1.50786	1.82691	4.47107	1.28004	2.30802	6.67606	1.9158	3.56465	1.76488	4.94256	14.5526	5.36318	11.7585	20.5066
	ENSG00000047410	359.805	305.915	283.857	301.391	306.489	266.908	257.65	344.906	281.837	263.598	303.789	289.873	362.066	252.956	244.031	294.406	257.136	243.418	344.811	296.883	271.022	153.593	313.585	263.795	356.231	316.537	311.492	292.641	306.131	277.197	269.725	312.904	195.375	271.295	258.749	224.709	264.028	276.745	199.772	209.28	251.517	197.838	269.27	195.54	242.23	237.001	185.661	245.816
	ENSG00000047457	0.375776	0.145466	0.17028	0	0	0	0	0.252494	0.23644	0	0	0	0.193825	0.272875	0	0	0	0.259785	0.601065	0.194295	1.07123	1.2094	0	2.11459	0.887471	0	0	0.482508	1.42719	0.844254	0.580678	0	0	0	0	0	0.235319	0	0	0.290264	0	0	0	0.61782	6.80684	0	5.26039	16.0372
	ENSG00000047578	13.7158	12.2191	10.3871	14.1422	15.567	13.1525	11.4405	17.1696	13.95	17.8956	13.1605	17.1754	12.9863	13.9166	12.8284	14.6687	13.4572	14.2882	15.6277	13.2121	15.4258	12.5777	12.9332	13.7448	13.3121	10.5939	11.7154	9.4089	10.466	9.00537	13.0653	17.1559	11.4333	21.6308	15.9833	12.1794	19.7668	11.5204	12.5659	17.1256	16.9685	14.7678	15.6318	17.6079	16.8997	17.3665	13.9246	18.1404
	ENSG00000047579	35.3229	31.7116	40.1862	36.3987	35.3796	34.7227	34.0832	38.884	39.0126	29.9873	39.2623	43.0892	55.6279	44.2058	42.8585	49.3776	51.5515	42.6047	41.6739	61.9802	50.348	53.6972	51.5555	53.922	54.3132	49.6816	67.3061	18.3353	17.602	23.0763	26.7112	29.7028	26.5656	38.0055	32.2682	38.365	30.5915	42.7534	31.5429	29.6069	40.2318	39.2111	38.0709	36.4514	27.4621	43.6716	27.8491	38.1212
	ENSG00000047597	2.06677	2.18199	3.23533	0	0.404338	1.5783	0.476688	0.757481	0.709321	1.93466	0.87737	1.20529	3.68268	2.45588	4.08176	1.23961	5.38289	3.89677	2.60462	4.2745	2.14247	3.87007	7.79533	6.60809	5.14733	6.02755	2.52685	1.20627	1.90292	1.68851	0.871018	1.28029	0	0	0.603144	0.913453	0.705958	0.256008	0.256446	0.580527	0.821058	1.01847	0.756376	3.0891	1.64303	1.27695	0	1.57743
	ENSG00000047617	0.187888	0.581864	1.36224	0.463678	3.03254	2.45514	0	1.00997	3.31016	0.483666	1.09671	0.301323	0.193825	0.818626	1.45777	0	0.414068	0	0	0.388591	0.64274	0.241879	0.5315	0	0.177494	0.547959	0.689141	1.20627	1.66505	1.68851	1.4517	2.81664	2.35391	1.4151	0.904716	0.608969	0.470639	1.28004	0.512893	0.290264	0.273686	0	0.252125	0	0	0	0	0
	ENSG00000047621	30.0621	26.9112	35.248	27.8207	22.643	25.2528	13.3473	34.3391	24.3533	34.5821	25.8824	37.6654	28.2985	32.7451	35.2781	27.4779	30.227	36.6296	45.681	39.6362	40.0641	14.5128	27.9923	33.3048	40.2912	41.2796	47.321	34.0168	31.8738	23.9205	28.1629	35.08	24.2117	27.089	28.3478	23.4453	32.7094	29.953	19.2335	30.7679	29.0107	17.5686	33.2806	21.0059	29.5746	36.7761	20.4227	36.8066
	ENSG00000047634	3.00621	3.20025	3.40561	6.25965	5.05423	3.33197	10.4871	4.29239	4.49237	9.18965	5.04488	7.23175	12.5986	10.3693	11.0791	11.5697	8.07433	7.01418	14.2252	5.82886	9.42686	2.66067	5.49216	12.1589	16.507	5.84489	8.49941	1.93003	5.23302	1.40709	4.93577	2.81664	0.672546	5.05392	6.03144	4.87175	6.82426	10.2403	7.94984	5.51501	10.4001	7.38392	19.9179	13.2831	12.6748	11.7479	12.9963	7.88714
	ENSG00000047644	48.4751	35.9301	38.9942	47.2952	46.0946	44.7186	58.871	61.8609	45.3965	65.7786	98.2654	85.2744	76.7548	97.9623	75.221	57.4351	67.079	73.519	44.4788	63.7289	71.7727	48.134	62.3626	65.288	63.3654	58.4489	57.1987	36.4293	35.4418	35.1772	54.2934	52.492	44.7243	99.2591	52.7751	80.0794	73.8903	68.0982	83.6015	60.9554	63.7688	68.2376	54.7112	65.18	40.3716	60.5273	49.5095	61.5197
	ENSG00000047648	1.69099	0.436398	1.19196	17.1561	1.01085	1.5783	21.6893	16.9171	6.14745	13.3008	23.2503	21.0926	22.0961	19.3742	14.5777	14.8753	21.5315	32.4731	13.8245	22.9268	19.068	19.3504	19.6655	19.8243	11.3596	20.2745	12.864	1.44752	1.18932	0.562836	2.03237	3.84088	1.68137	3.63882	11.7613	4.26278	10.1187	19.2006	8.20628	13.3521	14.2317	4.83774	20.17	10.5029	5.63325	17.6219	17.3283	16.3001
	ENSG00000047662	0.375776	0.436398	0.17028	0	0.202169	0.175367	0.476688	0	0	0	0	0	0.193825	0.545751	0.291554	0.413202	0.207034	0.259785	0.801421	0.194295	0.214247	0	0.177167	0	0.354988	0	0.229714	0.965016	1.18932	0	0	0.512117	0.672546	0.202157	0	0.608969	0.235319	0	0.256446	0	0	1.27309	0.252125	0.926731	0	0	0.928304	0
	ENSG00000047849	286.717	264.457	285.049	246.213	221.577	235.518	233.816	187.603	197.428	239.173	196.092	191.039	390.946	186.92	174.641	308.662	252.996	201.853	247.038	255.693	218.532	257.843	476.047	296.571	329.607	509.602	260.495	255.488	211.937	266.503	253.176	235.83	205.799	236.321	191.498	196.697	220.024	192.262	190.283	212.183	235.644	198.347	215.819	232.609	345.741	297.018	342.544	447.726
	ENSG00000047932	88.1194	61.2411	69.6447	119.861	117.46	98.3809	99.8662	154.779	143.046	127.688	121.296	142.827	138.585	105.603	127.409	127.473	111.384	157.17	144.656	150.19	167.755	111.748	141.556	161.766	168.974	146.853	152.76	57.6597	57.3253	54.5951	94.0699	73.4888	75.6614	118.06	114.899	107.178	80.0086	97.2832	81.037	78.9517	97.9795	94.2086	107.91	107.192	95.5305	109.307	97.4719	82.8149
	ENSG00000047936	0	0	0	0	0	0	0	0	0	0	0	0	0	0	0	0	0	0	0	0	0	0	0	0	0	0	0	0	0	0	0	0	0	0	0	0	0	0	0	0	0	0	0	0	0	0	0	0
	ENSG00000048028	40.208	50.7676	51.2544	41.2673	37.1991	37.8793	37.1817	50.4987	30.0279	50.5431	68.2155	47.609	111.256	109.15	50.7304	52.27	130.017	65.4657	55.8991	122.017	66.4165	112.232	147.403	102.029	86.6172	144.113	69.6032	42.7019	43.5292	39.1171	33.0987	32.7755	42.7067	33.5581	35.8871	38.365	38.5924	35.0731	43.3394	46.7324	45.9792	43.5396	37.8188	53.7504	40.3716	41.1177	53.5322	112.523
	ENSG00000048052	9.01862	25.0201	27.2449	4.40494	5.2564	8.24225	1.66841	2.77743	2.12796	25.3925	15.7927	7.8344	45.5489	43.6601	30.9047	35.3288	59.8328	54.8145	28.8511	67.0319	49.7053	93.3654	80.2565	71.1031	64.9629	72.3306	51.4559	16.164	13.0825	10.131	2.03237	4.09694	1.00882	0.202157	2.71415	2.43587	6.1183	6.40021	4.35959	26.1237	21.3475	10.6939	11.8499	13.901	15.4914	12.2587	14.234	32.6002
	ENSG00000048140	48.0993	43.4943	47.6785	39.8763	50.5423	55.0652	21.9277	36.8641	38.5398	39.4188	27.4178	32.8442	42.0601	37.1111	52.7713	45.6588	49.6882	31.9535	48.8867	37.6933	50.9907	49.8272	31.0042	33.3048	43.4861	39.8183	53.5233	44.8732	48.7622	44.464	59.5195	52.2359	55.8213	45.8896	35.2839	56.0251	41.4162	28.6729	41.0314	31.6387	27.3686	41.7573	39.8358	39.8494	35.4425	32.9452	39.6076	38.3841
	ENSG00000048162	62.5667	80.879	73.0503	36.6306	43.8707	48.9274	28.3629	25.2494	29.555	18.863	17.7667	22.5992	17.2504	27.8333	25.9483	20.6601	24.43	19.4838	24.4433	22.344	26.1381	20.8016	24.449	19.0313	18.4594	23.3796	23.8902	112.907	90.1506	96.2449	65.907	45.8345	44.7243	31.7386	34.3792	35.9292	34.3566	27.1369	44.3652	27.8653	19.7054	31.0634	17.1445	26.5663	20.6552	20.9419	21.6604	21.8211
	ENSG00000048342	14.0916	10.619	17.3686	16.2287	16.1735	17.5367	14.539	17.4221	17.4966	19.1048	21.4956	23.2019	18.0258	18.0098	23.3243	18.8007	21.9456	20.7828	18.8334	18.0695	23.5671	8.2239	14.5277	17.7097	19.3469	17.9	19.0662	6.75511	10.9418	6.75403	7.54882	11.0105	7.73428	6.06471	11.1582	9.43901	10.3541	12.8004	7.69339	13.6424	12.8632	14.004	25.2125	10.8119	7.74572	13.5356	9.28304	8.67585
	ENSG00000048392	37.0139	45.5308	41.2078	30.3709	30.3254	41.3866	35.99	31.0567	31.4466	29.7455	32.024	28.023	25.9726	36.5653	41.1091	29.9571	24.43	29.6154	28.2501	23.8983	31.4943	18.141	25.1577	20.8816	21.2993	16.9867	25.2685	42.9432	33.7767	41.3684	43.8412	32.0073	58.5115	37.6012	25.0305	49.6309	29.8856	38.9133	41.0314	47.313	53.0951	51.6874	29.2465	54.0593	37.0856	47.7578	51.985	50.7406
	ENSG00000048405	8.45495	5.5277	7.15177	9.27356	7.48026	7.19004	15.4924	13.6347	13.4771	15.2355	11.1865	11.7516	18.6072	16.6454	12.2453	14.8753	15.5276	17.9251	15.8281	24.2869	16.2828	13.0615	18.9568	24.0535	19.8793	14.9775	18.1474	4.82508	7.13593	5.62836	9.00052	10.2423	5.71664	11.7251	10.555	9.7435	7.76554	11.5204	11.0272	13.6424	11.4948	11.2032	13.1105	12.3564	15.022	12.2587	13.9246	14.7227
	ENSG00000048462	0.187888	0	0	0	0	0	0	0	0	0	0	0	0	0	0	0	0	0	0	0	0.214247	0	0	0	0	0	0	0	0	0	0	0	0	0	0	0	0	0	0	0	0	0	0	0	0	0	0	0
	ENSG00000048471	8.64284	5.23677	5.95981	12.0556	4.44772	7.89151	4.76688	10.0997	6.14745	14.51	7.67698	8.13572	8.72214	9.55064	12.2453	10.7433	10.9728	9.87181	16.0284	9.71476	14.1403	5.56323	9.38983	11.1016	12.9571	9.49795	8.72912	6.75511	5.94661	4.7841	9.00052	11.0105	4.37155	15.1618	6.93615	7.00314	6.82426	10.2403	8.97562	6.96633	7.11583	7.89315	12.3541	6.79602	8.68459	9.4494	7.42643	9.72747
	ENSG00000048540	14.0916	27.9295	27.926	5.10046	1.81952	4.73491	3.57516	16.9171	11.822	11.1243	68.4348	48.513	8.14066	42.0228	27.9892	11.5697	41.8209	38.9677	6.41136	36.7218	27.6378	5.32135	17.1852	21.6745	5.67981	10.7765	27.7954	5.06633	5.94661	2.81418	0	1.53635	4.70782	2.42588	5.72987	4.87175	9.17746	12.8004	38.7234	30.1874	20.8001	24.6979	1.76488	24.4039	3.99022	2.80928	9.59247	8.93875
	ENSG00000048544	66.7002	57.459	60.4495	40.1081	36.5926	34.7227	40.0418	35.3491	32.6288	42.3208	30.7079	29.5297	38.9589	42.2957	38.4852	33.676	45.7545	24.16	38.0675	36.7218	31.9228	49.5853	39.8625	37.2697	36.7413	44.75	36.5245	76.2362	49.9515	50.3738	45.8736	38.1527	35.6449	41.24	32.8713	33.7978	31.7681	33.2811	36.4154	37.444	24.0844	36.665	27.2295	34.5979	43.8924	27.3267	35.2756	34.7034
[truncated: 59,435 more rows]
[truncated: 5 more columns]
