# Supplementary material for: Transcriptomic analysis of 3D Cardiac Differentiation of Human Induced Pluripotent Stem Cells Reveals Faster Cardiomyocyte Maturation Compared to 2D Culture
Source: Sci Rep. 2019 Jun 25;9:9229. doi: 10.1038/s41598-019-45047-9 (PMC6592905; doi:10.1038/s41598-019-45047-9)
Supplement: Supplementary file 3 — Table S2 [file 41598_2019_45047_MOESM3_ESM.xlsx]

## Sheet: DE gene list
Differential expression Analysis
Adjusted p-value < 0.05
	3D D0 vs hiPSC seeding						2D D0 vs hiPSC seeding						3D D0 vs 2D D0
	Up-Regulated			Down-Regulated			Up-Regulated			Down-Regulated			Up-Regulated			Down-Regulated
	Gene ID	log2FoldChange	padj	Gene ID	log2FoldChange	padj	Gene ID	log2FoldChange	padj	Gene ID	log2FoldChange	padj	Gene ID	log2FoldChange	padj	Gene ID	log2FoldChange	padj
	ENSG00000243265	7.27682	0.000110155	ENSG00000276570	-9.48129	7.12e-13	ENSG00000266467	6.83794	0.00152854	ENSG00000243709	-3.81294	0.0153788	ENSG00000253945	7.49187	3.19e-07	ENSG00000276570	-9.54869	4.58e-13
	ENSG00000253600	7.22881	0.000103884	ENSG00000130489	-7.08449	2.3e-09	ENSG00000230432	5.72161	0.0151393	ENSG00000106366	-3.42508	2.20439e-06	ENSG00000212695	6.82601	9.24e-06	ENSG00000163631	-7.36528	1.03e-06
	ENSG00000239223	6.82129	3.75e-05	ENSG00000279252	-7.04146	2.8e-06	ENSG00000262979	5.01761	0.0207819	ENSG00000223784	-2.68123	0.00598566	ENSG00000224600	6.36991	0.000106849	ENSG00000130489	-7.1771	1.26e-09
	ENSG00000224600	6.81302	0.000479598	ENSG00000122026	-6.8916	1.29e-142	ENSG00000250069	4.9868	0.0237434	ENSG00000143768	-2.62403	0.000756091	ENSG00000228847	5.88416	0.000702432	ENSG00000279252	-6.90124	4.36e-06
	ENSG00000230432	6.81105	0.00037528	ENSG00000164687	-6.60802	6.07e-55	ENSG00000262265	4.98654	0.00178039	ENSG00000174343	-2.58603	0.0147885	ENSG00000243265	5.87192	0.000295134	ENSG00000151006	-6.48768	5.59e-05
	ENSG00000213312	6.75128	0.000499108	ENSG00000163631	-6.51262	3.05e-05	ENSG00000224593	4.72582	0.0489493	ENSG00000117148	-2.44558	0.0270964	ENSG00000256222	5.74652	6.07e-24	ENSG00000122026	-6.36522	7.4e-140
	ENSG00000266467	6.30988	0.000836697	ENSG00000124614	-6.36563	5.42e-163	ENSG00000260816	4.50234	0.0168125	ENSG00000105974	-2.36038	2.70535e-06	ENSG00000206147	5.65892	0.00246073	ENSG00000234576	-6.18064	0.000294265
	ENSG00000240975	6.24065	0.0022132	ENSG00000147604	-6.33957	4.45e-208	ENSG00000279077	4.20303	0.0186297	ENSG00000106341	-2.26547	0.0159685	ENSG00000244053	5.62517	0.000524289	ENSG00000243181	-6.14894	7.39e-07
	ENSG00000213641	5.94407	0.00676628	ENSG00000243181	-6.00028	1.47e-06	ENSG00000240775	3.946	0.00143985	ENSG00000105971	-2.0747	0.0333205	ENSG00000187504	5.50488	0.000865414	ENSG00000171564	-6.08965	0.00114707
	ENSG00000100095	5.86763	0.000993705	ENSG00000264644	-5.98924	0.00080844	ENSG00000279619	3.93156	0.0454599	ENSG00000156076	-2.05565	0.0383767	ENSG00000213641	5.50097	0.00379278	ENSG00000124614	-5.9934	8.06e-176
	ENSG00000204335	5.86462	0.0157779	ENSG00000189343	-5.84436	7.15e-17	ENSG00000231793	3.81948	0.04015	ENSG00000139679	-2.03095	0.0419695	ENSG00000249745	5.49582	0.00329635	ENSG00000147604	-5.96881	2.18e-221
	ENSG00000251557	5.77757	0.0115572	ENSG00000228399	-5.77945	0.000309242	ENSG00000141526	3.78924	1.78487e-05	ENSG00000222041	-2.00548	1.08109e-05	ENSG00000125798	5.35334	0.0119006	ENSG00000234518	-5.84717	7.05e-06
	ENSG00000237406	5.50634	0.00976944	ENSG00000234851	-5.72764	2e-21	ENSG00000013364	3.72065	0.00158033	ENSG00000269404	-1.99398	0.000210153	ENSG00000239223	5.34549	5.92e-07	ENSG00000187736	-5.82726	0.000825331
	ENSG00000187504	5.46251	0.00316848	ENSG00000234518	-5.71695	1.3e-05	ENSG00000165507	3.68439	0.00395836	ENSG00000256969	-1.94821	0.017824	ENSG00000251557	5.33446	0.00741486	ENSG00000189343	-5.70837	1.45e-16
	ENSG00000261553	5.42767	0.0144081	ENSG00000249617	-5.70977	0.00100555	ENSG00000236709	3.61774	0.0181713	ENSG00000157150	-1.91555	0.0358678	ENSG00000240919	5.2806	0.00814898	ENSG00000234851	-5.66685	3.59e-22
	ENSG00000262979	5.31406	0.00329279	ENSG00000128886	-5.69497	0.000299887	ENSG00000270072	3.60507	0.0224804	ENSG00000156049	-1.88554	0.0232272	ENSG00000243709	4.85408	3.12e-05	ENSG00000249617	-5.63489	0.00114707
	ENSG00000146910	5.29058	0.0252613	ENSG00000197728	-5.66172	6.64e-104	ENSG00000148734	3.59507	0.0488178	ENSG00000104327	-1.87752	1.82898e-05	ENSG00000242477	4.48759	0.00285327	ENSG00000128886	-5.50672	0.000558581
	ENSG00000167183	5.19501	0.000149603	ENSG00000215319	-5.62888	0.00236568	ENSG00000201674	3.52407	1.09802e-06	ENSG00000228592	-1.87521	1.26797e-05	ENSG00000213312	4.44278	0.00416277	ENSG00000053438	-5.50633	0.00201612
	ENSG00000231646	5.1895	0.0248192	ENSG00000053438	-5.62557	0.00159127	ENSG00000173157	3.46413	0.0146664	ENSG00000184344	-1.80259	0.0296179	ENSG00000259612	4.43868	0.0253365	ENSG00000264644	-5.47955	0.00256501
	ENSG00000272918	5.13722	0.0254328	ENSG00000234576	-5.58462	0.00161809	ENSG00000256188	3.43725	0.0412938	ENSG00000172965	-1.73565	0.00840575	ENSG00000015592	4.37033	0.0244822	ENSG00000163586	-5.44051	0.00540716
	ENSG00000259585	5.12485	0.0230729	ENSG00000236439	-5.47872	0.00199875	ENSG00000255104	3.3927	0.0150804	ENSG00000105520	-1.70256	0.00521369	ENSG00000124785	4.27868	0.00761289	ENSG00000224546	-5.39451	0.00401672
	ENSG00000123700	5.06858	2.56e-07	ENSG00000235957	-5.33302	0.00461938	ENSG00000143847	3.37256	0.0365323	ENSG00000113319	-1.6907	0.00158247	ENSG00000243977	4.22158	0.038092	ENSG00000164687	-5.39274	1.52e-39
	ENSG00000279544	5.03435	0.0206624	ENSG00000231503	-5.24021	5.28e-06	ENSG00000218596	3.32556	0.000136934	ENSG00000128285	-1.65744	0.00958062	ENSG00000259397	4.22072	0.00800426	ENSG00000148734	-5.32546	0.00239097
	ENSG00000251600	5.03432	0.0287866	ENSG00000163682	-5.20998	1.6e-170	ENSG00000242794	3.30999	0.0235991	ENSG00000184588	-1.55795	0.0291704	ENSG00000249774	4.07873	0.0484561	ENSG00000157542	-5.31855	0.00258351
	ENSG00000253945	5.02168	2.02e-05	ENSG00000258357	-5.20302	0.00849014	ENSG00000202172	3.26677	0.0239789	ENSG00000139211	-1.48674	0.0351802	ENSG00000182383	4.05366	0.000166704	ENSG00000204121	-5.25332	0.00855476
	ENSG00000279951	5.0174	0.0254151	ENSG00000171564	-5.19047	0.00946175	ENSG00000215184	3.14004	0.00171209	ENSG00000142698	-1.47267	0.035074	ENSG00000101278	4.05347	0.0147723	ENSG00000235957	-5.21552	0.00560537
	ENSG00000165973	4.95308	0.0125395	ENSG00000263563	-5.16006	3.97e-06	ENSG00000279099	3.11373	8.29423e-08	ENSG00000181019	-1.45423	0.0027983	ENSG00000240975	3.9503	0.0199084	ENSG00000230175	-5.20945	0.00651391
	ENSG00000233716	4.94335	0.0301462	ENSG00000213080	-5.11049	0.00937875	ENSG00000139370	3.08311	0.0159685	ENSG00000082497	-1.45264	0.0216393	ENSG00000253600	3.94334	0.00062099	ENSG00000215492	-5.20939	0.00757514
	ENSG00000258388	4.94259	0.0226012	ENSG00000202354	-5.07012	0.00624448	ENSG00000261056	3.04808	0.00588887	ENSG00000154188	-1.45133	0.0320369	ENSG00000231181	3.8952	0.0211826	ENSG00000197728	-5.09997	1.22e-95
	ENSG00000101278	4.8924	0.0137277	ENSG00000187736	-5.01619	0.0064817	ENSG00000256682	3.02509	0.0376085	ENSG00000187601	-1.40201	0.00515626	ENSG00000147869	3.87477	0.0470113	ENSG00000202354	-5.01281	0.00676385
	ENSG00000242170	4.84535	0.0286598	ENSG00000240311	-5.01531	0.00314434	ENSG00000229492	3.01308	0.000255525	ENSG00000160712	-1.38897	0.0338287	ENSG00000213051	3.84442	0.00309185	ENSG00000256968	-5.00988	0.010863
	ENSG00000243398	4.82069	0.0452792	ENSG00000226259	-4.99152	7.03e-06	ENSG00000248750	3.00808	0.005943	ENSG00000100985	-1.37968	0.0164022	ENSG00000176043	3.83923	0.00300598	ENSG00000226259	-4.97358	6.12e-06
	ENSG00000141526	4.7297	5.81e-10	ENSG00000231167	-4.84605	6.65e-10	ENSG00000205129	2.95191	0.000892556	ENSG00000211772	-1.36528	0.00440118	ENSG00000213917	3.83362	0.000618008	ENSG00000229344	-4.918	3.9e-07
	ENSG00000253553	4.7131	0.0154741	ENSG00000256968	-4.83221	0.0161232	ENSG00000111215	2.93091	0.000892556	ENSG00000118785	-1.32755	0.00109984	ENSG00000230897	3.82581	0.00323233	ENSG00000240311	-4.9128	0.0042733
	ENSG00000123095	4.63951	0.000607003	ENSG00000231767	-4.74573	0.00124075	ENSG00000278700	2.92955	0.0242316	ENSG00000159176	-1.32651	0.0233005	ENSG00000134817	3.801	0.0471914	ENSG00000163682	-4.87037	2.1e-180
	ENSG00000206147	4.62577	0.0313178	ENSG00000242697	-4.73644	0.00164497	ENSG00000223525	2.91774	3.99056e-06	ENSG00000149591	-1.30424	0.00106091	ENSG00000171873	3.72998	0.00728209	ENSG00000279483	-4.86812	6.2e-45
	ENSG00000244053	4.62235	0.00177542	ENSG00000224546	-4.72814	0.016734	ENSG00000266714	2.8858	0.00156859	ENSG00000179046	-1.30019	0.000224525	ENSG00000135697	3.69504	0.0352528	ENSG00000228399	-4.86108	0.0040189
	ENSG00000252060	4.61143	0.0469527	ENSG00000157542	-4.68683	0.0105606	ENSG00000223305	2.86898	0.0034905	ENSG00000158882	-1.29954	0.00403181	ENSG00000273325	3.68599	0.000179202	ENSG00000213080	-4.83701	0.014862
	ENSG00000256222	4.57595	6.08e-24	ENSG00000229344	-4.65804	3.37e-06	ENSG00000254936	2.83049	0.00233415	ENSG00000105499	-1.27673	0.0124764	ENSG00000139679	3.54873	3.36e-07	ENSG00000215319	-4.72342	0.0155288
	ENSG00000262265	4.56341	0.00110516	ENSG00000232134	-4.65511	0.0107033	ENSG00000242094	2.8267	0.0380463	ENSG00000140848	-1.27234	0.0199455	ENSG00000242640	3.53616	0.00307389	ENSG00000258357	-4.71297	0.0201343
	ENSG00000249745	4.54919	0.0361373	ENSG00000279483	-4.60214	4.63e-36	ENSG00000279283	2.81361	0.0285083	ENSG00000275832	-1.25135	0.00177692	ENSG00000170345	3.47865	6.26e-05	ENSG00000186715	-4.57589	7.28e-25
	ENSG00000259612	4.4543	0.0422845	ENSG00000151006	-4.60046	0.0105606	ENSG00000259644	2.78713	0.007897	ENSG00000124191	-1.24966	0.00112782	ENSG00000165973	3.45873	0.0183604	ENSG00000213315	-4.56608	1.07e-17
	ENSG00000269892	4.3307	0.0454727	ENSG00000243101	-4.58437	0.00373181	ENSG00000227560	2.77552	0.0141109	ENSG00000135547	-1.22391	0.00183805	ENSG00000247627	3.43396	5.23e-08	ENSG00000186493	-4.5583	6.29e-08
	ENSG00000184221	4.32808	0.000712589	ENSG00000230175	-4.55688	0.0240425	ENSG00000261326	2.76278	0.0150343	ENSG00000135272	-1.22113	0.00471201	ENSG00000100095	3.41762	0.000750999	ENSG00000092345	-4.5197	0.0042733
	ENSG00000167851	4.27868	0.0150841	ENSG00000089157	-4.54384	2.21e-138	ENSG00000269821	2.7611	8.30755e-05	ENSG00000164687	-1.21528	0.0014268	ENSG00000120332	3.39607	0.0220322	ENSG00000176343	-4.44636	0.0252315
	ENSG00000054219	4.26891	0.0352338	ENSG00000241343	-4.48757	1.2e-94	ENSG00000088340	2.72146	0.0292995	ENSG00000124313	-1.21491	0.00521369	ENSG00000148948	3.37026	0.00992057	ENSG00000263563	-4.41341	0.000124412
	ENSG00000230077	4.26421	0.0379334	ENSG00000213315	-4.40278	3.34e-15	ENSG00000279281	2.69752	0.00908223	ENSG00000006016	-1.20273	0.00107686	ENSG00000144810	3.30212	0.000192807	ENSG00000224039	-4.40453	0.0134846
	ENSG00000241288	4.22278	0.0470088	ENSG00000233328	-4.40036	0.0223683	ENSG00000235098	2.68315	0.0369548	ENSG00000175793	-1.19883	0.0198646	ENSG00000152785	3.2947	0.033624	ENSG00000231503	-4.38644	0.000213186
	ENSG00000279027	4.21461	0.040245	ENSG00000226525	-4.36871	3.9e-05	ENSG00000139547	2.60712	0.0259537	ENSG00000103044	-1.19146	0.0430074	ENSG00000156574	3.23485	0.0280478	ENSG00000170160	-4.37796	0.0357091
	ENSG00000231160	4.14098	0.0011484	ENSG00000244021	-4.36207	0.00655572	ENSG00000250337	2.59252	2.41761e-11	ENSG00000121316	-1.18852	0.0014268	ENSG00000235175	3.22	0.00556276	ENSG00000256045	-4.37076	0.00644858
	ENSG00000250069	4.12043	0.0350886	ENSG00000253683	-4.27642	1.76e-10	ENSG00000127364	2.59179	0.00117243	ENSG00000143858	-1.18112	0.0211882	ENSG00000232799	3.20257	0.0127398	ENSG00000232134	-4.34617	0.0203024
	ENSG00000162039	4.10105	0.00164748	ENSG00000183199	-4.24727	5.06e-23	ENSG00000176171	2.5902	1.99401e-17	ENSG00000135074	-1.16462	0.000434615	ENSG00000168748	3.18234	0.0361828	ENSG00000089157	-4.29952	2.88e-154
	ENSG00000119715	4.07169	0.015825	ENSG00000253626	-4.14192	0.00794665	ENSG00000280069	2.58767	0.022092	ENSG00000162734	-1.1646	0.00418736	ENSG00000123700	3.13888	1.03e-06	ENSG00000241343	-4.29038	9.84e-107
	ENSG00000279354	4.05625	0.00774975	ENSG00000226608	-4.12115	0.0128631	ENSG00000241084	2.58311	0.0287944	ENSG00000091986	-1.14912	0.0129007	ENSG00000128253	3.13091	0.00258027	ENSG00000275216	-4.25309	0.0339214
	ENSG00000280339	4.05111	0.0081355	ENSG00000185864	-4.05415	0.0476551	ENSG00000221083	2.57215	0.00471201	ENSG00000213190	-1.14181	0.00277661	ENSG00000119715	3.10486	0.0243002	ENSG00000250588	-4.17126	0.0423559
	ENSG00000207034	4.04328	0.0169887	ENSG00000145425	-4.05012	3.03e-57	ENSG00000279531	2.53472	8.32866e-11	ENSG00000102271	-1.13634	0.0147885	ENSG00000168398	3.06895	0.0288018	ENSG00000231167	-4.16849	1.42e-07
	ENSG00000259976	3.99238	0.0150841	ENSG00000212643	-3.86638	0.0161947	ENSG00000202031	2.49547	0.0211882	ENSG00000017483	-1.11844	0.0183851	ENSG00000182168	3.05553	0.0381565	ENSG00000231767	-4.16649	0.00646743
	ENSG00000260816	3.94477	0.0163333	ENSG00000241506	-3.8186	1.06e-07	ENSG00000244280	2.48642	6.24956e-05	ENSG00000166025	-1.10254	0.00471201	ENSG00000156395	2.98314	3.38e-15	ENSG00000243824	-4.12442	0.0490252
	ENSG00000121089	3.91769	0.0127999	ENSG00000204538	-3.76649	0.00279591	ENSG00000202347	2.48631	0.000612782	ENSG00000111704	-1.09321	0.00297691	ENSG00000118322	2.96899	0.0112475	ENSG00000125726	-4.07621	4.52e-10
	ENSG00000228847	3.909	0.0217699	ENSG00000198134	-3.75817	0.0426244	ENSG00000273295	2.4841	0.0292136	ENSG00000146386	-1.09184	1.72083e-07	ENSG00000234498	2.94071	7.56e-05	ENSG00000213293	-4.04254	0.0172737
	ENSG00000231181	3.90248	0.0249506	ENSG00000260669	-3.73486	4.05e-05	ENSG00000167874	2.48151	0.00521369	ENSG00000137331	-1.0788	0.00158033	ENSG00000240674	2.92099	0.0157694	ENSG00000161798	-4.03011	1.28e-05
	ENSG00000210176	3.89714	0.00326272	ENSG00000266944	-3.71991	0.0384439	ENSG00000200834	2.48054	0.00320524	ENSG00000163584	-1.07809	0.00107686	ENSG00000185834	2.90476	0.0319855	ENSG00000253626	-4.01981	0.0109134
	ENSG00000254815	3.89284	0.000528154	ENSG00000263179	-3.70888	0.0380233	ENSG00000271533	2.43866	1.06139e-05	ENSG00000117262	-1.07475	0.0417466	ENSG00000248626	2.87316	0.0202141	ENSG00000242616	-4.00994	2.85e-06
	ENSG00000013364	3.87263	0.000112868	ENSG00000161798	-3.70226	0.000148227	ENSG00000268375	2.42343	0.00924848	ENSG00000140859	-1.0728	0.0406323	ENSG00000259121	2.8561	0.0351981	ENSG00000226179	-4.00359	4.41e-33
	ENSG00000235175	3.85299	0.00425845	ENSG00000115414	-3.69551	2.88e-08	ENSG00000186088	2.42144	0.0129007	ENSG00000143977	-1.0713	5.81102e-05	ENSG00000139973	2.84271	0.0069232	ENSG00000233328	-3.95981	0.0494162
	ENSG00000225693	3.84441	0.0128684	ENSG00000213740	-3.69336	4.17e-11	ENSG00000159388	2.41392	0.000269528	ENSG00000184887	-1.06898	0.038423	ENSG00000125740	2.8348	0.00102241	ENSG00000115414	-3.95349	1.77e-11
	ENSG00000105668	3.80945	0.00032141	ENSG00000242327	-3.66252	0.00229824	ENSG00000279078	2.41307	4.11598e-05	ENSG00000136732	-1.06708	0.000374265	ENSG00000158473	2.83429	1.18e-06	ENSG00000170561	-3.92582	2.61e-47
	ENSG00000267756	3.75266	0.017347	ENSG00000213939	-3.65914	0.000145802	ENSG00000133710	2.40489	0.00129269	ENSG00000196182	-1.05363	0.00380132	ENSG00000137225	2.82071	0.0121196	ENSG00000212643	-3.90558	0.0151746
	ENSG00000235831	3.73882	0.0235608	ENSG00000114942	-3.65348	4.35e-69	ENSG00000264895	2.40159	0.000313789	ENSG00000145982	-1.0509	0.00634084	ENSG00000156049	2.78204	2.34e-06	ENSG00000242697	-3.8773	0.01519
	ENSG00000231793	3.71571	0.0182328	ENSG00000250899	-3.62047	6.82e-07	ENSG00000253838	2.36385	0.0272619	ENSG00000143811	-1.04711	0.00261425	ENSG00000242358	2.76156	8.22e-06	ENSG00000011478	-3.86117	6.1e-11
	ENSG00000232907	3.71222	0.0285831	ENSG00000242616	-3.60131	6.77e-05	ENSG00000227533	2.35521	3.12878e-06	ENSG00000171848	-1.03149	0.00432224	ENSG00000177606	2.7602	8.5e-25	ENSG00000051596	-3.86036	6.88e-05
	ENSG00000260197	3.66245	0.0213685	ENSG00000213018	-3.57599	0.0457732	ENSG00000230590	2.34427	0.0183608	ENSG00000197747	-1.02992	0.00162626	ENSG00000123095	2.71696	0.0386373	ENSG00000219222	-3.83059	0.0263346
	ENSG00000115461	3.62854	6.56e-15	ENSG00000256045	-3.54373	0.0379334	ENSG00000252759	2.26272	0.0316636	ENSG00000071282	-1.02979	0.00803483	ENSG00000274428	2.63713	0.00294433	ENSG00000183199	-3.80438	2.15e-20
	ENSG00000113083	3.6142	0.012392	ENSG00000184047	-3.5303	6.55e-18	ENSG00000223745	2.24177	0.000115411	ENSG00000126749	-1.02934	0.00139529	ENSG00000143768	2.62107	2.87e-05	ENSG00000213782	-3.72844	0.000330652
	ENSG00000139874	3.58436	0.00244649	ENSG00000100316	-3.49888	7.89e-93	ENSG00000240729	2.23869	0.00952091	ENSG00000152056	-1.02397	0.0146664	ENSG00000265936	2.61564	0.00297568	ENSG00000010030	-3.71754	0.0429094
	ENSG00000169064	3.56702	0.033313	ENSG00000174749	-3.49509	0.0223285	ENSG00000239218	2.22847	1.06322e-06	ENSG00000172020	-1.01229	0.00471201	ENSG00000267365	2.55646	0.0201434	ENSG00000219755	-3.64019	0.00163993
	ENSG00000118557	3.51519	0.0321232	ENSG00000105971	-3.4818	5.22e-05	ENSG00000179532	2.21439	0.00460679	ENSG00000189292	-1.00668	0.0321745	ENSG00000121089	2.54626	0.0404331	ENSG00000145425	-3.58506	2.17e-54
	ENSG00000259397	3.4709	0.0148449	ENSG00000262902	-3.46526	2.93e-15	ENSG00000237298	2.21288	0.00739639	ENSG00000232301	-1.00638	0.00440118	ENSG00000167178	2.54605	0.000378155	ENSG00000100031	-3.56572	7.82e-05
	ENSG00000143847	3.44823	0.0107078	ENSG00000219755	-3.46176	0.00369532	ENSG00000280142	2.2109	2.06427e-08	ENSG00000101311	-1.00593	0.0263318	ENSG00000178031	2.48842	0.0243912	ENSG00000226525	-3.55528	0.00130656
	ENSG00000279077	3.42165	0.0312693	ENSG00000051596	-3.43501	0.00163107	ENSG00000174501	2.2108	0.000732685	ENSG00000198805	-1.0007	0.00271536	ENSG00000160180	2.47201	0.0279113	ENSG00000274591	-3.51137	0.00132206
	ENSG00000242477	3.36165	0.00647133	ENSG00000230076	-3.43268	0.0308588	ENSG00000240291	2.20854	0.0430074	ENSG00000180185	-0.999077	0.00450625	ENSG00000119669	2.45737	2.67e-50	ENSG00000115657	-3.44816	0.0192647
	ENSG00000152256	3.35276	1.99e-06	ENSG00000205542	-3.42428	1.03e-66	ENSG00000279977	2.19623	0.0129007	ENSG00000134954	-0.994651	0.0326002	ENSG00000233971	2.43507	0.00520253	ENSG00000241741	-3.38947	0.000487678
	ENSG00000279555	3.32142	0.0415611	ENSG00000100031	-3.41344	0.000262735	ENSG00000261596	2.19484	0.0278251	ENSG00000198157	-0.991315	0.00229848	ENSG00000224945	2.39879	7.56e-05	ENSG00000232258	-3.36342	0.000286702
	ENSG00000137225	3.27426	0.00882582	ENSG00000242759	-3.39758	0.00578406	ENSG00000245532	2.18669	2.93734e-10	ENSG00000117395	-0.988411	0.0041075	ENSG00000179715	2.38161	0.0134801	ENSG00000170089	-3.35463	0.000103327
	ENSG00000140279	3.27255	0.0177744	ENSG00000125726	-3.38088	1.97e-06	ENSG00000121716	2.18036	0.0060171	ENSG00000100078	-0.988073	0.0416453	ENSG00000143387	2.32825	0.000202538	ENSG00000260669	-3.34818	0.000258719
	ENSG00000279283	3.25942	0.00167522	ENSG00000241741	-3.3695	0.000778149	ENSG00000266538	2.17099	0.0257133	ENSG00000163110	-0.982294	0.00112782	ENSG00000146592	2.31791	8.51e-07	ENSG00000202337	-3.34391	0.00612176
	ENSG00000095596	3.25836	0.0373233	ENSG00000105640	-3.36082	3.71e-43	ENSG00000225138	2.16301	0.0195712	ENSG00000126088	-0.97874	0.000638949	ENSG00000134769	2.27394	5.87e-17	ENSG00000253838	-3.33903	2.33e-05
	ENSG00000111215	3.2534	1.02e-05	ENSG00000109390	-3.33903	1.17e-44	ENSG00000230732	2.15601	0.00312389	ENSG00000119705	-0.973432	0.0014268	ENSG00000162415	2.27392	0.000297406	ENSG00000213740	-3.33047	8.49e-10
	ENSG00000212695	3.253	0.00206918	ENSG00000253954	-3.32404	0.0221343	ENSG00000268439	2.14192	0.018128	ENSG00000124225	-0.968948	0.00105478	ENSG00000244405	2.25639	3e-39	ENSG00000237373	-3.32063	5.5e-05
	ENSG00000225783	3.24264	8.75e-50	ENSG00000147059	-3.28491	0.00913397	ENSG00000200170	2.13112	0.0419667	ENSG00000164405	-0.968242	5.30961e-05	ENSG00000167183	2.23859	0.00291432	ENSG00000253954	-3.26641	0.0245657
	ENSG00000279531	3.23229	2.87e-20	ENSG00000011478	-3.26691	4.96e-07	ENSG00000174353	2.12592	0.00137498	ENSG00000135269	-0.966986	0.00503412	ENSG00000127589	2.2005	0.00202136	ENSG00000253683	-3.26466	1.99e-06
	ENSG00000275759	3.2137	0.0156985	ENSG00000213307	-3.26191	0.0408389	ENSG00000073605	2.11694	0.00112782	ENSG00000110442	-0.966594	0.0402714	ENSG00000188816	2.1679	0.0384197	ENSG00000275464	-3.26235	3.38e-21
	ENSG00000242794	3.18331	0.0105289	ENSG00000243964	-3.23891	0.011673	ENSG00000271971	2.10145	0.00908223	ENSG00000067840	-0.953554	0.0117386	ENSG00000143479	2.15543	0.0448277	ENSG00000147059	-3.2401	0.00944218
	ENSG00000215184	3.18185	0.000207647	ENSG00000118181	-3.20881	5.55e-79	ENSG00000276517	2.0997	0.0280373	ENSG00000171604	-0.952603	0.00253847	ENSG00000113369	2.14756	1.11e-09	ENSG00000184047	-3.23706	1.68e-16
	ENSG00000156395	3.17027	5.73e-14	ENSG00000228929	-3.19936	6.87e-08	ENSG00000236871	2.09287	0.000340771	ENSG00000143420	-0.94889	0.000416923	ENSG00000144730	2.13037	2.41e-13	ENSG00000109390	-3.21552	6.85e-48
	ENSG00000270072	3.15779	0.0216517	ENSG00000186715	-3.19637	1.18e-10	ENSG00000277287	2.06424	0.0406323	ENSG00000150779	-0.947035	0.0034905	ENSG00000224050	2.08096	0.0288563	ENSG00000227694	-3.21202	7.95e-05
	ENSG00000124785	3.156	0.021425	ENSG00000223784	-3.19353	0.000145617	ENSG00000251095	2.06297	0.000772188	ENSG00000132661	-0.94554	0.011173	ENSG00000102271	2.07666	8.18e-11	ENSG00000100316	-3.17355	7.87e-94
	ENSG00000266714	3.14341	4.32e-05	ENSG00000242299	-3.18016	1.22e-19	ENSG00000259972	2.043	0.00984076	ENSG00000115963	-0.942778	0.018128	ENSG00000232383	2.07482	0.0393436	ENSG00000210112	-3.17351	3.71e-06
	ENSG00000176171	3.1402	1.67e-28	ENSG00000275464	-3.17849	6e-18	ENSG00000272578	2.03778	0.000121743	ENSG00000105894	-0.940802	0.00543941	ENSG00000180855	2.07101	0.0285115	ENSG00000232434	-3.1657	0.00735373
	ENSG00000170345	3.09486	0.00133465	ENSG00000215030	-3.1716	4.11e-13	ENSG00000279978	2.03341	3.68428e-08	ENSG00000015475	-0.940256	0.0111834	ENSG00000185885	2.06959	0.000197265	ENSG00000262902	-3.15099	5.21e-14
	ENSG00000198125	3.07427	0.0292344	ENSG00000182196	-3.16561	7.03e-10	ENSG00000225447	2.0332	0.0416453	ENSG00000110921	-0.933671	0.0394976	ENSG00000184344	2.053	0.000948717	ENSG00000118181	-3.12933	2.74e-93
	ENSG00000248626	3.07399	0.0203204	ENSG00000168610	-3.1497	3.87e-35	ENSG00000124942	2.02674	0.00375193	ENSG00000104381	-0.931073	0.0417466	ENSG00000221866	1.99429	0.00221232	ENSG00000114942	-3.12733	6.9e-62
	ENSG00000127589	3.06808	0.000217267	ENSG00000279035	-3.14813	0.000411889	ENSG00000142619	2.02471	0.0220652	ENSG00000100065	-0.930588	0.034548	ENSG00000242861	1.99243	1.57e-11	ENSG00000143248	-3.12472	8.12e-31
	ENSG00000205129	3.05423	5e-05	ENSG00000261040	-3.14309	0.0388443	ENSG00000276115	2.00249	0.00178039	ENSG00000239672	-0.927342	0.00312389	ENSG00000211772	1.98942	1.15e-08	ENSG00000241549	-3.10017	5.69e-06
	ENSG00000236709	3.02816	0.0249058	ENSG00000272655	-3.10857	0.0365016	ENSG00000273373	1.99108	1.10709e-06	ENSG00000105281	-0.922526	0.00187133	ENSG00000074317	1.9832	0.000570701	ENSG00000225405	-3.09848	1.55e-07
	ENSG00000088340	3.02045	0.00311395	ENSG00000089009	-3.10186	7.14e-46	ENSG00000263603	1.98149	0.0137613	ENSG00000145029	-0.921905	0.0358658	ENSG00000185008	1.98161	5.28e-07	ENSG00000063015	-3.08103	0.000123865
	ENSG00000173157	3.01874	0.0149971	ENSG00000143248	-3.09486	4.06e-26	ENSG00000280383	1.94854	0.000869703	ENSG00000162458	-0.918068	0.00218897	ENSG00000158825	1.98111	0.000123739	ENSG00000258315	-3.07508	0.00311745
	ENSG00000252759	2.96823	0.000304744	ENSG00000234241	-3.09105	0.0221972	ENSG00000267313	1.94172	0.0144833	ENSG00000125952	-0.917488	0.00109984	ENSG00000152256	1.97862	0.00432688	ENSG00000205542	-3.06831	1.39e-66
	ENSG00000242358	2.96151	1.36e-05	ENSG00000201846	-3.08234	0.0180386	ENSG00000269578	1.92243	0.0433406	ENSG00000131467	-0.914225	0.00490698	ENSG00000146250	1.96695	4.51e-05	ENSG00000221676	-3.05712	0.0186424
	ENSG00000169856	2.93421	1.66e-05	ENSG00000186493	-3.05852	0.00144172	ENSG00000279066	1.92157	0.00183823	ENSG00000130208	-0.909503	0.0127984	ENSG00000100097	1.96306	9.66e-08	ENSG00000165507	-3.05537	0.000780438
	ENSG00000179344	2.92773	6.89e-13	ENSG00000197291	-3.05057	0.00623055	ENSG00000274627	1.91607	0.00543326	ENSG00000111057	-0.899755	0.000504905	ENSG00000048540	1.95649	0.00544301	ENSG00000241506	-3.03704	2.94e-05
	ENSG00000254936	2.9205	0.000217446	ENSG00000258315	-3.04741	0.00441903	ENSG00000271347	1.90605	0.00588887	ENSG00000145247	-0.89935	5.42344e-05	ENSG00000100100	1.93591	0.000297477	ENSG00000122641	-3.0288	0.00810997
	ENSG00000223305	2.91905	0.000471363	ENSG00000225405	-3.03935	9.96e-07	ENSG00000170734	1.90085	0.0365681	ENSG00000242485	-0.895911	0.000275918	ENSG00000115461	1.91885	6.23e-07	ENSG00000261121	-2.97874	0.000654808
	ENSG00000272294	2.91623	0.0235712	ENSG00000228462	-3.03789	7.68e-10	ENSG00000229152	1.88589	0.00471201	ENSG00000144730	-0.890392	0.0472046	ENSG00000184221	1.9091	0.0361766	ENSG00000242327	-2.97821	0.0185396
	ENSG00000206579	2.89558	5.21e-06	ENSG00000155034	-3.02758	9.94e-10	ENSG00000131471	1.87977	0.0237434	ENSG00000167118	-0.888509	0.00375193	ENSG00000111540	1.90083	5.86e-30	ENSG00000111305	-2.97134	0.0135618
	ENSG00000259994	2.89131	0.018116	ENSG00000124399	-3.00465	0.0218114	ENSG00000163009	1.86411	0.0039849	ENSG00000114491	-0.885139	0.00739639	ENSG00000204389	1.89964	2.7e-13	ENSG00000243964	-2.96517	0.0227268
	ENSG00000200913	2.88129	0.0385492	ENSG00000213782	-3.00422	0.00797596	ENSG00000132510	1.8541	0.000732685	ENSG00000179958	-0.885064	0.000892556	ENSG00000205639	1.883	9.01e-09	ENSG00000198242	-2.95476	9.58e-85
	ENSG00000164879	2.87792	0.000993705	ENSG00000226360	-2.99936	5.34e-06	ENSG00000230002	1.85322	0.00529128	ENSG00000116898	-0.882526	0.00347001	ENSG00000184545	1.87371	0.000894256	ENSG00000105640	-2.95425	1.53e-40
	ENSG00000261596	2.87589	0.000246858	ENSG00000110107	-2.99517	1.8e-51	ENSG00000069188	1.85134	0.0140649	ENSG00000104825	-0.882127	0.043427	ENSG00000148082	1.84679	0.0093482	ENSG00000231806	-2.92276	7.64e-05
	ENSG00000213917	2.8721	0.00463791	ENSG00000213442	-2.98071	0.00229107	ENSG00000100033	1.85021	0.0014268	ENSG00000176371	-0.881221	0.0385794	ENSG00000263513	1.81804	0.0173588	ENSG00000160741	-2.91528	8.04e-07
	ENSG00000061656	2.86811	0.000493834	ENSG00000198242	-2.9502	7.46e-68	ENSG00000252498	1.84935	0.0159685	ENSG00000075213	-0.878759	0.0296179	ENSG00000239617	1.78582	0.0223722	ENSG00000244280	-2.91398	2.74e-09
	ENSG00000201367	2.86141	0.0483952	ENSG00000251602	-2.94892	9.22e-05	ENSG00000225224	1.83689	5.81102e-05	ENSG00000168243	-0.877034	0.00541534	ENSG00000128285	1.7747	0.00037066	ENSG00000197291	-2.90602	0.00819288
	ENSG00000200164	2.85646	0.00930262	ENSG00000118194	-2.91542	1.1e-05	ENSG00000140450	1.82728	0.0106661	ENSG00000143067	-0.875552	0.00317455	ENSG00000121297	1.76224	1.71e-07	ENSG00000240652	-2.88409	0.00674855
	ENSG00000242640	2.82205	0.0127511	ENSG00000169282	-2.91278	0.0033254	ENSG00000242686	1.82373	0.00529128	ENSG00000114115	-0.873966	0.024607	ENSG00000171956	1.75557	3.44e-05	ENSG00000220842	-2.85988	0.0396966
	ENSG00000073605	2.80404	8.34e-08	ENSG00000125414	-2.86456	0.0312693	ENSG00000226179	1.82187	2.51595e-06	ENSG00000128463	-0.873672	0.0158136	ENSG00000228592	1.74398	1.18e-06	ENSG00000148677	-2.84186	0.0494095
	ENSG00000279099	2.79958	1.82e-07	ENSG00000176928	-2.86081	0.00675754	ENSG00000157306	1.81974	0.00272123	ENSG00000139998	-0.867269	0.005943	ENSG00000125462	1.74135	0.0013407	ENSG00000070388	-2.84129	0.00647616
	ENSG00000120738	2.78048	0.00154512	ENSG00000198755	-2.8475	2.3e-61	ENSG00000169856	1.80693	0.0473806	ENSG00000172172	-0.866107	0.000732685	ENSG00000206579	1.73682	0.00171991	ENSG00000266538	-2.84035	0.000227734
	ENSG00000277203	2.77295	0.0218802	ENSG00000120156	-2.81924	2.34e-05	ENSG00000235194	1.79497	0.0182544	ENSG00000111145	-0.864299	0.035589	ENSG00000114646	1.73002	2.89e-05	ENSG00000068078	-2.8381	1.25e-12
	ENSG00000174353	2.74895	3.17e-07	ENSG00000236844	-2.81386	0.0270606	ENSG00000169715	1.79417	0.0277387	ENSG00000197905	-0.861198	0.0320369	ENSG00000168421	1.72512	0.000489634	ENSG00000242759	-2.83102	0.0255653
	ENSG00000118322	2.74779	0.0230696	ENSG00000162408	-2.80129	9.64e-41	ENSG00000153902	1.7894	0.00132302	ENSG00000100526	-0.856288	0.0133526	ENSG00000279865	1.71686	0.0229958	ENSG00000162552	-2.8294	0.00740979
	ENSG00000114268	2.74585	0.00541074	ENSG00000171863	-2.80098	1.95e-45	ENSG00000163617	1.77951	0.0270835	ENSG00000167460	-0.855834	0.00183823	ENSG00000278840	1.70648	0.000799632	ENSG00000169884	-2.82536	0.0469167
	ENSG00000255471	2.71999	0.0424431	ENSG00000240652	-2.78518	0.0114146	ENSG00000160323	1.77889	0.00521369	ENSG00000168273	-0.855681	0.00013627	ENSG00000124788	1.69693	0.000568716	ENSG00000205323	-2.81927	5.44e-25
	ENSG00000201649	2.71501	0.0158661	ENSG00000122641	-2.77634	0.0218114	ENSG00000205041	1.74424	0.0058556	ENSG00000148291	-0.855648	0.0233509	ENSG00000105499	1.69066	6.96e-06	ENSG00000228929	-2.80198	1.46e-06
	ENSG00000182383	2.68537	0.00331503	ENSG00000202337	-2.75365	0.0360199	ENSG00000265972	1.71111	0.0201644	ENSG00000168002	-0.851752	0.00416632	ENSG00000272267	1.68538	0.0329198	ENSG00000228462	-2.79604	3.14e-09
	ENSG00000185008	2.68128	2.84e-09	ENSG00000226976	-2.74737	0.0288943	ENSG00000115461	1.70969	0.00667121	ENSG00000128294	-0.85103	0.0376085	ENSG00000011677	1.68122	3.34e-08	ENSG00000234241	-2.7906	0.0439841
	ENSG00000159388	2.67347	1.94e-06	ENSG00000229994	-2.72909	3.53e-05	ENSG00000136895	1.69676	0.0318327	ENSG00000171867	-0.843545	0.0273764	ENSG00000247746	1.67715	0.00221232	ENSG00000260852	-2.77942	0.032982
	ENSG00000119242	2.66405	0.0483669	ENSG00000244398	-2.7131	5.23e-21	ENSG00000125285	1.6944	0.0410958	ENSG00000172428	-0.836544	0.00192904	ENSG00000142698	1.65807	0.002048	ENSG00000182196	-2.74944	2.38e-08
	ENSG00000248750	2.66274	0.00569955	ENSG00000165821	-2.67741	3.68e-63	ENSG00000144596	1.68731	0.0385794	ENSG00000196683	-0.833231	0.00107686	ENSG00000162344	1.65157	0.0015097	ENSG00000261732	-2.73999	0.000615643
	ENSG00000265684	2.65833	0.0483166	ENSG00000204381	-2.67401	0.00142769	ENSG00000269038	1.68698	0.0171442	ENSG00000138413	-0.830524	0.0210164	ENSG00000114023	1.64881	1.68e-25	ENSG00000213939	-2.7259	0.00800061
	ENSG00000225756	2.65296	0.0351408	ENSG00000197744	-2.6707	0.0063406	ENSG00000113916	1.68414	0.000209728	ENSG00000111206	-0.82694	0.00143304	ENSG00000114757	1.64715	0.011586	ENSG00000145824	-2.72106	0.000413224
	ENSG00000125462	2.6228	1.11e-05	ENSG00000105825	-2.66286	1.8e-05	ENSG00000225783	1.67519	2.03159e-11	ENSG00000163812	-0.824613	0.0065408	ENSG00000272343	1.64436	0.0281128	ENSG00000197261	-2.70408	2.16e-07
	ENSG00000273325	2.6201	0.00488917	ENSG00000100764	-2.65511	2.76e-24	ENSG00000254929	1.67127	0.00867362	ENSG00000100439	-0.821073	0.0365243	ENSG00000139211	1.64356	0.00246466	ENSG00000244398	-2.70152	4.36e-25
	ENSG00000242861	2.61019	5.41e-15	ENSG00000223803	-2.64944	5.91e-08	ENSG00000159712	1.65675	2.20439e-06	ENSG00000243927	-0.818551	0.00178039	ENSG00000176946	1.63762	6.52e-17	ENSG00000251602	-2.69278	0.000284414
	ENSG00000225447	2.59699	0.000903466	ENSG00000183722	-2.64273	0.000927222	ENSG00000249679	1.656	0.0383767	ENSG00000164111	-0.81851	0.00650987	ENSG00000165995	1.63756	0.0347619	ENSG00000154822	-2.66804	1.58e-09
	ENSG00000269821	2.59665	3.1e-05	ENSG00000156508	-2.64246	2.6e-35	ENSG00000106018	1.6554	0.00152854	ENSG00000159840	-0.816152	0.00272194	ENSG00000164879	1.63414	0.0357167	ENSG00000110107	-2.66678	8.29e-49
	ENSG00000256682	2.58147	0.0423054	ENSG00000213300	-2.62306	0.00104084	ENSG00000252636	1.64411	3.31978e-05	ENSG00000235354	-0.813938	0.0446606	ENSG00000048545	1.63226	0.000527717	ENSG00000212802	-2.63876	0.0192292
	ENSG00000171502	2.57884	0.0287526	ENSG00000225200	-2.60159	6.54e-05	ENSG00000280111	1.6392	0.00200369	ENSG00000145354	-0.813364	0.0159174	ENSG00000184384	1.62309	0.0100684	ENSG00000125414	-2.63472	0.0498657
	ENSG00000240775	2.57279	0.0299802	ENSG00000170089	-2.58056	0.0079305	ENSG00000251562	1.63616	4.4043e-10	ENSG00000122786	-0.811892	0.00322944	ENSG00000143878	1.61973	2.44e-05	ENSG00000242299	-2.62974	7.21e-15
	ENSG00000202031	2.57108	0.00438477	ENSG00000178162	-2.58	4.2e-07	ENSG00000254339	1.63463	0.0414314	ENSG00000120533	-0.808344	0.00774047	ENSG00000170385	1.60941	1.48e-09	ENSG00000188933	-2.62034	0.0497676
	ENSG00000213051	2.56461	0.0213618	ENSG00000231806	-2.57935	0.00113718	ENSG00000249152	1.63381	0.000732685	ENSG00000160888	-0.807265	0.00515626	ENSG00000102144	1.60842	1.31e-26	ENSG00000279035	-2.61238	0.00397759
	ENSG00000113369	2.54346	9.6e-11	ENSG00000275832	-2.56739	3.73e-15	ENSG00000215790	1.63052	0.0326474	ENSG00000076043	-0.806072	0.00416632	ENSG00000099284	1.60327	2.8e-06	ENSG00000156508	-2.61176	1.27e-41
	ENSG00000102144	2.53973	4.27e-53	ENSG00000222041	-2.56495	1.23e-10	ENSG00000270069	1.62951	0.0315153	ENSG00000011105	-0.806008	0.026277	ENSG00000189292	1.59712	1.18e-06	ENSG00000155034	-2.5924	5.57e-08
	ENSG00000261326	2.5396	0.00945834	ENSG00000205323	-2.55906	1.24e-17	ENSG00000234771	1.62753	0.0258848	ENSG00000213337	-0.805763	0.0208714	ENSG00000154856	1.58888	0.0195659	ENSG00000213442	-2.58311	0.00972337
	ENSG00000247627	2.53938	3.42e-05	ENSG00000230337	-2.55703	0.026885	ENSG00000267317	1.61725	0.00181544	ENSG00000265354	-0.805534	0.0118097	ENSG00000164946	1.58578	0.032982	ENSG00000197616	-2.57955	0.00210371
	ENSG00000234456	2.53334	0.00614559	ENSG00000170561	-2.52293	1.35e-15	ENSG00000069493	1.61518	0.00306898	ENSG00000144867	-0.802931	0.00743045	ENSG00000095370	1.58144	0.0119431	ENSG00000164007	-2.57502	2.88e-09
	ENSG00000063438	2.52454	0.027371	ENSG00000234949	-2.52017	0.0368055	ENSG00000270189	1.60008	0.0270266	ENSG00000181817	-0.802678	0.0186297	ENSG00000242071	1.56916	0.00951705	ENSG00000274712	-2.56932	0.000106761
	ENSG00000114023	2.52129	4.56e-47	ENSG00000210112	-2.51245	0.00142091	ENSG00000258593	1.59636	0.00382141	ENSG00000144848	-0.802391	0.0381538	ENSG00000171004	1.56768	0.00559652	ENSG00000234949	-2.55021	0.0307258
	ENSG00000099866	2.52036	0.0471227	ENSG00000258947	-2.50966	4.16e-06	ENSG00000172554	1.58287	0.0147173	ENSG00000178896	-0.802263	0.0296179	ENSG00000225783	1.56746	9.14e-15	ENSG00000162408	-2.54343	1.12e-39
	ENSG00000275481	2.50323	0.0340717	ENSG00000063015	-2.49879	0.00491767	ENSG00000274422	1.58091	0.00871583	ENSG00000136950	-0.799459	0.00471201	ENSG00000118515	1.56595	0.00238546	ENSG00000118194	-2.54283	0.000103327
	ENSG00000215237	2.50165	0.023264	ENSG00000213169	-2.47202	0.018158	ENSG00000130270	1.57941	0.0335263	ENSG00000166986	-0.797979	0.00126432	ENSG00000137266	1.54391	7.45e-12	ENSG00000230316	-2.52335	0.0385578
	ENSG00000247095	2.48663	0.0171311	ENSG00000163807	-2.46078	1.06e-30	ENSG00000184949	1.57864	0.00767297	ENSG00000106554	-0.793337	0.0250975	ENSG00000179344	1.53971	4.66e-05	ENSG00000167874	-2.50433	0.0002738
	ENSG00000184545	2.48369	7.49e-05	ENSG00000204261	-2.46066	0.0359604	ENSG00000277072	1.56405	0.0271855	ENSG00000136490	-0.791498	0.0182884	ENSG00000162433	1.53479	0.00319496	ENSG00000243056	-2.49489	0.000352974
	ENSG00000261395	2.45409	0.0246579	ENSG00000227615	-2.4541	3.55e-08	ENSG00000148357	1.55938	0.0494733	ENSG00000169230	-0.791382	0.0027983	ENSG00000165591	1.5221	0.00961378	ENSG00000258947	-2.48422	1.31e-06
	ENSG00000223745	2.44321	1.05e-06	ENSG00000163377	-2.44791	5.29e-07	ENSG00000244879	1.55428	5.89932e-07	ENSG00000136718	-0.787307	0.0129007	ENSG00000187601	1.51702	0.000104998	ENSG00000168610	-2.48076	2.72e-26
	ENSG00000128253	2.43966	0.0168066	ENSG00000106366	-2.43954	7.16e-05	ENSG00000251474	1.55075	0.00464682	ENSG00000160818	-0.785463	0.0273764	ENSG00000137573	1.50761	0.000356306	ENSG00000228203	-2.47481	0.0142055
	ENSG00000186352	2.42133	0.00348989	ENSG00000239789	-2.43705	2.17e-17	ENSG00000114270	1.53811	0.00156965	ENSG00000074219	-0.783008	0.00310646	ENSG00000175048	1.50374	3.3e-06	ENSG00000215030	-2.47473	1.02e-08
	ENSG00000167178	2.40874	0.00152171	ENSG00000156467	-2.42427	9.41e-37	ENSG00000174233	1.53757	0.000507945	ENSG00000168234	-0.781612	0.0315153	ENSG00000115216	1.4907	9.97e-14	ENSG00000197744	-2.46513	0.0109514
	ENSG00000116675	2.39989	0.000793953	ENSG00000104518	-2.42149	7.62e-11	ENSG00000170919	1.53314	0.000868389	ENSG00000125870	-0.780192	0.00173967	ENSG00000101311	1.47924	4.6e-06	ENSG00000129194	-2.46502	6.37e-07
	ENSG00000152804	2.38762	0.00751248	ENSG00000164007	-2.41432	4.77e-07	ENSG00000105707	1.52251	0.00131188	ENSG00000105447	-0.778981	0.00908223	ENSG00000135547	1.47697	6.93e-07	ENSG00000081051	-2.45412	0.0487171
	ENSG00000264635	2.37995	0.0178476	ENSG00000049541	-2.39986	2.71e-19	ENSG00000075826	1.51683	0.0111834	ENSG00000106105	-0.777351	0.000244531	ENSG00000133083	1.47647	6.14e-09	ENSG00000210107	-2.45139	9.13e-09
	ENSG00000129946	2.36971	7.39e-08	ENSG00000165072	-2.39433	0.00546982	ENSG00000160781	1.51534	0.00588887	ENSG00000180817	-0.776724	0.0416453	ENSG00000144369	1.45387	2.93e-06	ENSG00000163807	-2.44742	4.2e-37
	ENSG00000218596	2.36922	0.00386499	ENSG00000105974	-2.39152	7.25e-08	ENSG00000112659	1.50878	0.0191544	ENSG00000109089	-0.773947	0.00395836	ENSG00000164128	1.44031	0.00266007	ENSG00000236871	-2.43606	8.69e-08
	ENSG00000177839	2.36801	0.0458306	ENSG00000171530	-2.38529	9.41e-37	ENSG00000131080	1.50847	0.00521369	ENSG00000184515	-0.773929	0.017044	ENSG00000137575	1.43757	1.51e-17	ENSG00000089009	-2.42215	2.81e-34
	ENSG00000147246	2.36502	0.000165598	ENSG00000102898	-2.3628	4.07e-35	ENSG00000203739	1.50672	0.00962955	ENSG00000277161	-0.772951	0.00440118	ENSG00000184588	1.43634	0.0128668	ENSG00000120156	-2.41356	0.00017916
	ENSG00000175318	2.36203	0.0485586	ENSG00000104825	-2.36141	1.23e-12	ENSG00000274925	1.50655	0.0273714	ENSG00000136930	-0.772498	0.00715972	ENSG00000136710	1.43103	6.9e-11	ENSG00000226360	-2.39598	0.000288913
	ENSG00000279078	2.36128	6e-06	ENSG00000140044	-2.33061	5.16e-17	ENSG00000250722	1.5036	0.00475479	ENSG00000171530	-0.771442	0.00183805	ENSG00000198768	1.42756	0.0173588	ENSG00000161149	-2.39401	0.0117804
	ENSG00000227533	2.35938	1.7e-07	ENSG00000091527	-2.31836	8.24e-41	ENSG00000271430	1.49834	0.00375346	ENSG00000071462	-0.771218	0.0039049	ENSG00000115756	1.42633	3.73e-06	ENSG00000198755	-2.37963	4.52e-53
	ENSG00000168939	2.3517	2.08e-06	ENSG00000140988	-2.31833	1.35e-41	ENSG00000230701	1.49563	0.0351775	ENSG00000159228	-0.771217	0.015257	ENSG00000118689	1.41535	8.59e-08	ENSG00000277363	-2.36608	0.000257212
	ENSG00000279880	2.34986	0.0134984	ENSG00000189068	-2.31757	0.0373428	ENSG00000188206	1.47598	1.50393e-05	ENSG00000137547	-0.770818	0.00447449	ENSG00000139437	1.41021	7.35e-05	ENSG00000165821	-2.36464	6.22e-60
	ENSG00000256667	2.34695	6.7e-07	ENSG00000253507	-2.31498	0.00148251	ENSG00000255423	1.47112	0.0258848	ENSG00000224877	-0.770624	0.00607784	ENSG00000247271	1.40634	0.0194606	ENSG00000200090	-2.34623	0.00268667
	ENSG00000178878	2.3297	0.049669	ENSG00000210107	-2.30974	5.42e-07	ENSG00000146350	1.46525	0.0172534	ENSG00000151012	-0.770466	0.00820166	ENSG00000273456	1.39053	0.0131685	ENSG00000197149	-2.33786	0.0431991
	ENSG00000267365	2.30249	0.0415877	ENSG00000213178	-2.30534	0.00239128	ENSG00000108306	1.4607	0.00273105	ENSG00000106591	-0.768893	0.0206128	ENSG00000145391	1.39027	0.00038736	ENSG00000223803	-2.31722	1.04e-06
	ENSG00000132510	2.29527	3.62e-07	ENSG00000218227	-2.30495	0.0450874	ENSG00000100784	1.45583	0.00475917	ENSG00000068383	-0.768799	0.0152928	ENSG00000100918	1.38797	6.98e-07	ENSG00000204381	-2.31088	0.00582141
	ENSG00000265972	2.28557	0.000114783	ENSG00000248360	-2.2988	0.0303351	ENSG00000251136	1.44682	0.045153	ENSG00000254934	-0.764733	0.0241926	ENSG00000213598	1.38374	0.0146014	ENSG00000250899	-2.30925	0.0014874
	ENSG00000158473	2.28034	0.000168043	ENSG00000218426	-2.28844	1.67e-10	ENSG00000255794	1.44635	0.000486711	ENSG00000240563	-0.762285	0.00543326	ENSG00000120162	1.37698	2.45e-11	ENSG00000227615	-2.30102	5.23e-08
	ENSG00000177606	2.26418	1.17e-13	ENSG00000236680	-2.27794	0.0464069	ENSG00000280063	1.4443	0.04015	ENSG00000048162	-0.761662	0.0262761	ENSG00000135749	1.37278	2.95e-13	ENSG00000225200	-2.2969	0.000354857
	ENSG00000160961	2.24178	0.000273754	ENSG00000101335	-2.25456	2.08e-17	ENSG00000255284	1.44419	0.0411027	ENSG00000131153	-0.757226	0.0250975	ENSG00000010278	1.36265	8.06e-09	ENSG00000147202	-2.28843	5.29e-32
	ENSG00000072682	2.23678	4.38e-11	ENSG00000145824	-2.24572	0.00849014	ENSG00000185513	1.44042	0.00236821	ENSG00000168906	-0.753652	0.0074208	ENSG00000196187	1.34491	0.000123196	ENSG00000186312	-2.27499	0.00125563
	ENSG00000245532	2.22764	4.19e-12	ENSG00000244313	-2.22323	7.48e-10	ENSG00000167371	1.43793	3.12878e-06	ENSG00000143545	-0.753264	0.0146977	ENSG00000150471	1.34452	1.29e-06	ENSG00000099999	-2.26504	0.00038045
	ENSG00000242686	2.21804	3.74e-05	ENSG00000160741	-2.22152	0.00101206	ENSG00000160471	1.43369	0.0316636	ENSG00000197594	-0.751535	0.0137613	ENSG00000132141	1.34309	0.0478741	ENSG00000111913	-2.25033	2.29e-12
	ENSG00000257298	2.20565	0.0494217	ENSG00000227694	-2.21447	0.018213	ENSG00000196912	1.4274	0.0436112	ENSG00000183688	-0.750551	0.0156254	ENSG00000187678	1.34258	0.00237697	ENSG00000148204	-2.24019	4.04e-07
	ENSG00000050030	2.20546	0.048619	ENSG00000111057	-2.2136	6.84e-28	ENSG00000072682	1.42281	0.00091989	ENSG00000183978	-0.749549	0.0315153	ENSG00000103591	1.34141	6.75e-13	ENSG00000229659	-2.23557	0.00712918
	ENSG00000135766	2.20302	0.00989667	ENSG00000160712	-2.20457	3.08e-05	ENSG00000170049	1.41093	0.040049	ENSG00000107262	-0.748228	0.0242004	ENSG00000114480	1.34119	0.000485644	ENSG00000263266	-2.2342	0.00543866
	ENSG00000225138	2.19755	0.00461074	ENSG00000227097	-2.19299	0.0449809	ENSG00000170561	1.40288	0.00014763	ENSG00000087191	-0.747557	0.00635103	ENSG00000270041	1.33901	0.043784	ENSG00000178162	-2.22187	8.26e-06
	ENSG00000121966	2.19701	0.0210372	ENSG00000112306	-2.19247	1.11e-31	ENSG00000259429	1.39132	0.0223819	ENSG00000187840	-0.745712	0.0371439	ENSG00000145743	1.33879	0.000761595	ENSG00000165072	-2.18665	0.00984774
	ENSG00000268043	2.19462	0.031126	ENSG00000184557	-2.18279	5.04e-06	ENSG00000279192	1.38825	0.00139529	ENSG00000181610	-0.745463	0.020644	ENSG00000130522	1.33759	5.16e-14	ENSG00000204304	-2.18454	1.38e-09
	ENSG00000230590	2.19142	0.00997276	ENSG00000226179	-2.18172	4.99e-08	ENSG00000179344	1.38802	0.0111834	ENSG00000125995	-0.743943	0.00682317	ENSG00000178498	1.3342	5.49e-12	ENSG00000064042	-2.18063	6.3e-05
	ENSG00000168060	2.18638	0.00731317	ENSG00000198843	-2.17718	3.87e-25	ENSG00000215158	1.38329	0.0376085	ENSG00000164305	-0.742679	0.0336034	ENSG00000132698	1.33372	1.46e-05	ENSG00000223525	-2.17683	1.33e-05
	ENSG00000225224	2.17491	2.29e-08	ENSG00000065978	-2.16644	2.57e-21	ENSG00000186715	1.37952	0.000927706	ENSG00000143549	-0.74087	0.00588887	ENSG00000134690	1.33327	1.27e-09	ENSG00000130222	-2.17465	0.0305078
	ENSG00000151067	2.16553	0.00278703	ENSG00000135637	-2.16537	2.15e-05	ENSG00000111271	1.37643	0.00152854	ENSG00000070010	-0.739726	0.0140918	ENSG00000175093	1.32539	0.0473176	ENSG00000229994	-2.13772	0.00147322
	ENSG00000259291	2.15659	0.00372001	ENSG00000001630	-2.16187	0.0123232	ENSG00000213613	1.37538	0.0103835	ENSG00000163170	-0.738212	0.0191544	ENSG00000261069	1.32499	0.0233829	ENSG00000280046	-2.13022	0.016714
	ENSG00000125740	2.15021	0.0169076	ENSG00000124635	-2.15506	0.0365016	ENSG00000044090	1.36371	0.0305355	ENSG00000121579	-0.735349	0.00386652	ENSG00000165102	1.32124	0.00810649	ENSG00000128610	-2.12939	3.25e-06
	ENSG00000169900	2.14867	0.0177389	ENSG00000160993	-2.13856	9.37e-12	ENSG00000146833	1.36312	0.00136597	ENSG00000109113	-0.734492	0.0034931	ENSG00000166863	1.32108	0.0256802	ENSG00000259659	-2.11402	0.0359338
	ENSG00000275426	2.14857	0.0482143	ENSG00000146677	-2.13138	0.00675754	ENSG00000198563	1.35524	0.00139529	ENSG00000044574	-0.733098	0.0372305	ENSG00000212464	1.32095	1.6e-05	ENSG00000253507	-2.10854	0.00308698
	ENSG00000113108	2.14587	0.00125086	ENSG00000158555	-2.12904	0.00024954	ENSG00000182685	1.35472	0.0466732	ENSG00000168003	-0.732159	0.00695354	ENSG00000139364	1.31484	5.57e-08	ENSG00000263603	-2.10783	0.000617847
	ENSG00000074317	2.13546	0.000590238	ENSG00000130193	-2.10845	0.0361373	ENSG00000279789	1.35058	0.0189532	ENSG00000182866	-0.730747	0.0228921	ENSG00000138814	1.30878	4.77e-08	ENSG00000261056	-2.104	0.00789726
	ENSG00000225205	2.1335	0.00373427	ENSG00000156076	-2.09618	0.0101299	ENSG00000116678	1.34543	0.0437944	ENSG00000177971	-0.730731	0.00297691	ENSG00000075945	1.3081	0.0258788	ENSG00000178977	-2.08498	0.0158029
	ENSG00000259644	2.11947	0.0271115	ENSG00000103257	-2.09299	2.4e-13	ENSG00000005379	1.34522	0.00384201	ENSG00000050820	-0.729827	0.0110987	ENSG00000166105	1.3073	0.000353024	ENSG00000171863	-2.07294	1.08e-30
	ENSG00000255794	2.11481	2.54e-10	ENSG00000218175	-2.08914	7.2e-07	ENSG00000276672	1.3422	0.0417466	ENSG00000100219	-0.729365	0.0275693	ENSG00000054983	1.30707	2.31e-07	ENSG00000140044	-2.06434	1.2e-15
	ENSG00000163565	2.10593	3.06e-05	ENSG00000138413	-2.08039	7.91e-15	ENSG00000154358	1.34204	0.000697882	ENSG00000004961	-0.729054	0.0144639	ENSG00000183856	1.30441	0.000856747	ENSG00000135917	-2.0616	0.0387522
	ENSG00000271992	2.10528	0.0173065	ENSG00000237373	-2.07903	0.0333581	ENSG00000153898	1.33877	0.0132227	ENSG00000143543	-0.728489	0.0091251	ENSG00000210049	1.30156	0.0178219	ENSG00000204822	-2.05655	0.0393436
	ENSG00000267313	2.09406	0.00143844	ENSG00000214087	-2.07687	2.08e-13	ENSG00000132549	1.33676	0.0361903	ENSG00000155368	-0.728431	0.0028407	ENSG00000103044	1.30062	0.00412463	ENSG00000188157	-2.05446	2.25e-08
	ENSG00000170271	2.09104	0.00644879	ENSG00000187514	-2.07464	3.07e-32	ENSG00000135976	1.33037	0.0275242	ENSG00000171863	-0.728038	0.00647868	ENSG00000020577	1.29902	0.0230016	ENSG00000218426	-2.05283	1.67e-09
	ENSG00000115457	2.09082	0.000519362	ENSG00000236552	-2.06957	0.0312693	ENSG00000069667	1.32373	0.0205256	ENSG00000132768	-0.727819	0.0117976	ENSG00000140859	1.29787	0.000913934	ENSG00000160877	-2.04284	3.97e-23
	ENSG00000069667	2.08847	2.45e-06	ENSG00000071462	-2.06443	1.62e-23	ENSG00000254602	1.32243	0.0271569	ENSG00000132507	-0.726025	0.00609283	ENSG00000105464	1.29721	0.00320494	ENSG00000099797	-2.03982	4.17e-06
	ENSG00000134333	2.08655	6.21e-28	ENSG00000160877	-2.05685	2.67e-19	ENSG00000235859	1.32127	0.0201644	ENSG00000124733	-0.725728	0.0374225	ENSG00000163565	1.29632	0.00646738	ENSG00000100764	-2.03762	4.96e-17
	ENSG00000212464	2.08641	4.35e-10	ENSG00000128692	-2.05528	0.0161852	ENSG00000188153	1.31985	0.00816346	ENSG00000165502	-0.725202	0.000932286	ENSG00000140263	1.28927	0.00466164	ENSG00000265808	-2.03416	4.3e-09
	ENSG00000048545	2.08486	4.69e-05	ENSG00000263266	-2.05513	0.0159823	ENSG00000129946	1.31765	0.02678	ENSG00000163541	-0.722896	0.0275242	ENSG00000143333	1.28475	1.64e-05	ENSG00000273333	-2.03042	0.00735181
	ENSG00000239617	2.06828	0.0129143	ENSG00000243056	-2.04989	0.00784826	ENSG00000124440	1.31355	0.00341869	ENSG00000143815	-0.722169	0.0377208	ENSG00000065923	1.28388	2.44e-08	ENSG00000156467	-2.02685	1.02e-31
	ENSG00000260563	2.05244	4.73e-05	ENSG00000180801	-2.0409	0.000528154	ENSG00000166436	1.30268	0.00985881	ENSG00000101182	-0.720601	0.00218897	ENSG00000147246	1.28194	0.0266594	ENSG00000163328	-2.00427	0.0252584
	ENSG00000134769	2.04326	2.88e-11	ENSG00000233927	-2.02533	3.49e-16	ENSG00000116396	1.28959	0.00482156	ENSG00000169684	-0.720078	0.0247587	ENSG00000183778	1.27791	7.38e-08	ENSG00000140988	-2.00184	3.16e-38
	ENSG00000259972	2.03764	0.00238437	ENSG00000177954	-2.0247	1.42e-18	ENSG00000250404	1.28787	0.0430074	ENSG00000078269	-0.719241	0.049284	ENSG00000113648	1.2719	4.01e-09	ENSG00000104518	-1.97847	4.23e-08
	ENSG00000168209	2.03321	0.00703929	ENSG00000135917	-2.02164	0.0488635	ENSG00000126870	1.28588	2.91838e-05	ENSG00000182718	-0.718425	0.02508	ENSG00000170113	1.26835	0.00181513	ENSG00000185641	-1.96914	0.00806694
	ENSG00000273449	2.02942	0.021045	ENSG00000185641	-2.02122	0.00910848	ENSG00000180998	1.28264	0.0321745	ENSG00000100216	-0.717946	0.00416632	ENSG00000049192	1.26655	0.0234801	ENSG00000105088	-1.96786	1.13e-15
	ENSG00000181722	2.02288	0.00498429	ENSG00000260136	-2.01112	0.00936849	ENSG00000188647	1.2671	2.9603e-05	ENSG00000092841	-0.716955	0.00320524	ENSG00000128294	1.26478	1.27e-05	ENSG00000264772	-1.96494	0.0255061
	ENSG00000163617	2.01825	0.00197389	ENSG00000272779	-2.00464	0.000555174	ENSG00000100767	1.26494	0.00503836	ENSG00000188938	-0.716823	0.032685	ENSG00000163694	1.26395	3.46e-05	ENSG00000130707	-1.96233	9.25e-10
	ENSG00000229546	2.01783	0.0365016	ENSG00000236801	-1.99443	0.0135565	ENSG00000129003	1.25998	6.24956e-05	ENSG00000091073	-0.716311	0.0419667	ENSG00000061337	1.26371	7.47e-05	ENSG00000169715	-1.96096	0.00145181
	ENSG00000039139	2.01466	0.0176881	ENSG00000265808	-1.98943	1.42e-07	ENSG00000175265	1.25691	0.00105478	ENSG00000083099	-0.71446	0.0448484	ENSG00000124191	1.25037	4e-05	ENSG00000244342	-1.95746	0.0017335
	ENSG00000264112	2.01181	0.0256243	ENSG00000104327	-1.98296	2.92e-07	ENSG00000059588	1.25584	0.0034931	ENSG00000206053	-0.714308	0.00471201	ENSG00000165323	1.24998	1.85e-07	ENSG00000180767	-1.95272	0.000535588
	ENSG00000114480	1.9969	1.18e-06	ENSG00000152056	-1.98272	2.25e-09	ENSG00000121310	1.24844	0.0114765	ENSG00000142002	-0.712814	0.0386487	ENSG00000182050	1.24526	0.00128404	ENSG00000109610	-1.941	0.00324767
	ENSG00000271347	1.9922	0.000654599	ENSG00000267321	-1.97622	1.65e-08	ENSG00000090530	1.23098	1.61428e-05	ENSG00000006625	-0.711401	0.00416632	ENSG00000260563	1.24469	0.00848062	ENSG00000213178	-1.93851	0.0121196
	ENSG00000106018	1.9815	4.66e-06	ENSG00000147202	-1.97399	2.67e-19	ENSG00000248746	1.2306	0.00694743	ENSG00000204209	-0.71109	0.0201644	ENSG00000147119	1.24303	0.000468881	ENSG00000091527	-1.93712	7.01e-35
	ENSG00000263513	1.97648	0.0147965	ENSG00000119673	-1.9672	2.02e-10	ENSG00000268649	1.21855	0.0433754	ENSG00000166562	-0.710367	0.0206023	ENSG00000100242	1.23062	9.16e-05	ENSG00000152137	-1.9212	0.000265321
	ENSG00000188153	1.97601	4.8e-07	ENSG00000128609	-1.96519	1.36e-18	ENSG00000007402	1.2174	0.00434516	ENSG00000123416	-0.709906	0.0177582	ENSG00000178922	1.21878	0.000537193	ENSG00000259969	-1.91231	0.000839753
	ENSG00000130032	1.96674	3.07e-05	ENSG00000162244	-1.96287	5.83e-21	ENSG00000152223	1.21263	0.00440118	ENSG00000108826	-0.709605	0.00908223	ENSG00000116574	1.21098	0.0100343	ENSG00000101198	-1.90091	0.000891309
	ENSG00000170113	1.96163	6.83e-06	ENSG00000187957	-1.95598	5.04e-05	ENSG00000138759	1.21046	1.06139e-05	ENSG00000213619	-0.709196	0.00312389	ENSG00000007264	1.21001	0.0181978	ENSG00000001630	-1.89516	0.0299537
	ENSG00000111674	1.9556	6.13e-19	ENSG00000179673	-1.94806	1.22e-11	ENSG00000134207	1.20634	0.000860411	ENSG00000197345	-0.708234	0.0232549	ENSG00000163531	1.20986	0.000745702	ENSG00000183971	-1.88941	0.00582141
	ENSG00000179532	1.9552	0.00429312	ENSG00000243440	-1.9444	0.0340529	ENSG00000173041	1.20316	0.0129007	ENSG00000008394	-0.707439	0.0113677	ENSG00000133985	1.20969	2.44e-10	ENSG00000163377	-1.87625	0.000130919
	ENSG00000137628	1.95435	0.0145415	ENSG00000130052	-1.93939	0.0110481	ENSG00000198169	1.18756	0.0146236	ENSG00000075618	-0.707146	0.0161053	ENSG00000167657	1.20668	1.25e-08	ENSG00000178127	-1.87469	1.27e-12
	ENSG00000119669	1.95332	1.11e-25	ENSG00000132967	-1.93493	0.0320675	ENSG00000104093	1.18732	0.0194692	ENSG00000127824	-0.706756	0.0185939	ENSG00000168939	1.20473	0.0095458	ENSG00000205041	-1.87157	0.000138508
	ENSG00000271533	1.95329	0.000137565	ENSG00000241570	-1.93116	0.0251008	ENSG00000175161	1.18508	0.00132302	ENSG00000182810	-0.70637	0.0318327	ENSG00000156711	1.20452	0.00291432	ENSG00000100290	-1.86762	0.0183828
	ENSG00000198719	1.94669	0.00108092	ENSG00000169230	-1.92918	4.36e-21	ENSG00000130702	1.18288	0.000694387	ENSG00000165501	-0.703793	0.00471201	ENSG00000110944	1.20297	0.010467	ENSG00000233927	-1.86479	4.86e-17
	ENSG00000175395	1.94572	0.0227412	ENSG00000111913	-1.92105	1.13e-07	ENSG00000175322	1.18187	0.000869103	ENSG00000244405	-0.703771	0.00781045	ENSG00000244005	1.19257	0.000414046	ENSG00000236801	-1.86169	0.0188372
	ENSG00000250722	1.94323	8.15e-06	ENSG00000152439	-1.92051	3.7e-07	ENSG00000253729	1.17588	2.97689e-12	ENSG00000112658	-0.703694	0.0358658	ENSG00000110871	1.18781	1.1e-06	ENSG00000169851	-1.86148	0.000923073
	ENSG00000100100	1.93954	0.000756687	ENSG00000255046	-1.91302	0.00293046	ENSG00000104957	1.17089	0.00264595	ENSG00000168461	-0.703136	0.00250669	ENSG00000136603	1.18729	3.64e-07	ENSG00000106049	-1.85775	0.0043274
	ENSG00000239653	1.93395	0.0138125	ENSG00000128610	-1.91185	0.00018512	ENSG00000134574	1.15788	0.000492147	ENSG00000002834	-0.702638	0.00471201	ENSG00000009694	1.18653	0.0494162	ENSG00000131203	-1.85378	0.000218154
	ENSG00000239280	1.93383	0.00760225	ENSG00000121579	-1.90745	1.34e-22	ENSG00000144134	1.1521	0.0320369	ENSG00000100379	-0.701393	0.0183851	ENSG00000105146	1.18323	0.0399173	ENSG00000205358	-1.85165	0.0129159
	ENSG00000269578	1.93343	0.015135	ENSG00000264772	-1.90287	0.0389067	ENSG00000269947	1.13606	0.0185939	ENSG00000143947	-0.701123	0.00739639	ENSG00000154473	1.18181	1.39e-10	ENSG00000187957	-1.84302	5.13e-05
	ENSG00000237298	1.92839	0.00808747	ENSG00000206538	-1.90081	5.84e-08	ENSG00000142408	1.1307	0.00320524	ENSG00000127774	-0.701043	0.00111063	ENSG00000110002	1.18076	4.45e-05	ENSG00000213300	-1.84243	0.0329223
	ENSG00000268439	1.92627	0.0137277	ENSG00000178127	-1.90052	8.5e-11	ENSG00000159433	1.12986	0.0233005	ENSG00000241553	-0.699791	0.0058556	ENSG00000213190	1.16908	8.38e-05	ENSG00000197462	-1.83674	0.0391252
	ENSG00000166435	1.92405	8.27e-06	ENSG00000232346	-1.89535	0.0233825	ENSG00000197969	1.12571	3.12878e-06	ENSG00000141076	-0.698427	0.0328353	ENSG00000152779	1.16801	0.000528276	ENSG00000239789	-1.80655	4.61e-11
	ENSG00000186007	1.92382	0.0163587	ENSG00000117222	-1.88503	1.61e-09	ENSG00000078114	1.12382	0.0410958	ENSG00000226950	-0.698003	0.0237434	ENSG00000162889	1.16542	1.06e-10	ENSG00000102898	-1.80261	1.41e-24
	ENSG00000204389	1.92377	3.87e-11	ENSG00000226243	-1.88375	0.00671061	ENSG00000167524	1.12089	0.0185939	ENSG00000237190	-0.697213	0.0312269	ENSG00000124493	1.16018	5.28e-05	ENSG00000146677	-1.7993	0.0238629
	ENSG00000185885	1.9145	0.00143007	ENSG00000126062	-1.8828	1.13e-08	ENSG00000146530	1.11676	0.00596803	ENSG00000097021	-0.697088	0.0157742	ENSG00000121207	1.15962	5.34e-06	ENSG00000250366	-1.7987	2.51e-16
	ENSG00000183379	1.90932	0.0112155	ENSG00000153976	-1.87423	0.014028	ENSG00000259692	1.11516	0.0423784	ENSG00000180035	-0.696609	0.0129007	ENSG00000141068	1.15919	6.84e-05	ENSG00000171314	-1.79501	1.31e-06
	ENSG00000213347	1.90781	0.00364331	ENSG00000117262	-1.86656	8.27e-06	ENSG00000269834	1.11265	0.0113775	ENSG00000177706	-0.694711	0.0227415	ENSG00000271601	1.15338	0.0298469	ENSG00000049541	-1.79185	1.18e-12
	ENSG00000175265	1.90437	4.84e-10	ENSG00000116544	-1.86081	0.0108028	ENSG00000172915	1.10794	0.00160108	ENSG00000169756	-0.694476	0.0335263	ENSG00000203950	1.15116	9.99e-10	ENSG00000135637	-1.79042	0.0002779
	ENSG00000260793	1.90218	0.0396789	ENSG00000169258	-1.85928	0.00472306	ENSG00000123892	1.10289	0.0358658	ENSG00000123131	-0.694247	0.0140315	ENSG00000132359	1.15024	5.76e-05	ENSG00000174233	-1.7879	1.06e-07
	ENSG00000276517	1.90068	0.0209145	ENSG00000250321	-1.85677	0.000486822	ENSG00000124486	1.09982	0.000221872	ENSG00000171490	-0.694203	0.0470726	ENSG00000162769	1.14913	1.86e-07	ENSG00000183722	-1.7873	0.0355998
	ENSG00000270704	1.89119	0.0487153	ENSG00000180185	-1.85097	5.3e-11	ENSG00000167702	1.09485	0.00312389	ENSG00000147123	-0.693895	0.0208829	ENSG00000166483	1.14296	5.23e-08	ENSG00000264538	-1.7762	7.21e-13
	ENSG00000174010	1.88676	0.00165371	ENSG00000068078	-1.85076	8.9e-05	ENSG00000157796	1.09406	0.0153788	ENSG00000181991	-0.692898	0.0294977	ENSG00000130023	1.14282	0.0196889	ENSG00000254339	-1.76643	0.00380086
	ENSG00000271971	1.88539	0.00730103	ENSG00000180287	-1.84373	0.0225918	ENSG00000168010	1.09185	0.0195712	ENSG00000147669	-0.692579	0.0406855	ENSG00000149269	1.1412	4.52e-10	ENSG00000125285	-1.76583	0.00544784
	ENSG00000278840	1.87938	0.000628581	ENSG00000066322	-1.84332	3.57e-05	ENSG00000148343	1.0909	0.0313412	ENSG00000132341	-0.692349	0.00353816	ENSG00000184515	1.13978	8.12e-07	ENSG00000244313	-1.76519	4.38e-07
	ENSG00000201674	1.87252	0.0112155	ENSG00000213397	-1.84026	5.52e-08	ENSG00000150893	1.08143	0.0114765	ENSG00000103005	-0.69215	0.0333205	ENSG00000143862	1.13954	2.85e-11	ENSG00000065978	-1.76443	1.73e-17
	ENSG00000009694	1.87192	0.00269392	ENSG00000017483	-1.83921	1.06e-06	ENSG00000132274	1.07887	0.0383767	ENSG00000050405	-0.692134	0.0150804	ENSG00000185728	1.13726	1.4e-14	ENSG00000174307	-1.74836	0.00134667
	ENSG00000090530	1.86683	6.56e-15	ENSG00000128805	-1.82985	0.000176117	ENSG00000182841	1.07842	0.00668612	ENSG00000132603	-0.691595	0.0259199	ENSG00000170899	1.13635	0.000746831	ENSG00000274080	-1.74188	0.0154302
	ENSG00000136449	1.86453	0.0449264	ENSG00000253833	-1.82314	0.00910289	ENSG00000167733	1.07773	0.0233005	ENSG00000101152	-0.689869	0.00821425	ENSG00000079102	1.13619	1.71e-05	ENSG00000233762	-1.73445	0.000145326
	ENSG00000115548	1.85967	0.0341744	ENSG00000160908	-1.82238	1.8e-05	ENSG00000177595	1.07573	0.0336034	ENSG00000167515	-0.689749	0.0113775	ENSG00000186462	1.13207	3.39e-06	ENSG00000206538	-1.72956	1.45e-07
	ENSG00000186088	1.85759	0.0345315	ENSG00000178093	-1.82017	0.0379334	ENSG00000249859	1.07452	0.0228921	ENSG00000164294	-0.689594	0.0237434	ENSG00000146776	1.12823	0.00142939	ENSG00000241484	-1.72804	0.0424476
	ENSG00000106536	1.85509	0.0369363	ENSG00000267673	-1.81631	1.27e-05	ENSG00000173933	1.0681	1.61428e-05	ENSG00000179010	-0.689387	0.00270848	ENSG00000158402	1.12789	6.4e-06	ENSG00000167074	-1.72668	0.000222699
	ENSG00000229492	1.85042	0.0201781	ENSG00000139579	-1.81436	5.58e-08	ENSG00000215440	1.06775	0.0211924	ENSG00000135069	-0.686351	0.00867362	ENSG00000152578	1.12509	0.00236643	ENSG00000162745	-1.72446	0.000859685
	ENSG00000058453	1.83945	1.51e-14	ENSG00000153446	-1.81381	0.0102036	ENSG00000138829	1.06437	0.00708141	ENSG00000225921	-0.686344	0.00906883	ENSG00000145147	1.12439	0.0100343	ENSG00000248329	-1.72399	3.87e-07
	ENSG00000146250	1.83049	0.000414094	ENSG00000249751	-1.81319	0.025459	ENSG00000110844	1.06228	0.00546751	ENSG00000165916	-0.686145	0.022508	ENSG00000115084	1.12411	0.0176676	ENSG00000137801	-1.71246	3.22e-05
	ENSG00000111907	1.82049	0.000823259	ENSG00000166963	-1.81059	0.00585356	ENSG00000127481	1.05976	1.26797e-05	ENSG00000174744	-0.685458	0.0486472	ENSG00000108439	1.12323	0.00971799	ENSG00000205560	-1.70445	0.0443891
	ENSG00000166432	1.81701	8.34e-06	ENSG00000226532	-1.80926	1.06e-06	ENSG00000115738	1.05638	0.00662365	ENSG00000053372	-0.683509	0.0356147	ENSG00000104722	1.12282	2.16e-06	ENSG00000257913	-1.68519	0.0179873
	ENSG00000237886	1.81273	0.0253029	ENSG00000172965	-1.80923	0.00113718	ENSG00000104728	1.05456	0.000110749	ENSG00000130706	-0.682753	0.00639199	ENSG00000185668	1.12189	0.000298588	ENSG00000119673	-1.68209	1.03e-08
	ENSG00000132549	1.8071	0.000262735	ENSG00000174903	-1.80885	1.3e-13	ENSG00000188157	1.05435	0.0386572	ENSG00000160113	-0.682514	0.00132302	ENSG00000118298	1.12098	3.9e-07	ENSG00000253475	-1.68151	0.0285832
	ENSG00000133710	1.80485	0.00808326	ENSG00000187840	-1.8016	2.09e-11	ENSG00000117305	1.05245	0.015408	ENSG00000155115	-0.682248	0.0264987	ENSG00000176371	1.11938	0.000342022	ENSG00000177954	-1.67912	9.58e-16
	ENSG00000137573	1.80153	7.81e-05	ENSG00000110697	-1.7998	0.000282415	ENSG00000198417	1.04522	0.0490419	ENSG00000169020	-0.681961	0.00656591	ENSG00000136504	1.11762	5.64e-09	ENSG00000265681	-1.67445	3.58e-07
	ENSG00000196668	1.79235	0.00383237	ENSG00000135248	-1.79472	0.00605022	ENSG00000114857	1.045	1.29792e-06	ENSG00000023902	-0.681834	0.0172632	ENSG00000163624	1.1164	5.91e-06	ENSG00000272779	-1.67263	0.00357949
	ENSG00000224945	1.7883	0.00416087	ENSG00000163584	-1.79464	1.16e-11	ENSG00000151914	1.04225	0.00117586	ENSG00000167283	-0.680726	0.00250671	ENSG00000102218	1.11545	0.0237593	ENSG00000066322	-1.66583	7.56e-05
	ENSG00000122884	1.7863	3.15e-08	ENSG00000233762	-1.79279	0.0002389	ENSG00000164199	1.03087	0.000761663	ENSG00000147684	-0.680164	0.0153626	ENSG00000077549	1.11183	1.46e-13	ENSG00000175334	-1.65179	2.81e-11
	ENSG00000175548	1.77483	0.00252876	ENSG00000116030	-1.78995	7.18e-17	ENSG00000155657	1.0304	0.0287766	ENSG00000089009	-0.679704	0.0258848	ENSG00000157557	1.11117	9.99e-10	ENSG00000201674	-1.65154	0.00296377
	ENSG00000166340	1.76825	4.33e-09	ENSG00000274712	-1.78756	0.0201503	ENSG00000134333	1.02203	1.17687e-05	ENSG00000266472	-0.677825	0.0161267	ENSG00000182601	1.1043	0.00126656	ENSG00000124942	-1.63868	0.00292566
	ENSG00000279519	1.76073	0.00200839	ENSG00000234545	-1.78449	3.12e-13	ENSG00000180182	1.01918	0.000697882	ENSG00000184983	-0.676593	0.0195712	ENSG00000166426	1.10389	1.19e-05	ENSG00000189184	-1.63471	1.38e-08
	ENSG00000151414	1.75147	0.0151426	ENSG00000242372	-1.78015	3.31e-13	ENSG00000224905	1.01878	0.00932329	ENSG00000108010	-0.675475	0.0316636	ENSG00000181458	1.10334	9.35e-06	ENSG00000162244	-1.63405	1.08e-17
	ENSG00000042062	1.75008	0.020617	ENSG00000164924	-1.77983	9.63e-24	ENSG00000050438	1.01438	0.0211924	ENSG00000137563	-0.674179	0.017007	ENSG00000177519	1.103	0.0131711	ENSG00000210144	-1.63143	0.0205772
	ENSG00000111540	1.74926	1.26e-20	ENSG00000198720	-1.77668	0.000877816	ENSG00000109046	1.01239	3.31978e-05	ENSG00000113732	-0.674134	0.0383767	ENSG00000089063	1.10289	2.8e-08	ENSG00000230453	-1.63101	1.05e-05
	ENSG00000166863	1.74912	0.00476452	ENSG00000188295	-1.7739	6.4e-06	ENSG00000179979	1.01151	0.0183512	ENSG00000175324	-0.673823	0.0272619	ENSG00000274211	1.10187	5.89e-08	ENSG00000168140	-1.62998	0.0242344
	ENSG00000210049	1.74702	0.00203763	ENSG00000025800	-1.77098	1.7e-18	ENSG00000196739	1.0056	0.00275611	ENSG00000184992	-0.67057	0.039181	ENSG00000058453	1.10035	8.06e-07	ENSG00000173898	-1.625	6.98e-07
	ENSG00000073417	1.74619	0.00661193	ENSG00000172935	-1.7674	0.00189904	ENSG00000261150	1.00215	0.0368827	ENSG00000172590	-0.670327	0.0129007	ENSG00000103316	1.10003	0.00792245	ENSG00000171530	-1.61384	1.2e-20
	ENSG00000099284	1.74528	3.7e-06	ENSG00000162614	-1.76308	2.33e-09	ENSG00000173064	0.996213	0.0416453	ENSG00000141030	-0.668551	0.0159685	ENSG00000170921	1.09897	0.00740979	ENSG00000218283	-1.61205	0.0160777
	ENSG00000249679	1.74113	0.00843516	ENSG00000044574	-1.76271	1.02e-11	ENSG00000158292	0.993724	0.0424969	ENSG00000198467	-0.668253	0.0222748	ENSG00000074370	1.09845	0.00694382	ENSG00000210127	-1.60735	0.00728264
	ENSG00000129244	1.73704	2.51e-08	ENSG00000241549	-1.75707	0.0364987	ENSG00000254911	0.986697	0.0323798	ENSG00000008018	-0.668038	0.00695354	ENSG00000172456	1.09784	0.0101207	ENSG00000112306	-1.60364	5.61e-21
	ENSG00000162572	1.73585	0.0383626	ENSG00000213949	-1.75089	0.00117169	ENSG00000138688	0.982624	0.000115086	ENSG00000175756	-0.667528	0.00588887	ENSG00000182580	1.09737	0.0497097	ENSG00000174903	-1.60071	1.51e-12
	ENSG00000254911	1.7329	4.99e-07	ENSG00000231500	-1.75019	1.75e-19	ENSG00000166340	0.982446	0.0140503	ENSG00000131148	-0.66744	0.0187752	ENSG00000171649	1.09505	0.000273392	ENSG00000110975	-1.59477	0.0170884
	ENSG00000186868	1.7303	0.027371	ENSG00000186312	-1.74506	0.0283705	ENSG00000083857	0.980021	0.00117243	ENSG00000133275	-0.665958	0.00312389	ENSG00000173890	1.09314	0.000303322	ENSG00000234719	-1.5919	0.0285024
	ENSG00000101493	1.7273	9.25e-05	ENSG00000149591	-1.7436	1.1e-07	ENSG00000257151	0.977955	0.0014268	ENSG00000006042	-0.66574	0.00807983	ENSG00000214182	1.09267	0.0201434	ENSG00000101335	-1.59125	2.93e-10
	ENSG00000118515	1.72661	0.00175567	ENSG00000150779	-1.74327	1.02e-11	ENSG00000187240	0.974193	0.00588887	ENSG00000167552	-0.665503	0.0202946	ENSG00000172986	1.09041	0.0361828	ENSG00000210154	-1.59109	0.019609
	ENSG00000169184	1.72298	0.000921477	ENSG00000115268	-1.7432	1.32e-20	ENSG00000104133	0.972981	0.0247587	ENSG00000134308	-0.660616	0.0182884	ENSG00000256667	1.0884	0.0128333	ENSG00000250321	-1.58878	0.00202136
	ENSG00000280383	1.71701	0.000809859	ENSG00000114391	-1.74163	7.15e-17	ENSG00000107957	0.971959	0.0232549	ENSG00000175193	-0.659859	0.0296179	ENSG00000107105	1.08781	3.76e-05	ENSG00000108106	-1.58595	0.000506224
	ENSG00000049192	1.71544	0.00340035	ENSG00000117395	-1.73932	2.33e-10	ENSG00000106078	0.967997	0.0365574	ENSG00000102096	-0.658787	0.0074862	ENSG00000163520	1.08731	0.00725032	ENSG00000242687	-1.58119	0.0405653
	ENSG00000116883	1.71514	0.00359474	ENSG00000171490	-1.73913	1.09e-11	ENSG00000173821	0.965828	0.000269528	ENSG00000108829	-0.657568	0.0091251	ENSG00000151229	1.0862	0.0281353	ENSG00000198843	-1.57804	2.07e-15
	ENSG00000127364	1.70495	0.0240468	ENSG00000129194	-1.72336	0.00292982	ENSG00000133247	0.964963	0.00195391	ENSG00000154978	-0.657236	0.0137735	ENSG00000042493	1.08593	0.000107064	ENSG00000240729	-1.57766	0.0181129
	ENSG00000277586	1.70294	9.1e-12	ENSG00000130988	-1.72081	0.0245913	ENSG00000125148	0.964155	0.0419695	ENSG00000159792	-0.656564	0.0233509	ENSG00000162734	1.08575	0.000772175	ENSG00000133665	-1.56851	0.000359082
	ENSG00000234498	1.70155	0.0193133	ENSG00000250366	-1.72034	2.26e-12	ENSG00000163945	0.96337	0.0278251	ENSG00000105197	-0.655105	0.0295184	ENSG00000162434	1.08296	8.15e-05	ENSG00000177469	-1.56832	1.94e-11
	ENSG00000158023	1.69743	0.0174136	ENSG00000197261	-1.71973	0.00563266	ENSG00000196268	0.961009	0.0147173	ENSG00000188690	-0.654577	0.0332612	ENSG00000183765	1.07977	1.18e-05	ENSG00000128805	-1.56092	0.00110034
	ENSG00000136160	1.6957	6.5e-07	ENSG00000248329	-1.71404	5.21e-06	ENSG00000099725	0.957683	0.00521369	ENSG00000101361	-0.65342	0.00908223	ENSG00000111674	1.0708	2.13e-07	ENSG00000105647	-1.55722	1.69e-05
	ENSG00000264575	1.69532	0.0165861	ENSG00000204304	-1.71278	2.94e-05	ENSG00000149212	0.956154	0.0048122	ENSG00000121766	-0.651631	0.0310832	ENSG00000137880	1.07059	0.00392723	ENSG00000141655	-1.54562	8.27e-05
	ENSG00000269929	1.69429	0.0442957	ENSG00000142910	-1.7126	0.0184715	ENSG00000272168	0.953752	0.0316601	ENSG00000185627	-0.651032	0.00752049	ENSG00000188878	1.06934	0.0374009	ENSG00000188295	-1.54466	3.98e-05
	ENSG00000164463	1.68851	0.000575525	ENSG00000162745	-1.70954	0.00189765	ENSG00000011243	0.952437	0.022092	ENSG00000167085	-0.650938	0.0204938	ENSG00000067082	1.06828	0.00113615	ENSG00000226396	-1.54334	3.68e-07
	ENSG00000112232	1.68774	0.00807903	ENSG00000106341	-1.70871	0.0299835	ENSG00000168918	0.946852	0.0204505	ENSG00000131174	-0.650836	0.0376085	ENSG00000183067	1.06795	0.03159	ENSG00000153898	-1.54033	0.000182298
	ENSG00000167619	1.68743	0.000655511	ENSG00000118523	-1.70527	0.00461182	ENSG00000196865	0.945077	0.00129854	ENSG00000161547	-0.650723	0.00694743	ENSG00000180543	1.06757	0.000884439	ENSG00000100341	-1.53949	0.0329089
	ENSG00000154957	1.68678	0.0358152	ENSG00000175334	-1.70467	4.39e-10	ENSG00000101639	0.940505	0.0309857	ENSG00000013275	-0.649786	0.0288567	ENSG00000138468	1.06545	0.000379051	ENSG00000155657	-1.53569	9.12e-06
	ENSG00000079739	1.68018	2.34e-10	ENSG00000157150	-1.70389	0.0259557	ENSG00000167904	0.939555	0.0222748	ENSG00000166831	-0.649734	0.0144833	ENSG00000134333	1.06453	3.34e-09	ENSG00000280433	-1.53261	0.046144
	ENSG00000177888	1.6799	3.86e-06	ENSG00000008988	-1.70173	1.88e-21	ENSG00000008300	0.938643	0.0226639	ENSG00000140564	-0.648721	0.0320369	ENSG00000164291	1.06318	0.000921807	ENSG00000092208	-1.53163	2.42e-11
	ENSG00000140939	1.67013	0.0146971	ENSG00000144681	-1.69999	0.00795704	ENSG00000077157	0.937	0.0251887	ENSG00000168061	-0.648518	0.040693	ENSG00000010404	1.06268	3.17e-07	ENSG00000197415	-1.52929	0.0230016
	ENSG00000124788	1.66973	0.0016127	ENSG00000137801	-1.69888	0.000126647	ENSG00000102144	0.931315	4.98889e-06	ENSG00000214114	-0.648113	0.0449586	ENSG00000184408	1.06217	0.00981445	ENSG00000130600	-1.52619	0.038431
	ENSG00000197536	1.66304	0.0463671	ENSG00000179041	-1.69581	9.8e-19	ENSG00000197283	0.927492	0.0144639	ENSG00000167088	-0.647917	0.00895825	ENSG00000114933	1.06108	4.33e-07	ENSG00000078114	-1.52449	0.000166776
	ENSG00000102287	1.66129	0.0103807	ENSG00000198624	-1.69422	8.12e-10	ENSG00000078699	0.924623	0.0336034	ENSG00000125445	-0.646985	0.00757349	ENSG00000140848	1.06008	0.0197777	ENSG00000105767	-1.5171	0.000455412
	ENSG00000112343	1.65722	0.000418714	ENSG00000073008	-1.68106	7.25e-06	ENSG00000273230	0.924228	0.0480732	ENSG00000180992	-0.646434	0.0201644	ENSG00000129946	1.05206	0.011388	ENSG00000198791	-1.51606	8.09e-21
	ENSG00000119950	1.65364	4.16e-06	ENSG00000218283	-1.68004	0.0147593	ENSG00000167548	0.923526	0.0232549	ENSG00000164032	-0.646118	0.0479849	ENSG00000243335	1.05168	1.78e-05	ENSG00000092758	-1.51387	1.49e-10
	ENSG00000175513	1.64882	0.00849014	ENSG00000113721	-1.67871	0.000209883	ENSG00000184194	0.922889	0.0251093	ENSG00000189159	-0.644236	0.00715972	ENSG00000104419	1.05148	0.00833049	ENSG00000187514	-1.5135	3.19e-21
	ENSG00000138185	1.6466	0.0447093	ENSG00000104529	-1.67306	9.26e-22	ENSG00000240771	0.918424	0.0490088	ENSG00000125912	-0.64307	0.00471201	ENSG00000112667	1.04864	9.18e-07	ENSG00000213397	-1.50982	1.99e-06
	ENSG00000135503	1.64228	2.15e-11	ENSG00000183971	-1.6729	0.0241004	ENSG00000238105	0.91728	0.0371792	ENSG00000007520	-0.643031	0.0183205	ENSG00000066855	1.04757	0.000433831	ENSG00000267673	-1.50546	0.000217195
	ENSG00000143387	1.64178	0.0123025	ENSG00000273333	-1.67083	0.0457956	ENSG00000176593	0.91572	0.0194411	ENSG00000108064	-0.641703	0.0216393	ENSG00000132688	1.04221	1.34e-06	ENSG00000166869	-1.50193	0.0345777
	ENSG00000272578	1.6392	0.000708205	ENSG00000177511	-1.66768	0.00550519	ENSG00000196233	0.915183	0.0233509	ENSG00000187051	-0.641123	0.0331838	ENSG00000046889	1.04208	0.000100614	ENSG00000167644	-1.49527	0.0206331
	ENSG00000270069	1.63568	0.00966183	ENSG00000140995	-1.6606	8.87e-13	ENSG00000105327	0.915085	0.00306324	ENSG00000147649	-0.639638	0.0133526	ENSG00000087842	1.04166	0.000195796	ENSG00000259429	-1.49387	0.00127351
	ENSG00000165995	1.632	0.0449264	ENSG00000111859	-1.65979	0.000262735	ENSG00000101384	0.910573	0.0129007	ENSG00000093144	-0.638903	0.0436326	ENSG00000167703	1.03284	0.000297565	ENSG00000214087	-1.48974	4.37e-08
	ENSG00000170703	1.62965	0.0136852	ENSG00000105088	-1.65958	3.04e-09	ENSG00000108599	0.909621	0.0365574	ENSG00000100297	-0.635552	0.0137613	ENSG00000150456	1.03259	0.0191712	ENSG00000164442	-1.48602	1.53e-08
	ENSG00000152223	1.62812	1.99e-06	ENSG00000124313	-1.65812	3.64e-06	ENSG00000095564	0.905977	0.00331146	ENSG00000129195	-0.634744	0.0233005	ENSG00000134013	1.03155	0.000364887	ENSG00000163701	-1.4828	0.0230016
	ENSG00000178498	1.62805	2.55e-14	ENSG00000169116	-1.65806	0.000449168	ENSG00000230551	0.905164	0.0108929	ENSG00000116161	-0.63464	0.0386572	ENSG00000133069	1.0314	0.000248295	ENSG00000167992	-1.48148	0.000375621
	ENSG00000250337	1.6273	2.87e-05	ENSG00000158710	-1.65438	2.64e-09	ENSG00000102780	0.902553	0.0488375	ENSG00000145494	-0.634577	0.00471201	ENSG00000174720	1.03053	1.48e-06	ENSG00000104825	-1.47929	7.79e-06
	ENSG00000273373	1.62588	1.79e-05	ENSG00000100911	-1.64564	1.32e-11	ENSG00000080546	0.899736	0.00381107	ENSG00000172531	-0.634187	0.0416453	ENSG00000186767	1.02943	1.32e-06	ENSG00000057294	-1.47734	1.49e-05
	ENSG00000255423	1.62216	0.00268977	ENSG00000165996	-1.64472	3.87e-05	ENSG00000152208	0.894091	0.0436077	ENSG00000170860	-0.631469	0.0312208	ENSG00000183783	1.02828	0.0220322	ENSG00000170734	-1.47472	0.0394177
	ENSG00000204060	1.62045	7.16e-05	ENSG00000210144	-1.64184	0.0317616	ENSG00000159086	0.893526	0.00117916	ENSG00000107833	-0.628813	0.0426867	ENSG00000179909	1.02717	0.0205772	ENSG00000115268	-1.46939	4.61e-18
	ENSG00000142102	1.6185	7.63e-07	ENSG00000101361	-1.63973	4.89e-18	ENSG00000149311	0.892821	0.00395836	ENSG00000137168	-0.627076	0.0257864	ENSG00000136997	1.02337	0.032982	ENSG00000266967	-1.46635	0.0400457
	ENSG00000251562	1.6137	4.38e-11	ENSG00000110104	-1.63883	1.28e-05	ENSG00000198718	0.891655	0.0273764	ENSG00000232112	-0.626932	0.01295	ENSG00000280237	1.02258	7.82e-05	ENSG00000184557	-1.46577	0.00317145
	ENSG00000163347	1.61369	0.00671887	ENSG00000154822	-1.62893	0.00225718	ENSG00000123384	0.890498	0.00471201	ENSG00000135441	-0.625883	0.0418309	ENSG00000123096	1.02169	0.0417277	ENSG00000218175	-1.45544	0.000619521
	ENSG00000126217	1.61314	0.000537919	ENSG00000165644	-1.62626	1.69e-08	ENSG00000111674	0.884804	0.00224637	ENSG00000102978	-0.625424	0.0383767	ENSG00000101447	1.02157	3.63e-06	ENSG00000128609	-1.45502	2.36e-12
	ENSG00000146530	1.6128	5.3e-07	ENSG00000169756	-1.6211	3.55e-11	ENSG00000184465	0.875146	0.00781045	ENSG00000178585	-0.623103	0.0195712	ENSG00000221821	1.02069	0.00778993	ENSG00000254772	-1.45009	0.0485697
	ENSG00000155729	1.61075	0.0374364	ENSG00000148303	-1.62028	3.06e-21	ENSG00000039319	0.872603	0.0144639	ENSG00000061273	-0.62288	0.0448022	ENSG00000163683	1.01933	3.83e-09	ENSG00000114391	-1.449	2e-14
	ENSG00000166343	1.60946	0.0360873	ENSG00000116898	-1.61872	1.9e-11	ENSG00000114023	0.872478	0.000107812	ENSG00000100605	-0.622361	0.0167612	ENSG00000134569	1.01447	0.00150432	ENSG00000129824	-1.44539	3.29e-08
	ENSG00000200834	1.60942	0.0449639	ENSG00000005238	-1.61588	0.000781932	ENSG00000058668	0.869111	0.0424969	ENSG00000101084	-0.620873	0.0429425	ENSG00000148426	1.012	0.0106864	ENSG00000163884	-1.43964	0.000338089
	ENSG00000069712	1.60832	0.0129404	ENSG00000110975	-1.60908	0.0206755	ENSG00000115109	0.868776	0.0325824	ENSG00000116649	-0.619056	0.0374225	ENSG00000070087	1.01186	8.82e-10	ENSG00000165025	-1.43874	0.00596241
	ENSG00000120327	1.60685	0.00664424	ENSG00000158882	-1.60907	1.85e-05	ENSG00000173889	0.865959	0.00614283	ENSG00000106615	-0.618773	0.0398254	ENSG00000090863	1.01103	4.14e-09	ENSG00000267321	-1.42936	4.32e-05
	ENSG00000134013	1.60452	1.51e-07	ENSG00000102445	-1.60578	0.00909311	ENSG00000079739	0.865274	0.0136828	ENSG00000104131	-0.618146	0.0156415	ENSG00000204442	1.0109	2.22e-05	ENSG00000121440	-1.42825	6.84e-06
	ENSG00000280237	1.6026	4.48e-09	ENSG00000161714	-1.60493	2.85e-05	ENSG00000167525	0.863994	0.0151393	ENSG00000162704	-0.617956	0.0430074	ENSG00000170027	1.00754	8.79e-08	ENSG00000187398	-1.42179	0.0452392
	ENSG00000167971	1.60238	0.0213267	ENSG00000226396	-1.60413	8.97e-07	ENSG00000110237	0.863741	0.0387446	ENSG00000090273	-0.617014	0.0248451	ENSG00000121274	1.00705	1.06e-06	ENSG00000110697	-1.42106	0.00400473
	ENSG00000168769	1.60132	0.00361611	ENSG00000168028	-1.60378	2.86e-15	ENSG00000068650	0.862564	0.00985881	ENSG00000151465	-0.616859	0.0313412	ENSG00000146729	1.00587	2.22e-07	ENSG00000165588	-1.41924	0.044387
	ENSG00000249152	1.59982	0.000112581	ENSG00000135069	-1.60187	1.16e-15	ENSG00000164938	0.854412	0.0230537	ENSG00000136810	-0.615549	0.0245736	ENSG00000197128	1.00459	0.00188501	ENSG00000131471	-1.41799	0.0299928
	ENSG00000261799	1.59966	0.00250163	ENSG00000272293	-1.60153	0.000291298	ENSG00000126001	0.853196	0.015257	ENSG00000174498	-0.614933	0.0127984	ENSG00000141682	1.0039	5.23e-08	ENSG00000163633	-1.41205	0.0109568
	ENSG00000160781	1.59885	0.000587171	ENSG00000111252	-1.59564	7.45e-06	ENSG00000254277	0.847626	0.000579179	ENSG00000215193	-0.614392	0.0492091	ENSG00000140807	0.999441	0.0224021	ENSG00000234545	-1.41169	9.99e-10
	ENSG00000235194	1.59756	0.0149856	ENSG00000148204	-1.59268	0.0020815	ENSG00000129244	0.845581	0.0494733	ENSG00000108179	-0.613881	0.0293993	ENSG00000100604	0.999154	0.00558297	ENSG00000198720	-1.41112	0.00884061
	ENSG00000254585	1.58911	0.0317938	ENSG00000265681	-1.5911	1.02e-05	ENSG00000106829	0.845	0.00299082	ENSG00000100804	-0.612275	0.0112741	ENSG00000143740	0.996679	0.00128835	ENSG00000279066	-1.40891	0.00401672
	ENSG00000260539	1.5878	1.96e-08	ENSG00000213593	-1.58892	1.69e-12	ENSG00000127663	0.844598	0.0209282	ENSG00000138495	-0.611866	0.0202946	ENSG00000171444	0.996242	0.0172589	ENSG00000213801	-1.40731	0.0113923
	ENSG00000110628	1.58238	0.0308062	ENSG00000204592	-1.58335	2.52e-12	ENSG00000134255	0.842597	0.0167469	ENSG00000100347	-0.611579	0.0312208	ENSG00000143384	0.99606	3.91e-07	ENSG00000087995	-1.40511	1.98e-10
	ENSG00000202347	1.58162	0.0217158	ENSG00000259969	-1.58056	0.013143	ENSG00000173068	0.840367	0.0273764	ENSG00000111639	-0.610823	0.0188704	ENSG00000175105	0.99403	0.027038	ENSG00000245848	-1.40489	0.0296625
	ENSG00000044090	1.58062	0.00182331	ENSG00000198791	-1.57975	1.7e-18	ENSG00000176912	0.840194	0.0140551	ENSG00000118640	-0.609729	0.0336852	ENSG00000143457	0.993951	1.38e-05	ENSG00000179627	-1.40195	0.0187936
	ENSG00000005448	1.57923	1.14e-13	ENSG00000241186	-1.57757	4.09e-15	ENSG00000169914	0.838904	0.0346114	ENSG00000159199	-0.609186	0.0280373	ENSG00000157514	0.993842	0.000199562	ENSG00000173281	-1.40082	3.08e-05
	ENSG00000251474	1.57479	0.000695638	ENSG00000188612	-1.57257	3.06e-09	ENSG00000133812	0.838356	0.0417466	ENSG00000089063	-0.609158	0.0371307	ENSG00000178662	0.992403	0.00956669	ENSG00000103257	-1.39972	2.49e-07
	ENSG00000132698	1.57401	2.48e-06	ENSG00000164713	-1.57199	2.2e-14	ENSG00000215252	0.837375	0.0226639	ENSG00000205352	-0.607999	0.0445859	ENSG00000143811	0.989698	0.000294265	ENSG00000181163	-1.39531	4.61e-11
	ENSG00000071246	1.57352	0.000510885	ENSG00000053372	-1.56927	1.14e-10	ENSG00000114120	0.836747	0.0074862	ENSG00000079785	-0.607387	0.0315153	ENSG00000054116	0.989114	5.91e-06	ENSG00000160993	-1.39249	7.11e-06
	ENSG00000272674	1.57315	0.0251699	ENSG00000269404	-1.56412	0.000937477	ENSG00000173209	0.835857	0.0436077	ENSG00000100938	-0.607339	0.0195712	ENSG00000174839	0.988511	0.002048	ENSG00000175482	-1.39166	0.0129189
	ENSG00000261716	1.56836	0.0118018	ENSG00000183605	-1.56382	3.34e-09	ENSG00000176728	0.83301	0.0407469	ENSG00000163479	-0.607308	0.0376291	ENSG00000076321	0.987498	0.0119914	ENSG00000248593	-1.38282	0.0499206
	ENSG00000222020	1.5611	0.0255707	ENSG00000040487	-1.56335	0.000439496	ENSG00000182919	0.832252	0.0146977	ENSG00000115884	-0.606342	0.045153	ENSG00000085871	0.987439	0.000525265	ENSG00000166963	-1.38023	0.0441459
	ENSG00000175105	1.55776	0.000744634	ENSG00000184990	-1.56269	9.78e-13	ENSG00000117868	0.830826	0.0192536	ENSG00000121073	-0.606044	0.0419667	ENSG00000119950	0.983986	0.00504954	ENSG00000160352	-1.37593	3.89e-10
	ENSG00000138411	1.55736	0.0344393	ENSG00000280433	-1.55815	0.049184	ENSG00000185684	0.82868	0.012268	ENSG00000120699	-0.605946	0.0321745	ENSG00000260539	0.981107	0.000298664	ENSG00000008988	-1.37579	2.1e-17
	ENSG00000230002	1.55702	0.00837334	ENSG00000103512	-1.55665	4.47e-11	ENSG00000178567	0.828638	0.00849556	ENSG00000178982	-0.603791	0.0258848	ENSG00000104814	0.977408	0.0442697	ENSG00000100033	-1.37121	0.00321836
	ENSG00000239218	1.55689	0.000345289	ENSG00000101353	-1.55657	0.0184292	ENSG00000167196	0.828266	0.000869703	ENSG00000034713	-0.60321	0.0380463	ENSG00000137502	0.976789	0.0222276	ENSG00000177096	-1.37113	0.029457
	ENSG00000279203	1.55677	0.0254801	ENSG00000136942	-1.55592	2.19e-13	ENSG00000054654	0.824514	5.54855e-05	ENSG00000149100	-0.603176	0.0291495	ENSG00000111266	0.975732	2.45e-05	ENSG00000179673	-1.37016	8.82e-07
	ENSG00000178922	1.55614	3.6e-05	ENSG00000137168	-1.55431	1.13e-13	ENSG00000198265	0.817967	0.00601547	ENSG00000184009	-0.602349	0.0119837	ENSG00000139350	0.972869	4.87e-06	ENSG00000096384	-1.36792	5.6e-20
	ENSG00000244405	1.55262	1.37e-15	ENSG00000142871	-1.54839	5.58e-08	ENSG00000158711	0.81794	0.0423345	ENSG00000034510	-0.602078	0.0108675	ENSG00000129355	0.971002	0.0402767	ENSG00000125148	-1.36075	6.88e-05
	ENSG00000109046	1.55168	3.17e-14	ENSG00000143977	-1.54431	6.69e-12	ENSG00000140386	0.814562	0.0383767	ENSG00000198843	-0.599145	0.0350565	ENSG00000138459	0.970809	0.00117922	ENSG00000069399	-1.35954	0.0143852
	ENSG00000095370	1.54976	0.020446	ENSG00000099797	-1.54197	0.00229673	ENSG00000101745	0.812684	0.00641147	ENSG00000102172	-0.596887	0.0224804	ENSG00000017260	0.969306	2.26e-05	ENSG00000142279	-1.35285	1.02e-07
	ENSG00000251136	1.54769	0.00909143	ENSG00000121440	-1.53861	7.25e-06	ENSG00000116539	0.809144	0.0110462	ENSG00000169567	-0.596645	0.0254279	ENSG00000164305	0.968657	0.00013962	ENSG00000274422	-1.35136	0.00477818
	ENSG00000276672	1.54624	0.00367139	ENSG00000160991	-1.53737	7.65e-10	ENSG00000128596	0.804302	0.0374225	ENSG00000143153	-0.596619	0.0437944	ENSG00000179104	0.967411	0.0287805	ENSG00000272565	-1.35102	0.00176316
	ENSG00000144596	1.5456	0.0267173	ENSG00000134996	-1.53474	3.57e-06	ENSG00000005810	0.802604	0.00953238	ENSG00000089159	-0.594534	0.0233005	ENSG00000077279	0.96734	0.0334983	ENSG00000025800	-1.34675	5.03e-13
	ENSG00000263146	1.54151	3.32e-05	ENSG00000264350	-1.52867	0.00227505	ENSG00000100813	0.802016	0.000574496	ENSG00000170421	-0.593817	0.0327689	ENSG00000092871	0.96695	0.000303322	ENSG00000148303	-1.34649	3.51e-18
	ENSG00000165323	1.54126	3.71e-09	ENSG00000181163	-1.52821	9e-11	ENSG00000153944	0.800497	0.003758	ENSG00000090971	-0.593058	0.0374933	ENSG00000139970	0.96188	0.0499736	ENSG00000153395	-1.34597	1.43e-06
	ENSG00000152952	1.54035	0.0140354	ENSG00000110442	-1.52234	4.09e-05	ENSG00000148773	0.800421	0.00115985	ENSG00000185721	-0.592712	0.0233228	ENSG00000125772	0.958341	0.0120989	ENSG00000252636	-1.34018	2.64e-05
	ENSG00000164096	1.53599	7.33e-10	ENSG00000146223	-1.51934	3.59e-14	ENSG00000146830	0.800028	0.00588887	ENSG00000173915	-0.592587	0.0286223	ENSG00000118785	0.953115	0.00595904	ENSG00000188763	-1.33996	0.000389688
	ENSG00000110786	1.53521	0.000521768	ENSG00000112394	-1.51235	2.31e-05	ENSG00000104885	0.799373	0.0095819	ENSG00000034152	-0.591511	0.0181313	ENSG00000277586	0.951128	5.76e-05	ENSG00000130202	-1.33574	3.47e-13
	ENSG00000183778	1.53383	3.64e-09	ENSG00000161970	-1.50913	6.77e-13	ENSG00000188177	0.797408	0.0349255	ENSG00000183648	-0.591227	0.0476888	ENSG00000177485	0.950407	0.00285327	ENSG00000146674	-1.33357	0.0159672
	ENSG00000260766	1.53305	0.0349805	ENSG00000057294	-1.5035	4.26e-05	ENSG00000066468	0.796982	0.0169166	ENSG00000188229	-0.590327	0.00840575	ENSG00000075303	0.950389	0.0190006	ENSG00000241186	-1.33352	3.75e-13
	ENSG00000123096	1.52352	0.00293822	ENSG00000242114	-1.50291	0.0172822	ENSG00000083097	0.796827	0.0458483	ENSG00000099977	-0.590061	0.0237434	ENSG00000108590	0.947869	0.0192919	ENSG00000273173	-1.33349	0.0362744
	ENSG00000059588	1.52331	1.68e-05	ENSG00000087995	-1.49845	4.4e-10	ENSG00000173230	0.795926	0.00293902	ENSG00000178952	-0.589984	0.0254302	ENSG00000167081	0.946981	8.08e-07	ENSG00000123243	-1.3282	0.0183769
	ENSG00000076770	1.5231	0.010678	ENSG00000126749	-1.49297	1.49e-08	ENSG00000086758	0.792279	0.00261425	ENSG00000182180	-0.58911	0.0182884	ENSG00000184005	0.943895	0.0095458	ENSG00000244627	-1.3262	0.00191056
	ENSG00000230701	1.51942	0.00996889	ENSG00000154978	-1.49196	2.48e-13	ENSG00000189079	0.791887	0.00801916	ENSG00000105677	-0.588965	0.0365243	ENSG00000170185	0.941618	0.0125522	ENSG00000226532	-1.32584	0.000251892
	ENSG00000139679	1.51779	0.0272465	ENSG00000171824	-1.48954	2.45e-14	ENSG00000145241	0.788246	0.0416158	ENSG00000112306	-0.588828	0.0250975	ENSG00000235961	0.939257	0.020185	ENSG00000135063	-1.32166	0.0186518
	ENSG00000107077	1.51664	0.000129884	ENSG00000158089	-1.48669	0.0139362	ENSG00000186166	0.786462	0.0453631	ENSG00000203875	-0.587444	0.0339376	ENSG00000096093	0.93564	0.0162792	ENSG00000242114	-1.31964	0.0275805
	ENSG00000235706	1.51344	0.00956285	ENSG00000100341	-1.48443	0.0492642	ENSG00000126070	0.784583	0.0402714	ENSG00000125753	-0.586951	0.00588887	ENSG00000168280	0.933982	9.73e-08	ENSG00000140416	-1.31839	1.31e-12
	ENSG00000234771	1.5127	0.0153567	ENSG00000100292	-1.48073	0.0446993	ENSG00000198482	0.78311	0.0383767	ENSG00000111832	-0.586881	0.0239005	ENSG00000122884	0.933321	0.00389886	ENSG00000275832	-1.31604	9.74e-05
	ENSG00000183856	1.51162	0.000312491	ENSG00000198856	-1.48067	9.68e-16	ENSG00000196632	0.780275	0.0232549	ENSG00000125868	-0.584429	0.0194411	ENSG00000164574	0.930783	0.0163252	ENSG00000111057	-1.31385	6.6e-12
	ENSG00000179909	1.50906	0.00101206	ENSG00000237515	-1.47982	8.26e-06	ENSG00000146414	0.777154	0.0371439	ENSG00000179041	-0.582683	0.025204	ENSG00000075420	0.930056	0.00115762	ENSG00000226419	-1.30956	4.14e-05
	ENSG00000270189	1.5079	0.0142806	ENSG00000126709	-1.47959	0.0281467	ENSG00000038382	0.774375	0.00659821	ENSG00000079999	-0.582478	0.0182884	ENSG00000130958	0.929558	0.00077636	ENSG00000103512	-1.30156	4.94e-09
	ENSG00000146592	1.50681	0.00274154	ENSG00000272079	-1.47896	0.0354379	ENSG00000128191	0.773847	0.00895825	ENSG00000105849	-0.581614	0.0402021	ENSG00000138092	0.929407	0.000738404	ENSG00000204370	-1.30027	0.00286933
	ENSG00000165102	1.50578	0.00442511	ENSG00000104408	-1.46533	6.09e-14	ENSG00000107890	0.773252	0.0182884	ENSG00000174173	-0.581006	0.0398254	ENSG00000182310	0.927902	0.0314103	ENSG00000132274	-1.29981	0.000823667
	ENSG00000104419	1.50453	0.000285691	ENSG00000141655	-1.46505	0.000616074	ENSG00000188994	0.772315	0.0147173	ENSG00000134419	-0.580528	0.0376085	ENSG00000110931	0.926331	0.000868367	ENSG00000170296	-1.29693	9.88e-06
	ENSG00000171004	1.50296	0.0130336	ENSG00000115307	-1.46095	3.02e-11	ENSG00000152990	0.769646	0.0336034	ENSG00000177479	-0.580321	0.0430074	ENSG00000087274	0.926216	4.66e-05	ENSG00000224578	-1.29567	6.56e-07
	ENSG00000008710	1.50207	9.46e-06	ENSG00000007062	-1.46027	9.81e-07	ENSG00000135503	0.76872	0.0209282	ENSG00000170315	-0.579281	0.0309522	ENSG00000115649	0.926184	0.00122035	ENSG00000071462	-1.29322	5.45e-11
	ENSG00000075826	1.50106	0.0029981	ENSG00000152137	-1.45829	0.0162976	ENSG00000095066	0.767308	0.0132779	ENSG00000138758	-0.579119	0.0489737	ENSG00000131771	0.925794	0.0225804	ENSG00000172602	-1.2903	0.000128402
	ENSG00000239039	1.49843	0.013381	ENSG00000104611	-1.4556	0.0131567	ENSG00000119711	0.767092	0.00663948	ENSG00000138074	-0.57545	0.0383767	ENSG00000169710	0.924411	5.16e-05	ENSG00000116030	-1.29028	1.29e-10
	ENSG00000185101	1.49159	0.0159643	ENSG00000063241	-1.45557	1.06e-05	ENSG00000198521	0.765467	0.0185939	ENSG00000213246	-0.575427	0.0252662	ENSG00000018408	0.924065	0.000642396	ENSG00000177511	-1.2897	0.0380188
	ENSG00000136895	1.48675	0.0293559	ENSG00000189067	-1.45389	3.42e-08	ENSG00000127914	0.764886	0.0063885	ENSG00000126878	-0.57451	0.049945	ENSG00000164970	0.923201	0.00356059	ENSG00000110801	-1.28346	3.87e-07
	ENSG00000105707	1.48519	0.000267165	ENSG00000081059	-1.452	0.0022144	ENSG00000124496	0.762768	0.0330834	ENSG00000253738	-0.574138	0.0497357	ENSG00000109832	0.921868	0.00370816	ENSG00000100911	-1.28077	2.31e-08
	ENSG00000277072	1.48403	0.0135798	ENSG00000142002	-1.45103	5.09e-08	ENSG00000104765	0.762377	0.00614254	ENSG00000104147	-0.573872	0.0416158	ENSG00000011021	0.920511	0.00435988	ENSG00000162772	-1.27746	0.000704067
	ENSG00000173209	1.48272	1.58e-06	ENSG00000125843	-1.44982	0.0312693	ENSG00000137497	0.761894	0.0352273	ENSG00000183207	-0.573191	0.0349332	ENSG00000111667	0.92002	0.000593057	ENSG00000104408	-1.27722	7.85e-13
	ENSG00000136710	1.47891	1.27e-09	ENSG00000264538	-1.44881	2.77e-07	ENSG00000144395	0.753004	0.0269192	ENSG00000104529	-0.572712	0.0154647	ENSG00000006468	0.920009	0.00149773	ENSG00000231500	-1.27097	1.04e-12
	ENSG00000151229	1.47537	0.00381263	ENSG00000126246	-1.4465	0.0267173	ENSG00000277586	0.751811	0.0296995	ENSG00000188846	-0.572655	0.0312269	ENSG00000059758	0.919722	0.0112998	ENSG00000163545	-1.26973	0.0310564
	ENSG00000000457	1.47029	0.0199754	ENSG00000142684	-1.44598	2.87e-10	ENSG00000164331	0.751021	0.0218255	ENSG00000175634	-0.571408	0.040049	ENSG00000145020	0.919136	0.000527814	ENSG00000136942	-1.26737	5.69e-11
	ENSG00000179104	1.47021	0.00114675	ENSG00000030110	-1.44495	9.51e-05	ENSG00000108799	0.748725	0.0374225	ENSG00000125877	-0.569815	0.00984013	ENSG00000171044	0.919086	0.00233731	ENSG00000186010	-1.26713	1.59e-06
	ENSG00000078687	1.46959	8.92e-08	ENSG00000072163	-1.44409	0.0400711	ENSG00000082512	0.748357	0.042831	ENSG00000146540	-0.569254	0.0429933	ENSG00000160888	0.914857	2.89e-05	ENSG00000164713	-1.26568	2.68e-11
	ENSG00000157796	1.46731	3.74e-05	ENSG00000128272	-1.44265	6.48e-14	ENSG00000078687	0.748268	0.0413206	ENSG00000126267	-0.568916	0.0417466	ENSG00000143815	0.914371	0.000313789	ENSG00000003989	-1.26549	0.0001
	ENSG00000065923	1.46686	6.22e-09	ENSG00000101255	-1.44194	0.000268166	ENSG00000109920	0.743576	0.00598566	ENSG00000204568	-0.564369	0.0344089	ENSG00000132912	0.914101	0.000105882	ENSG00000204592	-1.26547	3.03e-09
	ENSG00000183615	1.4656	0.0413748	ENSG00000108219	-1.44019	2.98e-09	ENSG00000177463	0.740345	0.0157259	ENSG00000157557	-0.561825	0.0383767	ENSG00000065308	0.912196	0.000294265	ENSG00000132613	-1.26247	0.0280676
	ENSG00000203780	1.46168	0.0329067	ENSG00000148291	-1.43939	1.26e-06	ENSG00000058453	0.739097	0.0263318	ENSG00000164054	-0.561505	0.0127353	ENSG00000174669	0.91186	0.00149773	ENSG00000126062	-1.26162	0.000163075
	ENSG00000106829	1.45856	8.44e-11	ENSG00000130818	-1.43754	0.000834681	ENSG00000172667	0.737529	0.0401006	ENSG00000187514	-0.561141	0.0225083	ENSG00000131724	0.911641	0.00223161	ENSG00000179051	-1.26147	8.96e-09
	ENSG00000197375	1.45754	0.0351408	ENSG00000164182	-1.43633	1.14e-08	ENSG00000198799	0.735893	0.0489493	ENSG00000102898	-0.560189	0.0353576	ENSG00000140262	0.911429	3.58e-06	ENSG00000101204	-1.25864	0.0252011
	ENSG00000056277	1.4568	0.00286971	ENSG00000122406	-1.43583	2.7e-14	ENSG00000102786	0.733119	0.0433754	ENSG00000105401	-0.559289	0.0291704	ENSG00000135842	0.911237	0.000185202	ENSG00000114019	-1.25283	0.000850222
	ENSG00000177054	1.45675	0.000539255	ENSG00000165502	-1.43575	1.01e-16	ENSG00000055609	0.73123	0.00667242	ENSG00000168028	-0.557735	0.0479645	ENSG00000257093	0.911048	0.00140263	ENSG00000171824	-1.25269	3.3e-12
	ENSG00000143590	1.45517	0.0065102	ENSG00000189306	-1.42866	2.23e-08	ENSG00000178209	0.729861	0.042831	ENSG00000141759	-0.55642	0.0233005	ENSG00000182247	0.904212	2.6e-05	ENSG00000164924	-1.25212	2.34e-14
	ENSG00000154358	1.45322	1.2e-05	ENSG00000198467	-1.42864	1.24e-10	ENSG00000115760	0.727872	0.0386572	ENSG00000011007	-0.556095	0.0380064	ENSG00000130544	0.90416	0.0123124	ENSG00000101160	-1.25143	0.000200177
	ENSG00000182685	1.45313	0.00926763	ENSG00000165349	-1.42811	1.37e-08	ENSG00000196586	0.727594	0.0320369	ENSG00000108671	-0.555982	0.0499503	ENSG00000143198	0.90382	7.61e-08	ENSG00000189067	-1.25002	2.36e-07
	ENSG00000125124	1.45118	0.000137564	ENSG00000174444	-1.42702	2.52e-16	ENSG00000177106	0.726623	0.0466847	ENSG00000116288	-0.551078	0.0319163	ENSG00000103034	0.902667	0.000817225	ENSG00000138413	-1.24987	1.16e-06
	ENSG00000125772	1.44035	0.000245861	ENSG00000186792	-1.42587	0.0064279	ENSG00000096696	0.726023	0.00233415	ENSG00000161980	-0.550842	0.0398254	ENSG00000131473	0.902053	0.000615643	ENSG00000240771	-1.24947	0.000213637
	ENSG00000215790	1.43867	0.0286948	ENSG00000175766	-1.42223	0.0470286	ENSG00000066933	0.724477	0.029258	ENSG00000184900	-0.550557	0.0200936	ENSG00000197747	0.901409	0.000648236	ENSG00000187837	-1.2485	1.78e-10
	ENSG00000069493	1.43452	0.00258467	ENSG00000152484	-1.42147	3.98e-08	ENSG00000088179	0.722624	0.0389446	ENSG00000115241	-0.548959	0.0194411	ENSG00000143494	0.90093	1.13e-05	ENSG00000111671	-1.24648	0.00093533
	ENSG00000181458	1.43439	8.96e-08	ENSG00000165055	-1.42102	2.78e-08	ENSG00000139289	0.715659	0.0380551	ENSG00000131475	-0.547827	0.0383767	ENSG00000052802	0.900426	0.00245071	ENSG00000232573	-1.24449	4.41e-08
	ENSG00000164124	1.43232	0.0210256	ENSG00000133665	-1.41725	0.00315932	ENSG00000109323	0.715002	0.0376085	ENSG00000100138	-0.547792	0.0346114	ENSG00000005448	0.89944	9.61e-06	ENSG00000085117	-1.24221	2.52e-05
	ENSG00000072952	1.42722	0.000998473	ENSG00000092199	-1.41624	1.18e-13	ENSG00000100523	0.712444	0.0417466	ENSG00000203760	-0.547301	0.0489737	ENSG00000165480	0.898752	3.74e-05	ENSG00000165349	-1.23825	6.67e-08
	ENSG00000233937	1.42522	0.00951271	ENSG00000185022	-1.41557	0.0145954	ENSG00000183723	0.710938	0.0462575	ENSG00000164087	-0.537189	0.0398373	ENSG00000162105	0.898496	0.00508067	ENSG00000187244	-1.23337	0.00474286
	ENSG00000078699	1.41998	2.13e-05	ENSG00000172113	-1.4153	0.015068	ENSG00000183530	0.708925	0.018128	ENSG00000109180	-0.537084	0.00739639	ENSG00000177888	0.898347	0.0109881	ENSG00000110536	-1.23329	3e-06
	ENSG00000146350	1.41811	0.0064279	ENSG00000037241	-1.4146	6.9e-07	ENSG00000152818	0.706681	0.0376085	ENSG00000167553	-0.536073	0.0140315	ENSG00000116641	0.89818	0.0172215	ENSG00000101347	-1.23083	1.38e-05
	ENSG00000075945	1.41518	0.0220542	ENSG00000105723	-1.41354	1.04e-07	ENSG00000131002	0.706402	0.0144639	ENSG00000189403	-0.534544	0.0267195	ENSG00000167642	0.897836	2.15e-06	ENSG00000185485	-1.23008	0.0103788
	ENSG00000213390	1.41013	6.85e-08	ENSG00000139209	-1.41332	0.00425887	ENSG00000169764	0.701587	0.002456	ENSG00000120705	-0.530235	0.0425582	ENSG00000064763	0.896917	0.0299981	ENSG00000229152	-1.22642	0.0206875
	ENSG00000205639	1.40959	9.37e-05	ENSG00000274605	-1.41263	0.00010384	ENSG00000164104	0.701568	0.0194692	ENSG00000166913	-0.530059	0.0416453	ENSG00000249915	0.89551	1.99e-06	ENSG00000122406	-1.22612	6.74e-13
	ENSG00000197943	1.40871	0.000331873	ENSG00000137124	-1.41154	5.55e-09	ENSG00000135164	0.698496	0.0170148	ENSG00000164924	-0.527707	0.0323891	ENSG00000124766	0.894272	6.71e-07	ENSG00000063241	-1.22515	8.02e-05
	ENSG00000166473	1.4039	0.0316356	ENSG00000153395	-1.41054	5.04e-06	ENSG00000077782	0.696622	0.0230264	ENSG00000127540	-0.527434	0.0383767	ENSG00000139990	0.892517	6.26e-05	ENSG00000241404	-1.22222	0.00389127
	ENSG00000162769	1.40389	5.08e-09	ENSG00000167193	-1.41029	1.8e-07	ENSG00000197102	0.696556	0.0272619	ENSG00000100280	-0.526918	0.0269192	ENSG00000247626	0.892259	0.0126781	ENSG00000213593	-1.22143	1.15e-08
	ENSG00000021645	1.4013	0.025615	ENSG00000180767	-1.40842	0.0315937	ENSG00000260336	0.689554	0.046783	ENSG00000132963	-0.524144	0.0383767	ENSG00000129244	0.891456	0.00327424	ENSG00000198856	-1.21658	4.74e-13
	ENSG00000105877	1.39732	0.0251864	ENSG00000186010	-1.4056	1.06e-06	ENSG00000078043	0.683447	0.0132227	ENSG00000057608	-0.522074	0.0351775	ENSG00000205808	0.891101	0.0195252	ENSG00000225475	-1.21575	0.0160621
	ENSG00000054690	1.39515	0.00465666	ENSG00000232112	-1.40258	2.26e-13	ENSG00000143442	0.681291	0.00715972	ENSG00000130255	-0.520316	0.0381535	ENSG00000183098	0.889944	0.00358314	ENSG00000040487	-1.21547	0.00674855
	ENSG00000261069	1.39437	0.0240468	ENSG00000100028	-1.40228	4.94e-20	ENSG00000005448	0.679795	0.0185939	ENSG00000111906	-0.51927	0.0454145	ENSG00000049883	0.889588	0.0127413	ENSG00000158201	-1.21518	0.0273455
	ENSG00000090863	1.3916	7.7e-14	ENSG00000076706	-1.39819	0.00923226	ENSG00000146909	0.679591	0.043108	ENSG00000131143	-0.517968	0.0425582	ENSG00000108984	0.889348	0.000224431	ENSG00000272707	-1.21222	0.000851053
	ENSG00000183850	1.39064	0.00805064	ENSG00000276529	-1.39687	6.57e-06	ENSG00000147162	0.67838	0.022508	ENSG00000108298	-0.517923	0.0358658	ENSG00000163818	0.88769	0.00737983	ENSG00000188612	-1.20839	1.34e-06
	ENSG00000150893	1.3895	4.79e-05	ENSG00000130475	-1.39675	0.000948409	ENSG00000186812	0.678109	0.0268686	ENSG00000103035	-0.497483	0.0376229	ENSG00000163482	0.887592	0.00581289	ENSG00000001167	-1.20439	2.99e-05
	ENSG00000280142	1.3894	0.000351879	ENSG00000105612	-1.39559	2.56e-06	ENSG00000160299	0.67597	0.0127353	ENSG00000119772	-0.49012	0.049945	ENSG00000184640	0.887516	4.6e-07	ENSG00000143753	-1.20204	0.00108488
	ENSG00000176155	1.38892	0.0121252	ENSG00000124787	-1.39549	0.000330275	ENSG00000258890	0.674021	0.0335263	ENSG00000198258	-0.485871	0.0480732	ENSG00000164096	0.886321	0.000251406	ENSG00000188060	-1.19397	0.0206178
	ENSG00000138468	1.387	1.41e-05	ENSG00000147684	-1.39546	7.62e-11	ENSG00000088448	0.661033	0.011477	ENSG00000159210	-0.485713	0.0417496	ENSG00000138640	0.885879	0.0139969	ENSG00000160908	-1.18952	0.00633048
	ENSG00000262179	1.38146	0.0352728	ENSG00000276170	-1.3936	0.00950223	ENSG00000157106	0.65576	0.0237434	ENSG00000160014	-0.472194	0.0383637	ENSG00000197472	0.88549	0.0135049	ENSG00000104689	-1.18862	1.49e-05
	ENSG00000174456	1.37781	6.7e-06	ENSG00000130202	-1.39343	7.59e-12	ENSG00000100099	0.654476	0.0358678				ENSG00000111726	0.88383	1.52e-05	ENSG00000152439	-1.18568	0.00288863
	ENSG00000155111	1.37388	2.32e-05	ENSG00000099901	-1.39252	1.87e-12	ENSG00000064607	0.652112	0.012135				ENSG00000161202	0.88278	0.000110986	ENSG00000024422	-1.18447	0.0380703
	ENSG00000114270	1.37371	0.0012688	ENSG00000167779	-1.38582	0.0272048	ENSG00000080345	0.649246	0.00475917				ENSG00000166922	0.882393	0.000871587	ENSG00000111252	-1.18044	0.000947293
	ENSG00000198563	1.37222	0.000148904	ENSG00000181019	-1.38506	0.000919936	ENSG00000162409	0.648447	0.0342431				ENSG00000151445	0.877817	0.00238079	ENSG00000113721	-1.17532	0.0118481
	ENSG00000188206	1.37191	8e-06	ENSG00000198889	-1.38272	0.0231857	ENSG00000259758	0.638195	0.0315153				ENSG00000187189	0.876996	0.00966686	ENSG00000176454	-1.17491	0.012493
	ENSG00000115738	1.36683	1.68e-05	ENSG00000064666	-1.38158	2.16e-12	ENSG00000197119	0.636428	0.0160088				ENSG00000160285	0.874648	0.00954421	ENSG00000030110	-1.17312	0.00111596
	ENSG00000265800	1.3631	0.0470286	ENSG00000076662	-1.3775	0.000153103	ENSG00000198625	0.631416	0.0232549				ENSG00000132383	0.874176	1.8e-06	ENSG00000121579	-1.17211	2.22e-10
	ENSG00000114646	1.36309	0.00274098	ENSG00000228205	-1.36998	0.0239271	ENSG00000052841	0.616751	0.0399532				ENSG00000172461	0.874064	0.0320459	ENSG00000206557	-1.17199	9.72e-14
	ENSG00000159082	1.36082	0.0304256	ENSG00000109113	-1.36797	5.41e-12	ENSG00000169855	0.614162	0.0191399				ENSG00000067048	0.874044	4.91e-06	ENSG00000169871	-1.17191	0.000571946
	ENSG00000180011	1.36005	0.00570746	ENSG00000210127	-1.36673	0.0377418	ENSG00000085224	0.610371	0.0129007				ENSG00000166949	0.873924	0.00218329	ENSG00000130818	-1.17058	0.00512742
	ENSG00000012817	1.35492	0.00267038	ENSG00000129824	-1.36548	3.64e-06	ENSG00000100354	0.603889	0.0225688				ENSG00000135503	0.873561	0.000220062	ENSG00000117222	-1.16651	0.000171597
	ENSG00000235688	1.35442	0.000388568	ENSG00000147403	-1.36513	4.72e-12	ENSG00000185658	0.595976	0.0254279				ENSG00000120656	0.871788	0.00153953	ENSG00000181274	-1.16546	3.09e-08
	ENSG00000215158	1.35241	0.0158502	ENSG00000130545	-1.36511	0.0165188	ENSG00000003756	0.586316	0.0480732				ENSG00000259623	0.871646	0.00432237	ENSG00000254929	-1.1642	0.0225516
	ENSG00000100097	1.35142	0.000677127	ENSG00000184481	-1.36261	2.25e-05	ENSG00000124177	0.581374	0.0376085				ENSG00000142669	0.870112	0.000297477	ENSG00000171163	-1.16124	0.00026173
	ENSG00000161996	1.35021	9.81e-07	ENSG00000232573	-1.36112	2.98e-08	ENSG00000139746	0.574869	0.0253054				ENSG00000136160	0.870023	0.0102105	ENSG00000140995	-1.16104	3e-07
	ENSG00000180998	1.34876	0.00646885	ENSG00000198157	-1.36107	3.44e-07	ENSG00000038219	0.574571	0.0315153				ENSG00000143379	0.869119	0.000112902	ENSG00000130669	-1.16021	0.015424
	ENSG00000244879	1.34137	2.65e-06	ENSG00000163376	-1.36093	0.00459719	ENSG00000139613	0.574304	0.0316754				ENSG00000107537	0.868453	0.00143522	ENSG00000092199	-1.15919	2.88e-11
	ENSG00000138759	1.34097	2.37e-08	ENSG00000128228	-1.35623	1.94e-08	ENSG00000175216	0.567818	0.0412573				ENSG00000090487	0.866709	0.000380135	ENSG00000139209	-1.1561	0.0191031
	ENSG00000115216	1.33963	3.56e-09	ENSG00000123243	-1.35605	0.0213685	ENSG00000121741	0.565475	0.0277232				ENSG00000134046	0.865235	0.000196784	ENSG00000172201	-1.1558	0.0277078
	ENSG00000170921	1.33818	0.00189904	ENSG00000096384	-1.35405	1.1e-15	ENSG00000167978	0.563921	0.0419667				ENSG00000132122	0.865069	0.0343383	ENSG00000198933	-1.15402	0.000226904
	ENSG00000176225	1.3373	0.04436	ENSG00000214706	-1.35269	6.51e-08	ENSG00000118058	0.55983	0.0417466				ENSG00000124406	0.863083	0.00102578	ENSG00000121390	-1.15394	1.46e-05
	ENSG00000114315	1.33603	0.000297724	ENSG00000134809	-1.3495	3.14e-09	ENSG00000005483	0.552599	0.038717				ENSG00000106682	0.862446	0.000951765	ENSG00000142937	-1.15391	1.79e-12
	ENSG00000179915	1.3343	0.000102371	ENSG00000188060	-1.34835	0.0102959	ENSG00000100201	0.499658	0.0263318				ENSG00000134247	0.860536	0.00544301	ENSG00000167202	-1.1539	0.000501513
	ENSG00000135862	1.33344	0.0168874	ENSG00000157851	-1.34767	0.0153691	ENSG00000114739	0.482366	0.049945				ENSG00000128052	0.859886	0.000850222	ENSG00000264895	-1.15305	0.0288258
	ENSG00000239899	1.33011	0.00651226	ENSG00000137275	-1.34105	2.9e-05	ENSG00000134884	0.462157	0.0372305				ENSG00000100109	0.859007	0.0131685	ENSG00000186792	-1.15295	0.0299594
	ENSG00000137575	1.3301	2.87e-12	ENSG00000169241	-1.34099	1.81e-06	ENSG00000168137	0.450705	0.0383767				ENSG00000048342	0.854996	0.0327291	ENSG00000124374	-1.15039	2.19e-05
	ENSG00000225110	1.32898	0.0418209	ENSG00000179218	-1.34032	6.19e-11							ENSG00000149948	0.854632	1.32e-05	ENSG00000168938	-1.15023	0.00516661
	ENSG00000168016	1.32778	0.0330661	ENSG00000177602	-1.33861	0.0067948							ENSG00000266028	0.854453	0.0135342	ENSG00000085185	-1.1495	0.00979356
	ENSG00000177485	1.32593	6.93e-05	ENSG00000050820	-1.33758	2.84e-09							ENSG00000137331	0.852481	0.00233512	ENSG00000170681	-1.14925	0.00395417
	ENSG00000011021	1.32404	7.81e-05	ENSG00000105520	-1.33757	0.0104285							ENSG00000224557	0.852254	0.000808663	ENSG00000163827	-1.14631	0.00191721
	ENSG00000279192	1.32125	0.00044566	ENSG00000125430	-1.33639	0.012							ENSG00000118276	0.851782	0.00401672	ENSG00000117266	-1.14619	0.00372247
	ENSG00000157306	1.31539	0.0179985	ENSG00000186063	-1.33515	0.000521209							ENSG00000213390	0.851102	0.000738757	ENSG00000183605	-1.1461	6.8e-06
	ENSG00000204469	1.31358	0.000142522	ENSG00000136699	-1.33349	5.89e-09							ENSG00000261115	0.849032	0.0101207	ENSG00000127418	-1.14516	0.0225804
	ENSG00000173821	1.31219	2.25e-09	ENSG00000128268	-1.33098	0.00652549							ENSG00000125266	0.847891	0.00519041	ENSG00000258301	-1.14246	0.00133628
	ENSG00000147162	1.31065	4.16e-09	ENSG00000090273	-1.33065	1.61e-10							ENSG00000135446	0.847473	5.45e-05	ENSG00000242086	-1.13961	0.000240229
	ENSG00000197226	1.30952	9.8e-07	ENSG00000130558	-1.32991	1.46e-07							ENSG00000075391	0.847472	0.000549586	ENSG00000169230	-1.1378	6.62e-09
	ENSG00000171794	1.30806	0.0400007	ENSG00000119333	-1.32644	1.85e-07							ENSG00000112984	0.845478	0.00194185	ENSG00000134996	-1.13574	0.000517064
	ENSG00000114120	1.30618	1.66e-07	ENSG00000141985	-1.32525	1.37e-08							ENSG00000145390	0.8445	3.74e-05	ENSG00000167543	-1.13569	0.000301304
	ENSG00000272106	1.30617	0.0478484	ENSG00000149658	-1.32473	4.1e-09							ENSG00000177971	0.84403	5.27e-06	ENSG00000242372	-1.12951	1.58e-06
	ENSG00000103742	1.30599	0.000888572	ENSG00000121316	-1.32447	2.5e-05							ENSG00000257365	0.843792	0.0192307	ENSG00000167566	-1.12755	0.00438681
	ENSG00000185697	1.30519	0.00760929	ENSG00000227051	-1.32424	5.06e-05							ENSG00000153814	0.843521	0.0471847	ENSG00000165644	-1.12683	6.81e-05
	ENSG00000143878	1.30382	0.00222069	ENSG00000198933	-1.32289	5.16e-05							ENSG00000115966	0.84267	0.0225348	ENSG00000259692	-1.12488	0.00816145
	ENSG00000205464	1.30229	0.0122941	ENSG00000142937	-1.32111	3.31e-13							ENSG00000166033	0.842639	0.00331732	ENSG00000172239	-1.12075	0.00871292
	ENSG00000182580	1.29923	0.0249332	ENSG00000102172	-1.32076	1.78e-11							ENSG00000164176	0.841938	0.00286973	ENSG00000124212	-1.12	0.000405527
	ENSG00000002016	1.29732	0.0370904	ENSG00000138030	-1.31958	0.0177829							ENSG00000196655	0.839412	0.000590732	ENSG00000276170	-1.11981	0.0395552
	ENSG00000183421	1.29538	0.00433797	ENSG00000105137	-1.3184	0.000437585							ENSG00000113300	0.838648	3.72e-06	ENSG00000197774	-1.11858	0.00221232
	ENSG00000152208	1.29464	0.000181053	ENSG00000181524	-1.31554	0.0244207							ENSG00000149930	0.83806	0.0122658	ENSG00000274925	-1.11824	0.0425822
	ENSG00000068650	1.29253	1.06e-06	ENSG00000105647	-1.31346	0.00131566							ENSG00000103021	0.837673	0.0492861	ENSG00000108219	-1.11323	1.07e-06
	ENSG00000172554	1.29231	0.0241501	ENSG00000167992	-1.31283	0.00427787							ENSG00000118971	0.837078	0.000553575	ENSG00000179041	-1.11312	9.99e-10
	ENSG00000118689	1.29148	1.06e-05	ENSG00000197457	-1.31066	0.000203503							ENSG00000007944	0.836449	0.000118157	ENSG00000167600	-1.10937	3.79e-07
	ENSG00000114933	1.2891	1.7e-08	ENSG00000099256	-1.30713	0.0041635							ENSG00000077097	0.836393	3.77e-07	ENSG00000157734	-1.1071	0.00034797
	ENSG00000113916	1.28892	0.00185636	ENSG00000163827	-1.3049	0.000701176							ENSG00000115306	0.835646	8.04e-07	ENSG00000198624	-1.104	6.75e-05
	ENSG00000135473	1.28449	0.00129327	ENSG00000263272	-1.30429	0.000409966							ENSG00000105887	0.833739	4.03e-07	ENSG00000179761	-1.10153	0.000300052
	ENSG00000052841	1.28401	6.06e-09	ENSG00000101084	-1.3007	2.19e-08							ENSG00000115866	0.832348	8.05e-06	ENSG00000104529	-1.10034	1.54e-11
	ENSG00000203950	1.28189	7.25e-10	ENSG00000196502	-1.29653	0.00790076							ENSG00000140443	0.83188	6.85e-05	ENSG00000108091	-1.09603	9.66e-08
	ENSG00000134109	1.2804	0.00732946	ENSG00000196139	-1.29505	0.0312693							ENSG00000167680	0.83046	0.0225804	ENSG00000270804	-1.0959	0.0323875
	ENSG00000160471	1.2804	0.0255031	ENSG00000203875	-1.29475	3.85e-10							ENSG00000130684	0.82919	0.0447783	ENSG00000147403	-1.09577	1.68e-09
	ENSG00000107897	1.27952	0.00132476	ENSG00000164543	-1.29264	0.000225457							ENSG00000136870	0.827431	0.0495189	ENSG00000125430	-1.09352	0.0429764
	ENSG00000114796	1.27948	6.26e-07	ENSG00000172239	-1.28993	0.00312589							ENSG00000073849	0.825707	0.000106891	ENSG00000007062	-1.09346	0.000163075
	ENSG00000010404	1.27936	1.57e-08	ENSG00000130707	-1.28838	0.000751812							ENSG00000142945	0.824845	4.07e-05	ENSG00000079215	-1.09058	0.0175563
	ENSG00000170899	1.27817	0.000402922	ENSG00000122390	-1.28748	0.00545209							ENSG00000143149	0.822023	2.61e-05	ENSG00000060491	-1.08848	0.000674425
	ENSG00000116678	1.27482	0.0243818	ENSG00000110536	-1.28718	7.13e-06							ENSG00000005893	0.821907	0.000111259	ENSG00000128591	-1.08105	0.0481671
	ENSG00000119778	1.27346	8.34e-06	ENSG00000102981	-1.28225	0.000480678							ENSG00000142102	0.82141	0.0121285	ENSG00000141576	-1.07972	8.35e-05
	ENSG00000251095	1.27326	0.0289663	ENSG00000163633	-1.2815	0.0320675							ENSG00000155008	0.820656	0.00931264	ENSG00000137124	-1.07381	4.41e-06
	ENSG00000257315	1.27187	0.00069991	ENSG00000197019	-1.28129	0.000575525							ENSG00000079819	0.820623	0.000619254	ENSG00000225484	-1.07301	0.0241804
	ENSG00000100201	1.27074	1.48e-14	ENSG00000104738	-1.27903	5.03e-11							ENSG00000161996	0.819656	0.00225895	ENSG00000158156	-1.07288	0.000256883
	ENSG00000196123	1.27059	0.000232633	ENSG00000141569	-1.27656	8.25e-06							ENSG00000213420	0.816885	8.39e-05	ENSG00000177508	-1.07108	0.0447783
	ENSG00000137880	1.27012	0.00124378	ENSG00000136930	-1.27399	2.68e-08							ENSG00000145247	0.816002	6.16e-06	ENSG00000168228	-1.07038	0.0179836
	ENSG00000005379	1.26997	0.00156435	ENSG00000145736	-1.27225	0.000677127							ENSG00000100997	0.815425	0.00648268	ENSG00000152484	-1.06575	1.64e-05
	ENSG00000142156	1.26825	1.13e-07	ENSG00000125901	-1.27177	3.99e-05							ENSG00000179222	0.815113	0.000265958	ENSG00000125966	-1.06563	0.00997077
	ENSG00000184465	1.26702	1.32e-06	ENSG00000183527	-1.26863	2.09e-09							ENSG00000079739	0.814908	0.00194185	ENSG00000100417	-1.0629	0.00467412
	ENSG00000169914	1.26524	3.43e-05	ENSG00000214796	-1.26779	0.000261556							ENSG00000072682	0.813974	0.0167524	ENSG00000189227	-1.06011	0.0169766
	ENSG00000160318	1.2622	0.0445074	ENSG00000177700	-1.26688	2.19e-08							ENSG00000197265	0.813945	1.96e-05	ENSG00000162551	-1.0577	1.46e-05
	ENSG00000178662	1.26169	0.00159008	ENSG00000187837	-1.26519	6.45e-09							ENSG00000109787	0.813544	0.0069264	ENSG00000165684	-1.05737	2.96e-05
	ENSG00000162976	1.25269	0.00111693	ENSG00000166831	-1.26421	6.16e-10							ENSG00000153094	0.811618	0.0115167	ENSG00000187840	-1.05589	9e-05
	ENSG00000140386	1.25261	3.12e-05	ENSG00000130706	-1.26265	1.67e-10							ENSG00000146457	0.811358	0.000115533	ENSG00000118620	-1.05587	0.000163835
	ENSG00000138688	1.25023	5.57e-09	ENSG00000121390	-1.26264	1.21e-05							ENSG00000099246	0.811287	1.47e-05	ENSG00000162614	-1.05456	0.000522945
	ENSG00000163625	1.24929	8.25e-06	ENSG00000179761	-1.26251	7.05e-05							ENSG00000008710	0.809887	0.0156497	ENSG00000180071	-1.04985	0.00444836
	ENSG00000167371	1.24832	1.06e-05	ENSG00000069974	-1.26159	0.019008							ENSG00000186340	0.809711	0.0254308	ENSG00000106992	-1.04949	0.00912879
	ENSG00000131080	1.24799	0.00939411	ENSG00000170296	-1.25971	0.000109221							ENSG00000056972	0.808684	0.0412536	ENSG00000168028	-1.04605	5.22e-08
	ENSG00000152527	1.24772	0.0328862	ENSG00000204315	-1.25837	0.00160818							ENSG00000121957	0.806701	0.0101323	ENSG00000115307	-1.04597	5.29e-07
	ENSG00000115866	1.24741	2.39e-10	ENSG00000254858	-1.25801	0.00032141							ENSG00000171604	0.805927	0.00154303	ENSG00000171490	-1.04493	2.63e-05
	ENSG00000179979	1.24678	0.000315552	ENSG00000169136	-1.25687	9.25e-05							ENSG00000173914	0.805733	0.00336664	ENSG00000165055	-1.04366	2.41e-05
	ENSG00000010278	1.24631	3.51e-06	ENSG00000147596	-1.25438	1.65e-09							ENSG00000006015	0.80375	0.000717651	ENSG00000100028	-1.04084	1.48e-13
	ENSG00000187260	1.24578	0.0484472	ENSG00000100209	-1.25044	0.00284379							ENSG00000204856	0.8033	0.00741486	ENSG00000255135	-1.04049	0.00138718
	ENSG00000104765	1.24554	1.46e-08	ENSG00000125691	-1.24712	2.84e-09							ENSG00000269728	0.803278	0.00019401	ENSG00000272293	-1.04008	0.0212638
	ENSG00000111271	1.24484	0.00104109	ENSG00000177469	-1.24471	4.4e-06							ENSG00000100526	0.803038	0.00347196	ENSG00000279978	-1.03983	0.00144961
	ENSG00000082512	1.24481	8.9e-06	ENSG00000142279	-1.24443	1.04e-05							ENSG00000107185	0.801488	0.000706464	ENSG00000146223	-1.03978	4.85e-08
	ENSG00000188818	1.24384	0.0223984	ENSG00000128591	-1.24402	0.022721							ENSG00000112186	0.801392	0.0391897	ENSG00000136717	-1.03868	1.12e-06
	ENSG00000172456	1.24071	0.00585317	ENSG00000166938	-1.24321	0.00095644							ENSG00000174238	0.79886	3.62e-05	ENSG00000124486	-1.0383	9.73e-06
	ENSG00000103316	1.24003	0.00467826	ENSG00000183696	-1.24227	7.79e-05							ENSG00000076201	0.797748	0.00236319	ENSG00000184990	-1.03774	5.74e-07
	ENSG00000144730	1.23998	0.000346166	ENSG00000151366	-1.24184	1.76e-08							ENSG00000012660	0.797748	5.76e-05	ENSG00000213888	-1.03399	0.0248839
	ENSG00000135749	1.23957	4.31e-09	ENSG00000143891	-1.24021	1.27e-05							ENSG00000235453	0.797328	0.00915841	ENSG00000103145	-1.03388	6.3e-05
	ENSG00000158825	1.23726	0.0285488	ENSG00000146386	-1.23952	2.91e-11							ENSG00000139323	0.796745	0.00425243	ENSG00000141756	-1.0324	0.000352974
	ENSG00000163945	1.23633	0.000422051	ENSG00000185338	-1.23912	5.75e-05							ENSG00000140534	0.795519	0.0028445	ENSG00000126456	-1.03117	3.63e-06
	ENSG00000116641	1.23527	0.00148297	ENSG00000186854	-1.23676	0.00386061							ENSG00000196876	0.793322	0.0241403	ENSG00000162706	-1.03102	0.0139077
	ENSG00000152779	1.23505	0.000691683	ENSG00000115541	-1.23611	3.78e-10							ENSG00000185917	0.791908	0.031813	ENSG00000143374	-1.02998	0.000184516
	ENSG00000163703	1.23255	0.00970775	ENSG00000198885	-1.23388	9.48e-05							ENSG00000162729	0.791891	0.0133002	ENSG00000044574	-1.02961	4.37e-05
	ENSG00000139970	1.23058	0.0145415	ENSG00000107338	-1.22961	0.036934							ENSG00000174456	0.791565	0.00832918	ENSG00000161970	-1.02934	1.89e-07
	ENSG00000054983	1.22754	1.11e-05	ENSG00000229150	-1.22716	5.74e-05							ENSG00000011105	0.791088	0.00566483	ENSG00000154040	-1.02884	0.0292184
	ENSG00000187951	1.22615	0.0179985	ENSG00000129255	-1.22618	2.09e-07							ENSG00000075340	0.790484	0.000206045	ENSG00000186854	-1.02864	0.0150814
	ENSG00000135929	1.22553	0.0422845	ENSG00000085231	-1.22331	0.00031801							ENSG00000068366	0.789744	0.0160777	ENSG00000064666	-1.02836	2.38e-08
	ENSG00000139364	1.22548	7.11e-06	ENSG00000272707	-1.21955	0.00172698							ENSG00000111145	0.78843	0.0163198	ENSG00000160991	-1.0283	2.81e-05
	ENSG00000162687	1.22372	0.0369497	ENSG00000139343	-1.21821	4.44e-10							ENSG00000161547	0.787357	1.3e-05	ENSG00000174444	-1.02721	2e-10
	ENSG00000101276	1.22214	0.0480283	ENSG00000170421	-1.2175	8.91e-09							ENSG00000166340	0.785807	0.0083578	ENSG00000008323	-1.02555	0.00144498
	ENSG00000203943	1.22153	0.0204149	ENSG00000105447	-1.2175	3.64e-07							ENSG00000131788	0.783851	0.00468872	ENSG00000163435	-1.02237	0.0291169
	ENSG00000114857	1.22016	1.18e-10	ENSG00000157895	-1.21626	1.41e-05							ENSG00000132906	0.783463	0.0131143	ENSG00000092439	-1.02031	2.23e-06
	ENSG00000215440	1.21963	0.00127645	ENSG00000160818	-1.2159	1.44e-05							ENSG00000184277	0.782493	0.00176617	ENSG00000229150	-1.01984	0.000452695
	ENSG00000185513	1.21707	0.003661	ENSG00000126953	-1.21099	0.000262735							ENSG00000162627	0.782132	0.00160315	ENSG00000204220	-1.01924	0.001081
	ENSG00000117305	1.21446	0.00065474	ENSG00000167985	-1.21052	3.8e-05							ENSG00000074800	0.781869	5.56e-06	ENSG00000128266	-1.01782	0.00166323
	ENSG00000104133	1.21099	0.000479414	ENSG00000248527	-1.20938	9.61e-05							ENSG00000155876	0.781378	0.000656711	ENSG00000166455	-1.01612	0.0357167
	ENSG00000173068	1.20977	5.55e-05	ENSG00000103266	-1.2093	1.32e-06							ENSG00000135643	0.780732	0.00111736	ENSG00000154222	-1.01381	0.0119006
	ENSG00000168421	1.2053	0.031444	ENSG00000112576	-1.20925	3.32e-05							ENSG00000152332	0.780701	0.0076446	ENSG00000141569	-1.01227	0.000203312
	ENSG00000267750	1.20496	0.0365016	ENSG00000124839	-1.20858	0.046086							ENSG00000160131	0.779377	2.21e-06	ENSG00000180182	-1.00764	1.44e-05
	ENSG00000124406	1.20456	1.3e-05	ENSG00000070010	-1.20794	3.87e-07							ENSG00000185274	0.775525	0.00321836	ENSG00000099901	-1.00705	5.51e-08
	ENSG00000109832	1.20253	0.000305209	ENSG00000151465	-1.20792	2.77e-08							ENSG00000166845	0.77509	0.0066004	ENSG00000204316	-1.00655	0.013783
	ENSG00000198728	1.20187	0.0389595	ENSG00000167460	-1.20767	8.72e-08							ENSG00000125952	0.774649	0.000619254	ENSG00000166794	-1.00445	0.00156706
	ENSG00000136935	1.19981	0.00894544	ENSG00000258301	-1.20711	0.00129023							ENSG00000129657	0.774529	0.00523735	ENSG00000172819	-1.00299	0.00188501
	ENSG00000167524	1.19928	0.00231289	ENSG00000169740	-1.20697	5.97e-06							ENSG00000101474	0.773347	4.45e-05	ENSG00000130558	-1.00191	4.37e-05
	ENSG00000176946	1.19844	6.29e-08	ENSG00000204220	-1.20688	0.000262735							ENSG00000181938	0.773233	0.00766331	ENSG00000158710	-0.998302	0.000239345
	ENSG00000163683	1.19842	2.83e-10	ENSG00000111671	-1.20609	0.00337643							ENSG00000146535	0.772599	0.00047437	ENSG00000175701	-0.995327	0.0004312
	ENSG00000108306	1.19541	0.00587117	ENSG00000139998	-1.20358	3.15e-06							ENSG00000112852	0.771265	0.00316521	ENSG00000144649	-0.991714	0.0215232
	ENSG00000101384	1.19358	4.98e-05	ENSG00000111845	-1.20271	9.48e-05							ENSG00000100201	0.771081	9.52e-07	ENSG00000168476	-0.990515	0.000417439
	ENSG00000131779	1.19101	0.0469527	ENSG00000132768	-1.2025	1.58e-07							ENSG00000115963	0.76977	0.0175524	ENSG00000213676	-0.990349	0.0149781
	ENSG00000175322	1.18885	8.1e-05	ENSG00000106105	-1.2024	5.54e-12							ENSG00000142156	0.768755	0.000958562	ENSG00000166260	-0.987627	3.65e-06
	ENSG00000133812	1.18764	0.000217446	ENSG00000142541	-1.20232	2.2e-09							ENSG00000084234	0.768736	3.91e-07	ENSG00000101361	-0.986311	4.92e-08
	ENSG00000187017	1.18597	0.0150841	ENSG00000164077	-1.20215	0.00847581							ENSG00000163785	0.768565	0.000745438	ENSG00000267317	-0.986082	0.0232864
	ENSG00000124222	1.18407	5.37e-06	ENSG00000108106	-1.20024	0.0214751							ENSG00000198961	0.768146	4.23e-05	ENSG00000125970	-0.986007	0.000329428
	ENSG00000107679	1.18354	5.52e-08	ENSG00000099860	-1.1984	0.0161852							ENSG00000146021	0.767522	0.0341465	ENSG00000154760	-0.985194	0.00396374
	ENSG00000118160	1.18316	0.0379334	ENSG00000173281	-1.19799	0.00150812							ENSG00000211456	0.767301	0.000140383	ENSG00000104738	-0.982442	5.47e-08
	ENSG00000183067	1.18154	0.0227407	ENSG00000157833	-1.19684	2.98e-05							ENSG00000179943	0.766563	0.0122342	ENSG00000069966	-0.981893	9.65e-05
	ENSG00000102780	1.18035	0.00106075	ENSG00000183617	-1.19625	7.62e-05							ENSG00000165898	0.766119	0.00160625	ENSG00000164292	-0.980828	0.000671126
	ENSG00000198189	1.17747	0.024423	ENSG00000128185	-1.19236	0.000839891							ENSG00000074054	0.762987	0.000690006	ENSG00000127314	-0.980194	0.000444746
	ENSG00000131069	1.17721	0.0362594	ENSG00000139233	-1.19123	2.25e-07							ENSG00000105278	0.762434	0.0323705	ENSG00000275632	-0.980183	0.00728264
	ENSG00000146278	1.17585	5.95e-05	ENSG00000152147	-1.19108	0.000299887							ENSG00000147894	0.761767	0.00649835	ENSG00000149658	-0.978596	6.12e-06
	ENSG00000166922	1.17254	2.78e-05	ENSG00000181104	-1.19075	9.48e-05							ENSG00000182195	0.761474	0.0187583	ENSG00000122390	-0.978036	0.0394177
	ENSG00000248605	1.17132	0.006487	ENSG00000221955	-1.19051	0.0155731							ENSG00000185630	0.761402	6.23e-05	ENSG00000124440	-0.973352	0.00812007
	ENSG00000217128	1.17097	5.27e-05	ENSG00000176894	-1.18945	0.00337643							ENSG00000113657	0.760987	5.64e-05	ENSG00000155363	-0.970457	0.000149739
	ENSG00000131771	1.16988	0.00553542	ENSG00000188112	-1.18838	5.52e-08							ENSG00000212907	0.760943	0.00193314	ENSG00000175928	-0.966843	2.64e-05
	ENSG00000236404	1.16939	0.0339831	ENSG00000148411	-1.1883	0.00503304							ENSG00000139436	0.760927	0.0263109	ENSG00000156925	-0.966727	0.0346486
	ENSG00000174796	1.16889	0.00907112	ENSG00000197905	-1.1879	0.000217267							ENSG00000116128	0.759821	0.00300073	ENSG00000139579	-0.965746	0.00532951
	ENSG00000253729	1.16634	9.11e-14	ENSG00000127824	-1.1866	4.33e-07							ENSG00000235354	0.759327	0.0191766	ENSG00000113441	-0.965537	0.039968
	ENSG00000153902	1.16502	0.0254696	ENSG00000153551	-1.18591	3.41e-07							ENSG00000260065	0.757788	0.0359807	ENSG00000162496	-0.965463	0.0429094
	ENSG00000152520	1.16462	1.91e-05	ENSG00000227057	-1.18551	8.05e-07							ENSG00000145794	0.755248	0.0370864	ENSG00000250337	-0.965219	0.00736634
	ENSG00000196218	1.16456	0.0317825	ENSG00000145982	-1.18517	0.000239414							ENSG00000114315	0.755166	0.0456686	ENSG00000151239	-0.963897	0.043585
	ENSG00000107957	1.16277	0.000798511	ENSG00000179046	-1.18311	0.000125603							ENSG00000139505	0.755125	0.0124588	ENSG00000064545	-0.963646	0.00120669
	ENSG00000111879	1.16148	0.00249468	ENSG00000179051	-1.18163	1.99e-06							ENSG00000184009	0.754078	1.93e-05	ENSG00000213588	-0.963552	0.000200177
	ENSG00000273284	1.16132	0.0310049	ENSG00000170775	-1.18121	0.0406365							ENSG00000100614	0.75381	0.00114707	ENSG00000125901	-0.961077	0.00123223
	ENSG00000133083	1.16118	5.24e-05	ENSG00000167394	-1.18116	0.00243076							ENSG00000011201	0.752008	0.0210106	ENSG00000160602	-0.960562	0.000189271
	ENSG00000269834	1.15994	0.00157724	ENSG00000116096	-1.18095	0.0340529							ENSG00000167632	0.750836	0.039968	ENSG00000134809	-0.959081	1.45e-05
	ENSG00000187609	1.1598	0.00193246	ENSG00000148335	-1.18013	1.79e-06							ENSG00000146425	0.750214	0.00034797	ENSG00000112406	-0.959003	0.0051472
	ENSG00000067082	1.15811	0.00111807	ENSG00000128626	-1.1758	1.85e-07							ENSG00000163798	0.74788	0.00227832	ENSG00000139343	-0.958974	1.04e-07
	ENSG00000100027	1.15407	0.00245815	ENSG00000180891	-1.1741	0.000808717							ENSG00000254911	0.746198	0.0329223	ENSG00000152056	-0.958742	0.00728032
	ENSG00000175497	1.15391	0.00232709	ENSG00000130208	-1.17351	7.73e-05							ENSG00000179195	0.745726	0.00283023	ENSG00000189077	-0.958437	6.85e-05
	ENSG00000122966	1.15255	3.19e-05	ENSG00000015475	-1.17346	0.000109834							ENSG00000198315	0.745141	0.0311437	ENSG00000185298	-0.957429	4.13e-05
	ENSG00000034677	1.14934	0.0120986	ENSG00000188846	-1.17241	4.9e-09							ENSG00000131149	0.744895	0.000106268	ENSG00000106077	-0.9574	0.0130756
	ENSG00000006459	1.14845	0.00472686	ENSG00000225921	-1.17227	1.74e-08							ENSG00000163512	0.744541	0.0194952	ENSG00000139971	-0.957101	0.0125087
	ENSG00000116574	1.14825	0.0224829	ENSG00000272565	-1.17193	0.0149164							ENSG00000135074	0.743341	0.0105895	ENSG00000185561	-0.953965	0.0474854
	ENSG00000138764	1.14742	0.00631984	ENSG00000165271	-1.17156	0.000214491							ENSG00000117758	0.742471	0.0485472	ENSG00000197958	-0.953301	5.61e-10
	ENSG00000150471	1.14659	0.000181089	ENSG00000198736	-1.17103	3.7e-06							ENSG00000111843	0.741501	0.000183277	ENSG00000122386	-0.953246	0.00597081
	ENSG00000177551	1.1459	0.0269031	ENSG00000116161	-1.17061	6.15e-07							ENSG00000160746	0.741491	0.00669617	ENSG00000187531	-0.952603	0.000123196
	ENSG00000121691	1.14589	0.00383606	ENSG00000171161	-1.1695	0.000105839							ENSG00000112695	0.740137	2.37e-05	ENSG00000164742	-0.951764	0.000433391
	ENSG00000058668	1.14509	0.000749231	ENSG00000105671	-1.16799	2.71e-05							ENSG00000105856	0.738825	0.00966838	ENSG00000163719	-0.949297	0.000294265
	ENSG00000187790	1.14318	0.00848857	ENSG00000158747	-1.16734	0.0173065							ENSG00000136379	0.735961	0.00194185	ENSG00000105612	-0.948602	0.00112994
	ENSG00000096696	1.14223	2.33e-09	ENSG00000136718	-1.16687	4.26e-06							ENSG00000156639	0.735229	0.00557617	ENSG00000184481	-0.946579	0.00323021
	ENSG00000084453	1.14083	0.0156587	ENSG00000167202	-1.16569	0.00100055							ENSG00000112759	0.734763	0.00249223	ENSG00000128272	-0.946255	2.21e-07
	ENSG00000112984	1.14014	6.64e-05	ENSG00000108091	-1.16453	2.65e-07							ENSG00000166145	0.734557	0.0322447	ENSG00000169740	-0.945356	0.0002738
	ENSG00000258199	1.13998	0.0262819	ENSG00000136717	-1.16444	4.24e-07							ENSG00000139163	0.734505	0.00849764	ENSG00000102981	-0.941863	0.0095458
	ENSG00000121851	1.13946	0.00585356	ENSG00000167566	-1.16372	0.00547724							ENSG00000118263	0.733227	0.0311437	ENSG00000101000	-0.941625	0.0147723
	ENSG00000171435	1.13828	0.0468541	ENSG00000143374	-1.16345	6.34e-05							ENSG00000083168	0.732868	0.000587546	ENSG00000103266	-0.941523	8.27e-05
	ENSG00000244005	1.13814	0.00194535	ENSG00000143493	-1.16236	0.000839891							ENSG00000160094	0.73255	0.00348398	ENSG00000158457	-0.941159	0.0069264
	ENSG00000162545	1.1366	0.00182331	ENSG00000150687	-1.16118	0.00212102							ENSG00000046653	0.732188	8.12e-05	ENSG00000184209	-0.939872	0.000437188
	ENSG00000166377	1.13582	0.00849146	ENSG00000126878	-1.15898	1.32e-07							ENSG00000164054	0.731532	8.74e-06	ENSG00000142686	-0.939543	0.026604
	ENSG00000197969	1.13438	1.41e-07	ENSG00000048162	-1.15826	1.85e-05							ENSG00000165983	0.731159	0.025751	ENSG00000110237	-0.939405	0.00317968
	ENSG00000126870	1.13437	4.33e-05	ENSG00000187325	-1.15716	1.84e-05							ENSG00000112290	0.730569	0.00781797	ENSG00000213160	-0.938566	1.15e-08
	ENSG00000108474	1.13418	0.0349795	ENSG00000108774	-1.15576	3.16e-08							ENSG00000140526	0.730173	0.00116467	ENSG00000105137	-0.938426	0.0136105
	ENSG00000156711	1.13329	0.00985161	ENSG00000138758	-1.15309	1.81e-07							ENSG00000169564	0.729991	4.14e-05	ENSG00000160062	-0.937021	0.000214045
	ENSG00000164989	1.1325	0.00658877	ENSG00000127314	-1.15254	9.25e-05							ENSG00000151498	0.729557	0.0218257	ENSG00000155367	-0.936771	0.049294
	ENSG00000112282	1.13236	0.00797596	ENSG00000229833	-1.15204	1.56e-05							ENSG00000171067	0.728463	0.0124946	ENSG00000133597	-0.935607	0.0169766
	ENSG00000125246	1.13205	0.00547783	ENSG00000146376	-1.1516	0.00142037							ENSG00000134825	0.726724	9.36e-05	ENSG00000125691	-0.934714	1.7e-06
	ENSG00000205133	1.13118	0.0033749	ENSG00000168040	-1.15024	2.62e-07							ENSG00000171867	0.726429	0.0199084	ENSG00000137955	-0.93451	0.00657967
	ENSG00000142327	1.13092	0.00482415	ENSG00000108829	-1.14924	8.91e-09							ENSG00000168374	0.725132	0.000195796	ENSG00000105723	-0.933219	0.000413224
	ENSG00000165312	1.13078	0.039952	ENSG00000160392	-1.14838	0.000217267							ENSG00000118707	0.724406	0.000195283	ENSG00000258593	-0.932809	0.040875
	ENSG00000196782	1.13063	0.0159643	ENSG00000111832	-1.14763	7.96e-09							ENSG00000100445	0.723803	0.00740979	ENSG00000164182	-0.931673	0.000183931
	ENSG00000134690	1.12986	6.23e-06	ENSG00000101347	-1.14679	0.000252547							ENSG00000099977	0.723318	0.000176397	ENSG00000129255	-0.93113	3.34e-05
	ENSG00000136147	1.12625	0.0231517	ENSG00000153071	-1.14656	0.0192316							ENSG00000113719	0.723014	5.59e-05	ENSG00000137168	-0.927231	5.08e-06
	ENSG00000185278	1.12616	0.00152498	ENSG00000253368	-1.14479	9.96e-07							ENSG00000134324	0.722395	0.0333566	ENSG00000016391	-0.926644	0.00798872
	ENSG00000115306	1.12583	6.16e-10	ENSG00000087191	-1.14438	2.18e-07							ENSG00000140395	0.722038	0.0117371	ENSG00000169756	-0.926626	0.000147944
	ENSG00000116539	1.12564	1.02e-05	ENSG00000178078	-1.14379	0.000255124							ENSG00000124641	0.721665	0.00740979	ENSG00000090013	-0.926026	0.00336723
	ENSG00000042493	1.12545	0.000228551	ENSG00000175854	-1.14274	3.07e-05							ENSG00000078687	0.721322	0.0100434	ENSG00000110104	-0.925586	0.0191031
	ENSG00000258297	1.1254	0.00626433	ENSG00000123131	-1.14202	2.9e-07							ENSG00000066379	0.721296	0.00857144	ENSG00000172890	-0.925131	0.000311933
	ENSG00000129566	1.12386	0.0498061	ENSG00000099341	-1.14152	4.9e-09							ENSG00000120306	0.720571	0.00303945	ENSG00000167394	-0.923704	0.0181129
	ENSG00000137185	1.12346	0.000107876	ENSG00000184575	-1.14125	1.41e-07							ENSG00000089057	0.720298	0.0212656	ENSG00000183196	-0.923606	0.00434481
	ENSG00000100242	1.12249	0.00114323	ENSG00000104998	-1.13998	0.000141286							ENSG00000001084	0.720283	0.0117598	ENSG00000170412	-0.922476	0.0059403
	ENSG00000132793	1.12145	0.0154758	ENSG00000119335	-1.13569	4.46e-09							ENSG00000163291	0.719963	0.0306938	ENSG00000215788	-0.922364	0.0323274
	ENSG00000100629	1.11685	0.00702621	ENSG00000125170	-1.13462	1.66e-05							ENSG00000166888	0.719726	0.00739744	ENSG00000237515	-0.921466	0.00693546
	ENSG00000084636	1.11643	0.0380074	ENSG00000108518	-1.13365	1.16e-07							ENSG00000156970	0.71836	9.22e-05	ENSG00000087088	-0.920648	0.00588368
	ENSG00000153094	1.11635	0.000767007	ENSG00000108592	-1.13338	5.37e-06							ENSG00000136854	0.71699	0.0233408	ENSG00000123892	-0.917919	0.0290155
	ENSG00000173064	1.11451	0.00523331	ENSG00000178980	-1.13287	9.38e-05							ENSG00000186185	0.716081	0.0127413	ENSG00000146872	-0.917881	1.18e-05
	ENSG00000196876	1.11397	0.00192167	ENSG00000052749	-1.13077	0.000479414							ENSG00000137460	0.715638	0.026436	ENSG00000188070	-0.91628	0.000106849
	ENSG00000199377	1.11291	0.00529506	ENSG00000179115	-1.13072	7.57e-05							ENSG00000123485	0.714957	0.00034797	ENSG00000135069	-0.915523	2.38e-06
	ENSG00000261150	1.11272	0.0043608	ENSG00000025039	-1.13049	0.000279574							ENSG00000107929	0.714634	0.00365243	ENSG00000147027	-0.914468	0.00170865
	ENSG00000105278	1.11091	0.00203175	ENSG00000204370	-1.13031	0.0186667							ENSG00000078269	0.713284	0.0123129	ENSG00000075702	-0.913681	0.00736477
	ENSG00000130023	1.11086	0.0327814	ENSG00000189184	-1.12957	0.000892253							ENSG00000124193	0.711135	0.00110601	ENSG00000106605	-0.910968	0.00125995
	ENSG00000064607	1.10907	4.12e-08	ENSG00000092445	-1.12832	8.22e-06							ENSG00000149600	0.71075	0.00118117	ENSG00000186174	-0.910574	0.00529658
	ENSG00000198315	1.10797	0.0014993	ENSG00000204316	-1.12673	0.00842557							ENSG00000169446	0.710712	0.00109615	ENSG00000119333	-0.909824	0.000246163
	ENSG00000204623	1.1072	0.0222432	ENSG00000171848	-1.1267	0.000224612							ENSG00000155324	0.70976	0.0433993	ENSG00000213339	-0.908558	0.0191766
	ENSG00000280111	1.10699	0.0253394	ENSG00000005249	-1.12584	3.23e-05							ENSG00000149131	0.707718	0.0138666	ENSG00000064313	-0.907499	0.000563284
	ENSG00000112655	1.10587	1.09e-05	ENSG00000171314	-1.12575	0.0120822							ENSG00000102401	0.707661	0.00612051	ENSG00000099904	-0.906135	0.0119494
	ENSG00000159433	1.10484	0.00856214	ENSG00000205060	-1.12507	1.36e-07							ENSG00000182831	0.707251	0.00696377	ENSG00000198874	-0.905932	0.00157767
	ENSG00000165983	1.10378	0.000883003	ENSG00000169439	-1.1248	8.15e-06							ENSG00000175832	0.707117	0.0218652	ENSG00000248527	-0.904866	0.00268822
	ENSG00000140443	1.10356	6.7e-07	ENSG00000257267	-1.12475	1.21e-05							ENSG00000166206	0.706896	0.0105895	ENSG00000156675	-0.904444	1.03e-06
	ENSG00000197565	1.10193	0.00414198	ENSG00000166275	-1.12154	0.00833908							ENSG00000120437	0.706722	0.0264762	ENSG00000184160	-0.903592	0.00169848
	ENSG00000213420	1.10171	5.79e-07	ENSG00000273899	-1.12117	0.00019139							ENSG00000137713	0.706625	0.0185396	ENSG00000214026	-0.902451	0.0127561
	ENSG00000143494	1.10105	6.7e-07	ENSG00000105993	-1.12005	2.06e-06							ENSG00000183309	0.706131	0.0375906	ENSG00000137802	-0.901529	0.0122759
	ENSG00000196177	1.10004	0.000239414	ENSG00000075702	-1.11932	0.00131566							ENSG00000181744	0.705127	0.0125415	ENSG00000119335	-0.901178	4.63e-07
	ENSG00000164970	1.09885	0.00101505	ENSG00000196683	-1.11617	1.04e-07							ENSG00000106477	0.70503	0.0181129	ENSG00000198887	-0.90066	0.000584413
	ENSG00000105270	1.09819	0.0380074	ENSG00000106605	-1.11571	0.000129782							ENSG00000174840	0.702612	0.0375188	ENSG00000229117	-0.897033	6.22e-05
	ENSG00000187097	1.09622	0.0181191	ENSG00000071282	-1.11498	0.000617122							ENSG00000108946	0.701956	9.42e-05	ENSG00000167193	-0.896248	0.000783444
	ENSG00000231889	1.09461	0.00842472	ENSG00000023572	-1.11461	0.0361953							ENSG00000173065	0.701827	4.87e-05	ENSG00000147813	-0.89541	0.0445968
	ENSG00000143442	1.09354	5.41e-08	ENSG00000226950	-1.11341	4.48e-06							ENSG00000163191	0.701812	0.0345315	ENSG00000131127	-0.895277	0.017905
	ENSG00000198625	1.09346	2.79e-07	ENSG00000107262	-1.11278	2.38e-05							ENSG00000157426	0.701615	0.0110182	ENSG00000037241	-0.893952	0.00186174
	ENSG00000184445	1.09322	2.3e-05	ENSG00000178896	-1.1119	0.000160935							ENSG00000128654	0.701347	0.00326644	ENSG00000204682	-0.893877	0.0348964
	ENSG00000198265	1.09229	6.83e-06	ENSG00000133789	-1.11115	1.27e-05							ENSG00000186871	0.700691	0.0234823	ENSG00000269947	-0.893619	0.0216392
	ENSG00000228288	1.09072	0.0157764	ENSG00000168259	-1.10953	8.57e-06							ENSG00000135269	0.699198	0.0167524	ENSG00000132321	-0.893004	0.0194851
	ENSG00000089775	1.08972	0.000955613	ENSG00000253304	-1.10896	0.00258467							ENSG00000115520	0.698738	0.0252683	ENSG00000140545	-0.892143	0.00499874
	ENSG00000104093	1.08854	0.012392	ENSG00000157259	-1.10881	0.000205626							ENSG00000172765	0.698205	0.00381416	ENSG00000116661	-0.888903	0.00411589
	ENSG00000158711	1.08815	0.000625811	ENSG00000146872	-1.10756	6.5e-07							ENSG00000239887	0.698179	0.0122919	ENSG00000142684	-0.887904	9.22e-05
	ENSG00000186814	1.08781	0.00590906	ENSG00000196182	-1.1072	0.000304215							ENSG00000279531	0.69757	0.0486624	ENSG00000053372	-0.885763	0.0002738
	ENSG00000231698	1.08507	0.0262819	ENSG00000160075	-1.10645	4.33e-08							ENSG00000129083	0.696694	0.000267348	ENSG00000182841	-0.885514	0.00594244
	ENSG00000182310	1.08469	0.0157185	ENSG00000239672	-1.10632	2.4e-05							ENSG00000109107	0.696357	0.0119444	ENSG00000251664	-0.883084	0.018884
	ENSG00000196233	1.08431	0.00090682	ENSG00000071082	-1.10627	4.21e-09							ENSG00000099795	0.696181	0.00401312	ENSG00000165996	-0.882665	0.0457808
	ENSG00000162409	1.08407	3.72e-06	ENSG00000130165	-1.10572	1.15e-05							ENSG00000113391	0.695015	0.0362744	ENSG00000111087	-0.88149	0.00577318
	ENSG00000164975	1.0818	4.21e-05	ENSG00000167515	-1.10568	3.08e-07							ENSG00000141367	0.694883	0.00114707	ENSG00000167191	-0.881081	4.93e-05
	ENSG00000184194	1.0789	0.00127645	ENSG00000110801	-1.10556	0.000116533							ENSG00000165861	0.694157	0.0364634	ENSG00000253304	-0.880686	0.0144651
	ENSG00000268649	1.07876	0.0379334	ENSG00000186501	-1.10472	0.00799842							ENSG00000134575	0.694021	0.00755856	ENSG00000277149	-0.879935	0.0389267
	ENSG00000076201	1.07837	8.26e-05	ENSG00000163884	-1.10418	0.0160523							ENSG00000145685	0.692148	0.00599856	ENSG00000064601	-0.879179	0.00210455
	ENSG00000132912	1.07781	2.07e-05	ENSG00000008323	-1.10414	0.00110859							ENSG00000152520	0.690833	0.0103541	ENSG00000161513	-0.878836	0.00664365
	ENSG00000151553	1.07628	0.017891	ENSG00000198830	-1.10383	0.00159127							ENSG00000120616	0.690474	0.00264183	ENSG00000121060	-0.876691	5.08e-06
	ENSG00000101752	1.07588	4.9e-07	ENSG00000198934	-1.10377	0.0219562							ENSG00000102265	0.690371	0.0329617	ENSG00000013573	-0.874422	2.62e-05
	ENSG00000186918	1.07517	0.000688461	ENSG00000255135	-1.10278	0.00159127							ENSG00000181450	0.689186	0.00360287	ENSG00000092445	-0.873571	0.000282453
	ENSG00000151445	1.07424	0.000424673	ENSG00000224877	-1.1015	1.44e-06							ENSG00000115392	0.688935	0.00304923	ENSG00000153404	-0.872794	0.000166776
	ENSG00000100330	1.07414	0.00316848	ENSG00000167114	-1.10116	0.0084471							ENSG00000138085	0.688375	0.0027351	ENSG00000204315	-0.872244	0.0368282
	ENSG00000178234	1.07156	0.00108476	ENSG00000269962	-1.09982	0.0299802							ENSG00000008405	0.687913	0.00752015	ENSG00000214655	-0.871686	0.00601476
	ENSG00000153214	1.07105	0.000323273	ENSG00000101000	-1.09969	0.00570805							ENSG00000100897	0.687523	0.000485372	ENSG00000188112	-0.870774	3.01e-05
	ENSG00000172765	1.07071	1.56e-05	ENSG00000196715	-1.09968	6.29e-05							ENSG00000163597	0.686766	0.00182635	ENSG00000129951	-0.870459	0.028818
	ENSG00000168010	1.07037	0.0070047	ENSG00000168273	-1.09964	6.88e-09							ENSG00000214357	0.685902	0.0112465	ENSG00000132254	-0.868742	0.00621676
	ENSG00000091656	1.06866	0.0433928	ENSG00000269858	-1.09839	7.26e-07							ENSG00000144485	0.68568	0.0138666	ENSG00000153551	-0.867534	0.000139774
	ENSG00000175155	1.06779	0.0396715	ENSG00000170364	-1.09837	0.0191599							ENSG00000198056	0.685094	0.0069264	ENSG00000185088	-0.86664	0.00336723
	ENSG00000147421	1.06765	0.00927033	ENSG00000064490	-1.09816	7.64e-05							ENSG00000087448	0.684769	0.00890644	ENSG00000139725	-0.866293	0.0234601
	ENSG00000103021	1.06758	0.0143623	ENSG00000174574	-1.09515	1.19e-07							ENSG00000106299	0.684637	0.00735181	ENSG00000126524	-0.865569	0.0111782
	ENSG00000197930	1.06715	0.000217459	ENSG00000101850	-1.09505	0.00938638							ENSG00000167302	0.683646	0.0311775	ENSG00000137818	-0.863731	1.08e-05
	ENSG00000117335	1.06586	2.98e-06	ENSG00000109475	-1.09432	1.14e-07							ENSG00000140264	0.683613	0.000733663	ENSG00000249532	-0.860911	0.000267995
	ENSG00000179454	1.06419	0.00066729	ENSG00000144713	-1.09373	6.24e-08							ENSG00000182504	0.683162	0.033302	ENSG00000104859	-0.85947	0.00320494
	ENSG00000083168	1.06342	1.84e-06	ENSG00000023909	-1.09295	0.000548448							ENSG00000079459	0.682945	0.0156277	ENSG00000110811	-0.858931	0.00019584
	ENSG00000110931	1.06225	0.000381144	ENSG00000107371	-1.09252	3.04e-05							ENSG00000163625	0.682803	0.0144869	ENSG00000205060	-0.858491	2.32e-05
	ENSG00000175054	1.06155	0.000620948	ENSG00000139372	-1.09237	3.83e-05							ENSG00000107833	0.682514	0.00369696	ENSG00000121864	-0.85844	0.00102652
	ENSG00000003756	1.06149	1.89e-06	ENSG00000092439	-1.09222	3.76e-06							ENSG00000001497	0.677906	0.00309185	ENSG00000166938	-0.85756	0.0278135
	ENSG00000204186	1.06138	0.0112796	ENSG00000078295	-1.09159	0.000505847							ENSG00000251369	0.677456	0.037713	ENSG00000147586	-0.856684	0.0191408
	ENSG00000103245	1.06059	0.00409345	ENSG00000173598	-1.08956	1.11e-05							ENSG00000104695	0.677379	0.000120676	ENSG00000164543	-0.856675	0.0169838
	ENSG00000173890	1.06051	0.00129535	ENSG00000175445	-1.08935	0.0451471							ENSG00000221829	0.677272	0.00485226	ENSG00000146574	-0.852424	0.000731068
	ENSG00000142449	1.05971	6.8e-06	ENSG00000277161	-1.08908	8.42e-07							ENSG00000198888	0.677204	0.00345358	ENSG00000180185	-0.851892	0.00492778
	ENSG00000048052	1.05833	0.00107871	ENSG00000185721	-1.08858	7e-08							ENSG00000175643	0.676624	0.000311933	ENSG00000183087	-0.850724	0.0217032
	ENSG00000221821	1.05607	0.0100378	ENSG00000166986	-1.0884	8.86e-08							ENSG00000131148	0.675288	0.002082	ENSG00000174165	-0.849546	0.0370864
	ENSG00000177853	1.056	4.55e-06	ENSG00000143420	-1.08778	1.75e-06							ENSG00000105514	0.675278	0.0179191	ENSG00000198417	-0.848111	0.0477201
	ENSG00000158158	1.05524	0.0020409	ENSG00000117877	-1.08771	3.34e-05							ENSG00000168906	0.673844	0.00290402	ENSG00000171161	-0.843446	0.00508067
	ENSG00000172687	1.05382	0.00015238	ENSG00000100632	-1.08702	2.64e-05							ENSG00000171148	0.672915	0.0334012	ENSG00000169604	-0.843246	0.00236097
	ENSG00000119638	1.05346	0.000318204	ENSG00000180537	-1.08661	0.00883953							ENSG00000008282	0.672686	0.00592514	ENSG00000182774	-0.842622	8.62e-06
	ENSG00000161551	1.05318	0.0167031	ENSG00000106992	-1.08536	0.010678							ENSG00000152601	0.672167	0.0359787	ENSG00000181104	-0.84161	0.00598249
	ENSG00000110274	1.05214	8.02e-05	ENSG00000169684	-1.08476	1.96e-05							ENSG00000033867	0.672087	0.000519739	ENSG00000179922	-0.840384	0.0124946
	ENSG00000061987	1.05204	0.000178048	ENSG00000189227	-1.08462	0.0201169							ENSG00000099804	0.672003	0.00297568	ENSG00000139624	-0.840383	0.000188229
	ENSG00000198718	1.05116	0.00126919	ENSG00000135441	-1.08392	5.5e-06							ENSG00000185187	0.669944	0.0245971	ENSG00000076685	-0.839946	0.00251111
	ENSG00000130522	1.05075	2.75e-07	ENSG00000121864	-1.08324	5.68e-05							ENSG00000139517	0.669492	0.0215202	ENSG00000059691	-0.839715	0.00967956
	ENSG00000101639	1.05019	0.00314343	ENSG00000188092	-1.08236	0.0384215							ENSG00000135823	0.669468	0.00145181	ENSG00000123684	-0.839124	0.0118104
	ENSG00000088854	1.04993	0.00823428	ENSG00000125877	-1.08232	3.1e-10							ENSG00000100612	0.669102	0.0096081	ENSG00000179115	-0.838399	0.0022726
	ENSG00000196865	1.04825	2.02e-05	ENSG00000142546	-1.08084	2.03e-07							ENSG00000182054	0.668361	0.000317437	ENSG00000127423	-0.836923	0.0095458
	ENSG00000173273	1.04724	2.48e-05	ENSG00000117450	-1.08032	2.98e-09							ENSG00000157600	0.668334	0.0493048	ENSG00000247596	-0.836077	0.00264183
	ENSG00000147894	1.04675	0.000299887	ENSG00000123737	-1.07888	1.71e-05							ENSG00000126226	0.667521	0.0108026	ENSG00000154978	-0.834723	4.36e-05
	ENSG00000166965	1.04569	4.92e-06	ENSG00000085117	-1.07791	0.00105747							ENSG00000052841	0.66726	0.00232614	ENSG00000125170	-0.834486	0.00129066
	ENSG00000188785	1.04528	0.0126336	ENSG00000134697	-1.07717	3.41e-06							ENSG00000143641	0.666937	0.0142872	ENSG00000142871	-0.833499	0.00380138
	ENSG00000198743	1.04516	1.75e-05	ENSG00000113456	-1.07715	1.07e-05							ENSG00000100030	0.666758	0.00244119	ENSG00000173598	-0.832806	0.000517146
	ENSG00000197128	1.04345	0.00263144	ENSG00000060138	-1.07679	3.16e-08							ENSG00000136802	0.666635	0.00887046	ENSG00000112394	-0.832295	0.0324887
	ENSG00000140948	1.04339	5.64e-05	ENSG00000177946	-1.07653	0.00181619							ENSG00000173334	0.665487	0.00138821	ENSG00000112419	-0.831252	0.00047437
	ENSG00000235859	1.04263	0.038692	ENSG00000167600	-1.07549	1.07e-05							ENSG00000140463	0.664715	0.0110493	ENSG00000129474	-0.83064	0.00149604
	ENSG00000077157	1.0426	0.00238437	ENSG00000137818	-1.07465	3.87e-07							ENSG00000118217	0.664651	0.0150527	ENSG00000157833	-0.829116	0.0043204
	ENSG00000166483	1.04249	1.06e-05	ENSG00000131446	-1.07259	2.63e-08							ENSG00000176022	0.664469	0.0165728	ENSG00000214756	-0.827897	0.00984774
	ENSG00000039319	1.0419	0.000325494	ENSG00000124562	-1.07184	1.26e-08							ENSG00000197226	0.664096	0.0132346	ENSG00000121653	-0.827874	0.0298103
	ENSG00000143379	1.04123	1.59e-05	ENSG00000123136	-1.06958	0.000526424							ENSG00000117335	0.663594	0.00292566	ENSG00000184575	-0.827437	7.6e-05
	ENSG00000168280	1.03971	6.91e-08	ENSG00000197594	-1.06656	1.32e-05							ENSG00000175193	0.663577	0.00494044	ENSG00000149557	-0.826678	0.0129108
	ENSG00000162616	1.03826	0.0312693	ENSG00000105767	-1.06632	0.0354278							ENSG00000135677	0.6631	0.00954421	ENSG00000092853	-0.825847	3.79e-05
	ENSG00000274211	1.03421	6.26e-06	ENSG00000127418	-1.06611	0.0482137							ENSG00000104413	0.663059	0.00109689	ENSG00000060688	-0.824122	0.00530308
	ENSG00000173611	1.03356	0.0126015	ENSG00000213888	-1.06534	0.0262406							ENSG00000139800	0.662013	0.00455836	ENSG00000135596	-0.823757	0.00485226
	ENSG00000248746	1.03029	0.0108554	ENSG00000115652	-1.06523	2.52e-07							ENSG00000169599	0.661008	0.0076446	ENSG00000088888	-0.822667	0.000192837
	ENSG00000170385	1.02882	0.000887989	ENSG00000162490	-1.06488	8.18e-05							ENSG00000179314	0.660098	0.000674122	ENSG00000197019	-0.822511	0.0339588
	ENSG00000165215	1.02862	0.0225369	ENSG00000175274	-1.06424	0.00066729							ENSG00000077380	0.659334	0.00391456	ENSG00000182378	-0.822271	8.7e-07
	ENSG00000140398	1.02692	0.0217309	ENSG00000134758	-1.06265	0.000377874							ENSG00000133606	0.658151	0.00303716	ENSG00000188130	-0.822015	0.0205554
	ENSG00000271430	1.02683	0.0317825	ENSG00000123810	-1.06181	0.0144341							ENSG00000151923	0.657998	0.00120669	ENSG00000102007	-0.821835	0.0422247
	ENSG00000243335	1.02559	0.000131352	ENSG00000239382	-1.06159	0.000809859							ENSG00000117632	0.657347	9.6e-05	ENSG00000280142	-0.8215	0.0254308
	ENSG00000164104	1.02269	1.78e-05	ENSG00000140319	-1.06148	2.03e-07							ENSG00000111846	0.656895	0.000297477	ENSG00000104856	-0.821282	0.00766743
	ENSG00000131149	1.02224	4.89e-07	ENSG00000110080	-1.06075	0.00707423							ENSG00000136014	0.656878	0.005683	ENSG00000124575	-0.820075	0.012726
	ENSG00000198837	1.02171	0.000808701	ENSG00000197147	-1.05997	2.32e-05							ENSG00000172020	0.656719	0.0378016	ENSG00000157259	-0.81952	0.00458367
	ENSG00000010818	1.02085	0.0062044	ENSG00000255198	-1.05987	0.00274089							ENSG00000132749	0.655192	0.0100306	ENSG00000110080	-0.818729	0.0392844
	ENSG00000102401	1.02076	0.000120462	ENSG00000131469	-1.0581	1.22e-06							ENSG00000132604	0.655056	0.0019919	ENSG00000136699	-0.817245	0.000281072
	ENSG00000205758	1.01946	0.00570924	ENSG00000164647	-1.05789	0.040319							ENSG00000173621	0.65471	0.0277881	ENSG00000144713	-0.817077	1.64e-05
	ENSG00000107185	1.01912	4.85e-05	ENSG00000110717	-1.05446	2.34e-06							ENSG00000112655	0.65466	0.00905929	ENSG00000160963	-0.814161	0.000551071
	ENSG00000005483	1.01779	4.82e-07	ENSG00000172336	-1.05441	2.58e-06							ENSG00000005700	0.654312	0.00299515	ENSG00000133678	-0.813369	0.00474286
	ENSG00000164331	1.0174	8.39e-05	ENSG00000108826	-1.0539	1.5e-06							ENSG00000177383	0.653592	0.0169838	ENSG00000169439	-0.811902	0.000978571
	ENSG00000038382	1.01696	1.13e-05	ENSG00000102030	-1.05388	1.58e-05							ENSG00000162407	0.653577	0.0326935	ENSG00000025039	-0.810337	0.00952405
	ENSG00000113300	1.01513	2.33e-07	ENSG00000115884	-1.05313	6.7e-06							ENSG00000198743	0.652695	0.00649447	ENSG00000142330	-0.810193	0.00304923
	ENSG00000177042	1.01466	0.019008	ENSG00000184209	-1.05281	0.000200577							ENSG00000173517	0.651476	0.0112917	ENSG00000083307	-0.809927	0.000605521
	ENSG00000003402	1.0133	0.00121248	ENSG00000084623	-1.05264	1.98e-05							ENSG00000102921	0.650811	0.0129189	ENSG00000166402	-0.808959	0.00657967
	ENSG00000101400	1.01238	0.0266321	ENSG00000033011	-1.05199	0.000351879							ENSG00000116584	0.650618	0.0328894	ENSG00000221968	-0.807757	0.0186291
	ENSG00000142945	1.01203	2.77e-06	ENSG00000198899	-1.05105	3.61e-05							ENSG00000158828	0.650228	0.0228157	ENSG00000171943	-0.807691	0.0396966
	ENSG00000145390	1.01166	4.37e-06	ENSG00000167654	-1.05105	6.65e-05							ENSG00000073921	0.650085	0.000821737	ENSG00000011405	-0.806938	0.000289693
	ENSG00000128052	1.01164	0.0002442	ENSG00000175756	-1.05103	6.81e-08							ENSG00000185236	0.650044	0.0128054	ENSG00000138035	-0.80687	0.000591775
	ENSG00000178177	1.01014	0.000101739	ENSG00000165416	-1.0508	8.24e-07							ENSG00000182287	0.649252	0.000618008	ENSG00000136848	-0.805673	0.0053981
	ENSG00000175048	1.00844	0.00661193	ENSG00000237190	-1.05058	3.77e-05							ENSG00000184014	0.648461	0.0489564	ENSG00000185338	-0.803703	0.0095458
	ENSG00000185274	1.00812	0.000252421	ENSG00000083099	-1.0491	0.000190429							ENSG00000171103	0.648371	0.0486956	ENSG00000188976	-0.80324	0.00133079
	ENSG00000129003	1.00807	0.000473946	ENSG00000188573	-1.04832	0.0281467							ENSG00000175265	0.647461	0.0469581	ENSG00000110583	-0.802664	0.0353432
	ENSG00000188177	1.00807	0.000809859	ENSG00000181991	-1.0478	3.05e-05							ENSG00000166224	0.647299	0.0154302	ENSG00000006740	-0.80238	0.00972337
	ENSG00000054654	1.00626	9.14e-09	ENSG00000158716	-1.04777	0.000176281							ENSG00000173209	0.646862	0.0421955	ENSG00000180891	-0.802155	0.0267722
	ENSG00000166436	1.00561	0.02664	ENSG00000198429	-1.04762	0.00834216							ENSG00000126947	0.645819	0.0447029	ENSG00000172379	-0.801666	0.0455702
	ENSG00000100485	1.00408	0.0159985	ENSG00000181061	-1.04691	6.53e-07							ENSG00000169567	0.644538	0.00141569	ENSG00000113645	-0.801609	0.00129066
	ENSG00000174720	1.00388	2.7e-05	ENSG00000138035	-1.04626	1.61e-05							ENSG00000107679	0.643908	0.00286973	ENSG00000163870	-0.801232	0.020796
	ENSG00000144369	1.0038	0.00500001	ENSG00000167088	-1.046	1.12e-07							ENSG00000142731	0.643021	0.0450701	ENSG00000186017	-0.800299	0.0147614
	ENSG00000110871	1.00296	0.000257115	ENSG00000086827	-1.04549	0.000351879							ENSG00000100600	0.642491	0.0466616	ENSG00000146267	-0.800241	0.0154302
	ENSG00000163624	1.00186	0.000293976	ENSG00000123416	-1.04519	1.12e-05							ENSG00000169598	0.641258	0.0488474	ENSG00000167601	-0.79994	0.0103788
	ENSG00000172915	1.00168	0.00112925	ENSG00000132330	-1.04518	0.017441							ENSG00000143437	0.639799	0.00360287	ENSG00000005249	-0.799092	0.00277413
	ENSG00000272452	1.00004	0.00966183	ENSG00000141522	-1.04382	1.69e-05							ENSG00000149503	0.63944	0.0113873	ENSG00000168259	-0.79838	0.000817225
	ENSG00000173933	0.999233	7.04e-06	ENSG00000136732	-1.0436	5.34e-05							ENSG00000143933	0.639312	0.000452248	ENSG00000270885	-0.79759	0.0198622
	ENSG00000092871	0.998046	0.000576362	ENSG00000112419	-1.04339	3.07e-05							ENSG00000136715	0.639192	0.0059403	ENSG00000171345	-0.797191	0.00011718
	ENSG00000182621	0.997645	0.0470286	ENSG00000173436	-1.04338	0.000214491							ENSG00000145781	0.638886	0.0154302	ENSG00000150779	-0.796232	0.00260891
	ENSG00000186166	0.9967	0.00143684	ENSG00000182774	-1.04314	3.4e-07							ENSG00000067225	0.638849	0.000353024	ENSG00000117450	-0.795827	2.92e-06
	ENSG00000171940	0.994989	3.57e-05	ENSG00000130713	-1.04122	0.000286552							ENSG00000074266	0.638194	0.0116108	ENSG00000156502	-0.795594	0.0255653
	ENSG00000279978	0.993584	0.00927033	ENSG00000011422	-1.0406	0.00026856							ENSG00000153574	0.63764	0.0221375	ENSG00000179218	-0.794034	6.92e-05
	ENSG00000185668	0.993433	0.00425321	ENSG00000146267	-1.03926	0.00179358							ENSG00000114796	0.636934	0.0138006	ENSG00000128228	-0.79249	0.00105111
	ENSG00000162105	0.992007	0.00347701	ENSG00000125968	-1.03916	0.000700926							ENSG00000130309	0.636346	0.00106999	ENSG00000189306	-0.791808	0.00290402
	ENSG00000164828	0.991836	0.00137835	ENSG00000147027	-1.03787	0.000740449							ENSG00000100744	0.636051	0.0134875	ENSG00000110713	-0.790523	0.0458621
	ENSG00000121904	0.99099	0.029034	ENSG00000136933	-1.03602	0.000520345							ENSG00000138078	0.636045	0.00522162	ENSG00000070669	-0.79031	0.0012902
	ENSG00000078043	0.990555	5.92e-06	ENSG00000163814	-1.0357	0.000125384							ENSG00000090530	0.635844	0.0114447	ENSG00000183684	-0.790284	0.00206279
	ENSG00000115109	0.990552	0.00268877	ENSG00000163032	-1.03487	0.00787053							ENSG00000196670	0.63547	0.0100051	ENSG00000159712	-0.789447	0.0139079
	ENSG00000171365	0.990212	0.00339609	ENSG00000128973	-1.03447	0.00011214							ENSG00000171033	0.634884	0.0259735	ENSG00000110717	-0.789169	0.000247044
	ENSG00000110888	0.989935	0.000756687	ENSG00000162772	-1.03336	0.0148449							ENSG00000089159	0.634639	0.00145181	ENSG00000141985	-0.787779	0.000649312
	ENSG00000154917	0.989768	0.00908736	ENSG00000175701	-1.03333	0.000740816							ENSG00000151148	0.63448	0.00757856	ENSG00000226137	-0.787769	0.0345315
	ENSG00000133985	0.989122	5.15e-06	ENSG00000204568	-1.03319	4.1e-07							ENSG00000156299	0.634249	0.0457333	ENSG00000170468	-0.787525	0.00053541
	ENSG00000139437	0.988875	0.0143381	ENSG00000214026	-1.03223	0.00618291							ENSG00000101003	0.633742	0.00493756	ENSG00000131446	-0.787044	2e-05
	ENSG00000164187	0.986362	0.00284379	ENSG00000007520	-1.03215	1.46e-06							ENSG00000119778	0.632342	0.0305334	ENSG00000142541	-0.787015	4.31e-05
	ENSG00000125398	0.986119	0.0196759	ENSG00000101294	-1.03092	0.000311706							ENSG00000147162	0.632272	0.00488228	ENSG00000275234	-0.785604	0.0260422
	ENSG00000234616	0.985491	0.00373427	ENSG00000138326	-1.02849	4.33e-07							ENSG00000090932	0.632005	0.0267153	ENSG00000129521	-0.785081	0.0186742
	ENSG00000096717	0.984042	2.69e-05	ENSG00000170468	-1.02843	1.62e-05							ENSG00000106603	0.631985	0.00182997	ENSG00000198860	-0.782588	0.0156998
	ENSG00000100918	0.983877	0.00164497	ENSG00000204209	-1.02793	2.47e-05							ENSG00000171735	0.631884	0.0059392	ENSG00000175467	-0.782582	0.032982
	ENSG00000107537	0.983484	0.000745522	ENSG00000254093	-1.02778	0.000520132							ENSG00000089094	0.631398	0.014862	ENSG00000273247	-0.780489	0.0486956
	ENSG00000144134	0.982685	0.0350886	ENSG00000110047	-1.02731	3.88e-05							ENSG00000108039	0.630798	0.002695	ENSG00000103994	-0.779453	8.15e-05
	ENSG00000164659	0.979906	0.00883953	ENSG00000116455	-1.02687	0.00128489							ENSG00000132182	0.630447	0.00177254	ENSG00000133789	-0.778313	0.00176838
	ENSG00000166845	0.979269	0.000996478	ENSG00000114026	-1.02361	0.000283492							ENSG00000162775	0.630121	0.0140426	ENSG00000128596	-0.777874	0.00963111
	ENSG00000132688	0.977781	5.42e-05	ENSG00000137547	-1.02264	4.48e-06							ENSG00000158769	0.628344	0.000525265	ENSG00000134291	-0.777368	0.0281959
	ENSG00000185630	0.977681	1.47e-06	ENSG00000104980	-1.02231	1.6e-05							ENSG00000092068	0.627683	0.013969	ENSG00000108518	-0.776817	0.000148492
	ENSG00000166105	0.977402	0.0163797	ENSG00000133265	-1.02227	0.0013996							ENSG00000124222	0.627196	0.017905	ENSG00000124588	-0.775662	0.00209797
	ENSG00000136828	0.976093	0.00847814	ENSG00000173674	-1.02198	6.15e-07							ENSG00000137185	0.626294	0.0330744	ENSG00000232112	-0.775644	3.76e-05
	ENSG00000159459	0.975896	0.00773259	ENSG00000110583	-1.02177	0.00723095							ENSG00000102096	0.625894	0.00123718	ENSG00000052749	-0.775093	0.0184113
	ENSG00000007384	0.975349	0.0278937	ENSG00000166801	-1.01916	9.11e-05							ENSG00000104064	0.6256	0.00496837	ENSG00000119599	-0.774089	0.036211
	ENSG00000184402	0.975096	0.0031655	ENSG00000160345	-1.01739	0.0168206							ENSG00000074696	0.622773	0.000151732	ENSG00000033011	-0.773826	0.00887535
	ENSG00000177189	0.973364	0.00923226	ENSG00000146733	-1.01658	0.00130022							ENSG00000025772	0.622369	0.00217723	ENSG00000106624	-0.772364	0.0192893
	ENSG00000148343	0.972937	0.0249866	ENSG00000092853	-1.01617	1.84e-06							ENSG00000134986	0.622281	0.0147614	ENSG00000104980	-0.772256	0.000772808
	ENSG00000259891	0.972533	0.0250622	ENSG00000249532	-1.01608	6.28e-05							ENSG00000114520	0.622259	0.0129189	ENSG00000011422	-0.770426	0.00656012
	ENSG00000087274	0.97235	9.25e-05	ENSG00000277149	-1.01446	0.0181212							ENSG00000123094	0.621936	0.0311183	ENSG00000120800	-0.770158	0.0194851
	ENSG00000148400	0.972042	0.000130065	ENSG00000165916	-1.01443	2.05e-05							ENSG00000136451	0.621839	0.0104062	ENSG00000177225	-0.76882	0.00042255
	ENSG00000120162	0.971205	4.5e-05	ENSG00000213585	-1.0143	1.05e-08							ENSG00000108671	0.621259	0.00344728	ENSG00000130702	-0.768331	0.00857144
	ENSG00000085224	0.968633	5.32e-07	ENSG00000135698	-1.01412	7.87e-07							ENSG00000148834	0.619893	0.0297593	ENSG00000214706	-0.768323	0.00247312
	ENSG00000121274	0.968512	2.58e-05	ENSG00000146574	-1.01331	0.000112246							ENSG00000133424	0.619195	0.0191766	ENSG00000227057	-0.766604	0.00134778
	ENSG00000180543	0.965994	0.00570746	ENSG00000124374	-1.01288	0.000865118							ENSG00000174282	0.617128	0.0420951	ENSG00000183527	-0.765971	0.000303322
	ENSG00000161800	0.965618	0.0168066	ENSG00000140416	-1.01255	3.15e-06							ENSG00000116288	0.616779	0.00136353	ENSG00000062485	-0.764956	0.000633224
	ENSG00000063587	0.965053	0.0161087	ENSG00000160688	-1.01084	0.000210017							ENSG00000138279	0.615465	0.0191408	ENSG00000160613	-0.764857	0.00241926
	ENSG00000165392	0.963629	8.1e-05	ENSG00000143319	-1.01071	6.97e-05							ENSG00000150093	0.615372	0.0175524	ENSG00000160050	-0.762539	0.000626871
	ENSG00000109920	0.963339	1.4e-05	ENSG00000082153	-1.01055	0.000103384							ENSG00000101138	0.614515	0.0126104	ENSG00000117399	-0.762518	0.000196632
	ENSG00000145147	0.963023	0.0460515	ENSG00000142676	-1.00819	1.53e-08							ENSG00000074047	0.614239	0.0299257	ENSG00000111670	-0.762374	0.00323233
	ENSG00000114127	0.960756	0.00219966	ENSG00000130768	-1.00707	0.00115212							ENSG00000123395	0.614225	0.00992509	ENSG00000157227	-0.761311	0.00658168
	ENSG00000167081	0.960576	6.83e-06	ENSG00000164344	-1.007	0.00416594							ENSG00000115808	0.613654	0.00969638	ENSG00000108639	-0.760764	0.000411338
	ENSG00000109107	0.959153	0.000770747	ENSG00000196998	-1.00694	0.0311037							ENSG00000106829	0.613557	0.00845333	ENSG00000175854	-0.760742	0.00538236
	ENSG00000077097	0.958823	1.06e-07	ENSG00000125912	-1.00629	4.03e-08							ENSG00000127948	0.612373	0.00621314	ENSG00000143537	-0.760715	0.00996296
	ENSG00000254277	0.958463	3.74e-06	ENSG00000168569	-1.00614	1.33e-05							ENSG00000007168	0.612325	0.00391862	ENSG00000198467	-0.760388	0.000725245
	ENSG00000171044	0.957748	0.0030301	ENSG00000180035	-1.00583	7.53e-06							ENSG00000105656	0.61204	0.0428603	ENSG00000109572	-0.76036	0.000619193
	ENSG00000118276	0.953879	0.00245815	ENSG00000140990	-1.00526	1.42e-07							ENSG00000154518	0.611821	0.00193314	ENSG00000167702	-0.759462	0.0131302
	ENSG00000174282	0.952183	0.00159127	ENSG00000228716	-1.00508	0.00150723							ENSG00000070831	0.611513	0.000983378	ENSG00000163814	-0.759407	0.00462441
	ENSG00000074054	0.952155	6.63e-05	ENSG00000136463	-1.00449	0.000314157							ENSG00000122591	0.611196	0.0109146	ENSG00000134207	-0.758375	0.0129189
	ENSG00000166783	0.951791	9.25e-05	ENSG00000103005	-1.00428	9.4e-05							ENSG00000147872	0.609843	0.00327227	ENSG00000147596	-0.758193	0.000267995
	ENSG00000170776	0.949944	0.000161125	ENSG00000181274	-1.00416	2.74e-05							ENSG00000118496	0.608882	0.0157035	ENSG00000182004	-0.757201	0.000772808
	ENSG00000102786	0.949908	0.00102168	ENSG00000180822	-1.00341	1.2e-05							ENSG00000094975	0.608861	0.00249414	ENSG00000125755	-0.757126	0.00613659
	ENSG00000143862	0.949303	1.3e-06	ENSG00000091986	-1.00186	0.0108674							ENSG00000206503	0.608318	0.001081	ENSG00000099381	-0.757107	0.0018399
	ENSG00000173517	0.948165	0.000305572	ENSG00000154065	-1.00112	0.0478773							ENSG00000112685	0.60771	0.00730889	ENSG00000120913	-0.756795	0.0333566
	ENSG00000139163	0.947547	0.001124	ENSG00000110172	-1.001	0.00847834							ENSG00000066777	0.606172	0.00653469	ENSG00000141965	-0.756094	0.00360287
	ENSG00000235961	0.94703	0.0281769	ENSG00000188157	-1.0001	0.0330041							ENSG00000177565	0.605772	0.00052813	ENSG00000060138	-0.754944	4.63e-05
	ENSG00000164118	0.946162	0.0053852	ENSG00000257122	-0.997906	0.045126							ENSG00000140564	0.605027	0.0115457	ENSG00000196576	-0.754395	0.0300772
	ENSG00000170919	0.945634	0.0293106	ENSG00000108298	-0.997311	9.67e-08							ENSG00000053371	0.604974	0.0221375	ENSG00000116667	-0.753733	0.000945981
	ENSG00000220205	0.944207	0.0248174	ENSG00000118363	-0.996679	0.0171841							ENSG00000143761	0.604673	9.03e-05	ENSG00000176728	-0.75315	0.0191229
	ENSG00000127995	0.944126	0.00138792	ENSG00000155368	-0.99592	6.36e-07							ENSG00000163872	0.604642	0.0438148	ENSG00000150457	-0.752033	0.00301633
	ENSG00000130540	0.94281	0.000536951	ENSG00000099800	-0.995823	4.25e-07							ENSG00000157869	0.604419	0.0459162	ENSG00000117395	-0.750907	0.0102354
	ENSG00000131788	0.940656	0.001295	ENSG00000171497	-0.995077	8.44e-05							ENSG00000198846	0.604211	0.0301689	ENSG00000128739	-0.750506	0.00121744
	ENSG00000102271	0.940314	0.0128442	ENSG00000111875	-0.994759	0.0022381							ENSG00000198060	0.604015	0.0340843	ENSG00000155254	-0.750458	0.00562948
	ENSG00000107105	0.939234	0.00157817	ENSG00000115129	-0.994346	0.0104205							ENSG00000100528	0.603808	0.00826515	ENSG00000253368	-0.74897	0.00111596
	ENSG00000119139	0.937801	1.37e-05	ENSG00000168461	-0.99105	1.77e-07							ENSG00000182093	0.603481	0.0370864	ENSG00000166352	-0.745799	0.00597888
	ENSG00000075303	0.937767	0.0292165	ENSG00000166794	-0.990618	0.00434179							ENSG00000185627	0.603185	0.00182635	ENSG00000279457	-0.745181	0.0493896
	ENSG00000172461	0.937109	0.0280613	ENSG00000188763	-0.990505	0.0225203							ENSG00000186625	0.602553	0.0356278	ENSG00000115541	-0.744937	0.000106877
	ENSG00000075420	0.936363	0.0025363	ENSG00000154080	-0.989796	0.0262289							ENSG00000173113	0.602226	0.000540827	ENSG00000084628	-0.741786	0.00225895
	ENSG00000269990	0.936009	0.0484059	ENSG00000182004	-0.988411	2.99e-05							ENSG00000110321	0.60222	0.00221232	ENSG00000068137	-0.741691	0.00888686
	ENSG00000134574	0.934676	0.00159127	ENSG00000172172	-0.988344	4.65e-06							ENSG00000273611	0.60039	0.00768716	ENSG00000123384	-0.741497	0.00357912
	ENSG00000164199	0.931612	0.000479414	ENSG00000101160	-0.986501	0.0100324							ENSG00000115073	0.599056	0.00276493	ENSG00000163590	-0.74031	0.0186291
	ENSG00000183765	0.930715	0.000795472	ENSG00000157227	-0.984783	0.000712589							ENSG00000143436	0.59883	0.0144238	ENSG00000234127	-0.739137	0.0300772
	ENSG00000104722	0.930428	0.000586454	ENSG00000104689	-0.98221	0.00156468							ENSG00000156471	0.597781	0.0115903	ENSG00000167900	-0.739036	0.00391456
	ENSG00000175161	0.929908	0.00500165	ENSG00000166166	-0.98218	0.0185017							ENSG00000144233	0.596888	0.0212656	ENSG00000135486	-0.739018	7.65e-06
	ENSG00000106278	0.929675	0.000409171	ENSG00000168256	-0.981843	6.36e-07							ENSG00000066044	0.596745	0.00040414	ENSG00000142002	-0.738215	0.0104407
	ENSG00000214357	0.929608	0.000877737	ENSG00000159352	-0.980336	1.06e-06							ENSG00000059573	0.596243	0.0213397	ENSG00000166164	-0.737911	0.000197546
	ENSG00000096093	0.929581	0.0249506	ENSG00000215114	-0.980038	0.0317825							ENSG00000109332	0.595955	0.000252426	ENSG00000078295	-0.737859	0.0204027
	ENSG00000197121	0.929143	0.000720317	ENSG00000187607	-0.979717	0.0480423							ENSG00000036549	0.595831	0.0226261	ENSG00000214796	-0.73769	0.0497354
	ENSG00000181827	0.929019	0.000133683	ENSG00000151012	-0.979335	4.38e-05							ENSG00000104331	0.595801	0.0330949	ENSG00000116898	-0.736197	0.00411627
	ENSG00000067225	0.928327	6.7e-07	ENSG00000168938	-0.97823	0.0310193							ENSG00000125249	0.594558	0.0311775	ENSG00000135972	-0.734449	0.000550966
	ENSG00000121957	0.927904	0.00504292	ENSG00000005882	-0.977276	0.0335367							ENSG00000092841	0.59445	0.00254938	ENSG00000183696	-0.734083	0.0268926
	ENSG00000087842	0.925272	0.00252002	ENSG00000213025	-0.977111	0.0161708							ENSG00000168101	0.594435	0.0105642	ENSG00000196535	-0.733698	0.023699
	ENSG00000139350	0.922346	9.25e-05	ENSG00000176473	-0.976876	0.0109063							ENSG00000092978	0.594335	0.0467356	ENSG00000143375	-0.733687	0.0159824
	ENSG00000157426	0.921718	0.00124146	ENSG00000144649	-0.976708	0.0316878							ENSG00000124207	0.593027	0.00557449	ENSG00000125741	-0.733162	0.0102354
	ENSG00000108984	0.921492	0.000453351	ENSG00000173898	-0.976469	0.0141164							ENSG00000169744	0.592899	0.0495055	ENSG00000088038	-0.733133	0.0136662
	ENSG00000040199	0.918664	0.0367794	ENSG00000158156	-0.976125	0.00263144							ENSG00000102054	0.592786	0.00118518	ENSG00000180822	-0.732965	0.00102886
	ENSG00000273015	0.917052	0.0108578	ENSG00000131127	-0.975292	0.012734							ENSG00000131089	0.592585	0.0358797	ENSG00000165802	-0.732873	0.00481279
	ENSG00000146700	0.916069	0.030434	ENSG00000176973	-0.975177	0.0194614							ENSG00000213186	0.592175	0.0288258	ENSG00000149970	-0.732024	0.0378986
	ENSG00000121064	0.915713	0.00894386	ENSG00000137710	-0.974276	6.03e-06							ENSG00000120697	0.590851	0.0296488	ENSG00000170638	-0.730889	0.000260946
	ENSG00000095564	0.915636	0.000486822	ENSG00000050393	-0.973869	9.67e-05							ENSG00000158604	0.590772	0.0227268	ENSG00000069849	-0.729582	0.000265321
	ENSG00000130856	0.915387	0.0140386	ENSG00000155621	-0.973488	0.00812679							ENSG00000126214	0.590738	0.00513344	ENSG00000180385	-0.728913	0.000583347
	ENSG00000122126	0.91393	0.00471907	ENSG00000113068	-0.973212	0.000108576							ENSG00000213563	0.59033	0.0494095	ENSG00000142408	-0.727863	0.0256464
	ENSG00000154928	0.913558	0.00930262	ENSG00000159210	-0.973049	7.14e-08							ENSG00000124225	0.589107	0.0233194	ENSG00000065518	-0.72723	0.000123196
	ENSG00000110002	0.911786	0.00461938	ENSG00000181472	-0.972487	0.00567596							ENSG00000145423	0.589101	0.00687051	ENSG00000215305	-0.726968	0.0172215
	ENSG00000077549	0.911197	1.44e-07	ENSG00000178381	-0.970858	0.030784							ENSG00000168785	0.588559	0.0388115	ENSG00000177666	-0.726697	0.0433507
	ENSG00000145743	0.910701	0.0407936	ENSG00000175279	-0.970818	0.000705886							ENSG00000123374	0.587854	0.00493217	ENSG00000157617	-0.726656	0.0359372
	ENSG00000129657	0.910269	0.00185636	ENSG00000173486	-0.970624	3.79e-08							ENSG00000154845	0.586736	0.0327291	ENSG00000178104	-0.726146	0.0419504
	ENSG00000101751	0.910191	0.00664424	ENSG00000105281	-0.970346	0.000129884							ENSG00000247315	0.586174	0.00244089	ENSG00000175137	-0.724888	0.0226261
	ENSG00000158402	0.909675	0.00125307	ENSG00000118620	-0.970168	0.00170993							ENSG00000270696	0.586069	0.0169838	ENSG00000100344	-0.723909	0.025751
	ENSG00000137642	0.908166	3.08e-05	ENSG00000118894	-0.969886	0.00562144							ENSG00000143612	0.584977	0.00290823	ENSG00000102172	-0.723876	0.00019584
	ENSG00000167978	0.907304	2.52e-05	ENSG00000135972	-0.969372	1.36e-05							ENSG00000131778	0.584495	0.0027476	ENSG00000135423	-0.723274	0.0454412
	ENSG00000139178	0.906974	0.0477433	ENSG00000065518	-0.969106	1.19e-06							ENSG00000089472	0.583809	0.0235739	ENSG00000160392	-0.722813	0.0235738
	ENSG00000046889	0.906404	0.00251179	ENSG00000111684	-0.967288	0.000221881							ENSG00000135535	0.583703	0.0228276	ENSG00000187325	-0.72275	0.00984774
	ENSG00000111266	0.905175	0.000424673	ENSG00000039560	-0.967029	7.56e-06							ENSG00000197694	0.583304	0.0288258	ENSG00000269190	-0.719811	0.0212195
	ENSG00000259623	0.904514	0.00561591	ENSG00000213337	-0.966146	0.000688923							ENSG00000160691	0.583009	0.012116	ENSG00000128973	-0.719567	0.00755856
	ENSG00000146833	0.903678	0.0227867	ENSG00000143947	-0.964956	6.51e-06							ENSG00000066135	0.58207	0.00502786	ENSG00000170088	-0.719021	0.00780942
	ENSG00000167642	0.903672	1.85e-05	ENSG00000197958	-0.96356	2.29e-08							ENSG00000109814	0.581548	0.00371118	ENSG00000183665	-0.718607	0.0131716
	ENSG00000182919	0.903655	0.00134056	ENSG00000185340	-0.963042	0.00306609							ENSG00000182473	0.580388	0.0128784	ENSG00000107521	-0.716772	0.011266
	ENSG00000162889	0.90352	1.36e-05	ENSG00000136104	-0.962925	0.00216385							ENSG00000183283	0.580215	0.00972337	ENSG00000163584	-0.716552	0.0108241
	ENSG00000177463	0.902297	0.000286234	ENSG00000119705	-0.962896	0.000259272							ENSG00000196781	0.579196	0.00605144	ENSG00000147684	-0.715297	0.000911383
	ENSG00000065621	0.902023	0.0171841	ENSG00000064995	-0.961657	7.04e-06							ENSG00000156531	0.578816	0.00800061	ENSG00000090273	-0.713638	0.000659605
	ENSG00000121297	0.902022	0.0226576	ENSG00000242125	-0.959693	0.00334347							ENSG00000177706	0.5787	0.0195002	ENSG00000167654	-0.71352	0.0069264
	ENSG00000197321	0.901629	0.0396267	ENSG00000134899	-0.959402	0.000698673							ENSG00000121931	0.578647	0.0443977	ENSG00000108774	-0.713427	0.000485798
	ENSG00000149212	0.901157	0.0021505	ENSG00000187051	-0.958083	5.22e-05							ENSG00000072071	0.576926	0.000819124	ENSG00000122674	-0.712054	0.000525265
	ENSG00000168078	0.899872	0.0414401	ENSG00000125970	-0.957803	0.00160764							ENSG00000162604	0.576475	0.00738725	ENSG00000120727	-0.711136	0.0190351
	ENSG00000196268	0.899665	0.0075126	ENSG00000133597	-0.957391	0.0214344							ENSG00000169964	0.573219	0.0357181	ENSG00000214717	-0.711101	0.002048
	ENSG00000100099	0.899323	0.000254726	ENSG00000197312	-0.956618	3.43e-05							ENSG00000080815	0.572164	0.0383284	ENSG00000142798	-0.710651	0.0123304
	ENSG00000130958	0.896948	0.00308723	ENSG00000162413	-0.956611	0.000879906							ENSG00000101752	0.571141	0.00809579	ENSG00000165502	-0.710547	3.86e-05
	ENSG00000103591	0.89689	3.89e-05	ENSG00000160352	-0.955347	0.00023317							ENSG00000197971	0.570938	0.0154302	ENSG00000080819	-0.710315	0.0157398
	ENSG00000005961	0.896496	0.0458952	ENSG00000070814	-0.954572	1.02e-05							ENSG00000122952	0.570894	0.0112163	ENSG00000177700	-0.708982	0.00178176
	ENSG00000118707	0.896083	1.62e-05	ENSG00000145220	-0.954377	0.000141286							ENSG00000181915	0.570617	0.0221375	ENSG00000203875	-0.707308	0.000576437
	ENSG00000170915	0.895423	0.010475	ENSG00000092758	-0.953115	0.000803933							ENSG00000163159	0.570566	0.00951705	ENSG00000168040	-0.706651	0.00168812
	ENSG00000261115	0.894938	0.0112747	ENSG00000102103	-0.952905	0.000652924							ENSG00000092847	0.569554	0.0155403	ENSG00000254505	-0.706575	0.0391252
	ENSG00000181450	0.894485	0.000298524	ENSG00000110200	-0.951528	0.0119537							ENSG00000168002	0.568738	0.0256464	ENSG00000102302	-0.705349	0.0474854
	ENSG00000162604	0.893172	4.28e-05	ENSG00000232301	-0.951265	0.0016796							ENSG00000010270	0.568655	0.0498345	ENSG00000111640	-0.704894	0.00125563
	ENSG00000156162	0.891596	0.00564499	ENSG00000185803	-0.951185	0.000119657							ENSG00000074356	0.567979	0.0278228	ENSG00000129932	-0.704678	0.0274034
	ENSG00000124496	0.891419	0.00203006	ENSG00000058262	-0.950719	1.2e-05							ENSG00000129933	0.567814	0.0291176	ENSG00000105298	-0.704345	0.0175524
	ENSG00000168795	0.888087	0.00172718	ENSG00000167670	-0.950719	5.77e-06							ENSG00000131747	0.567259	0.00197421	ENSG00000085231	-0.703221	0.0485906
	ENSG00000155008	0.887787	0.00795316	ENSG00000105173	-0.950551	0.000136071							ENSG00000142856	0.566939	0.0251702	ENSG00000173812	-0.702373	1.52e-05
	ENSG00000198945	0.887216	0.00970775	ENSG00000184164	-0.950454	0.000646537							ENSG00000135341	0.566388	0.00221232	ENSG00000169241	-0.701094	0.0182566
	ENSG00000132849	0.887145	0.00211179	ENSG00000144120	-0.949863	0.00104078							ENSG00000153130	0.565186	0.0179633	ENSG00000183617	-0.700735	0.0256464
	ENSG00000145794	0.886603	0.0184835	ENSG00000171421	-0.949554	0.00807903							ENSG00000166326	0.565025	0.0075853	ENSG00000162413	-0.700608	0.0139488
	ENSG00000141682	0.886008	2.42e-05	ENSG00000127540	-0.949231	1.17e-06							ENSG00000086065	0.56444	0.00543866	ENSG00000130159	-0.700476	0.0124127
	ENSG00000054116	0.884536	0.000298524	ENSG00000172348	-0.949088	0.0305839							ENSG00000116560	0.564288	0.00609136	ENSG00000153250	-0.700369	7.56e-05
	ENSG00000173681	0.884482	0.00954352	ENSG00000171130	-0.948578	0.0412369							ENSG00000147255	0.563517	0.0335657	ENSG00000141504	-0.698846	0.00295587
	ENSG00000101447	0.8843	0.000355	ENSG00000163719	-0.946842	0.000952968							ENSG00000068697	0.562121	0.0117335	ENSG00000167985	-0.697738	0.0234823
	ENSG00000090487	0.883903	0.000931846	ENSG00000116649	-0.946214	4.79e-05							ENSG00000142449	0.561749	0.0185543	ENSG00000181929	-0.697681	0.0298103
	ENSG00000067048	0.882651	2.9e-05	ENSG00000125648	-0.945195	0.0197446							ENSG00000197601	0.561048	0.00845183	ENSG00000108262	-0.696822	0.0127398
	ENSG00000140534	0.882344	0.00188872	ENSG00000134419	-0.944636	1.3e-05							ENSG00000144566	0.561036	0.00713735	ENSG00000196937	-0.69661	0.0454706
	ENSG00000140526	0.882143	0.000232086	ENSG00000124074	-0.944565	0.0213267							ENSG00000072364	0.558541	0.0129373	ENSG00000173226	-0.693198	0.00547339
	ENSG00000093072	0.881615	0.0142563	ENSG00000147155	-0.944363	4.09e-05							ENSG00000196935	0.558507	0.0366962	ENSG00000103111	-0.69184	0.00169848
	ENSG00000107938	0.881603	0.00159127	ENSG00000204264	-0.944135	0.000793953							ENSG00000148200	0.556886	0.0119395	ENSG00000146263	-0.690843	0.0206178
	ENSG00000134247	0.880602	0.00782024	ENSG00000090520	-0.944005	5.26e-05							ENSG00000175063	0.556722	0.0132814	ENSG00000170085	-0.690501	0.0311775
	ENSG00000162885	0.879597	0.0204538	ENSG00000160050	-0.943756	5.27e-05							ENSG00000065809	0.556114	0.0289288	ENSG00000138768	-0.689146	0.000315153
	ENSG00000141959	0.87943	2.3e-05	ENSG00000100379	-0.943711	8.07e-05							ENSG00000164975	0.555773	0.0414634	ENSG00000084623	-0.685953	0.00507152
	ENSG00000215252	0.879251	0.00386499	ENSG00000011376	-0.942391	0.000158924							ENSG00000106615	0.553271	0.0221321	ENSG00000111875	-0.685337	0.0425209
	ENSG00000008300	0.879169	0.0121978	ENSG00000139719	-0.941023	5.56e-05							ENSG00000166582	0.553152	0.0143398	ENSG00000182173	-0.685294	0.010863
	ENSG00000149311	0.87916	0.000905747	ENSG00000142686	-0.939742	0.0341779							ENSG00000137845	0.552595	0.0475697	ENSG00000114026	-0.684165	0.0171273
	ENSG00000067992	0.878285	0.0171457	ENSG00000101773	-0.938434	2.22e-05							ENSG00000186591	0.551952	0.00407382	ENSG00000113456	-0.682152	0.00597081
	ENSG00000146729	0.878253	5.68e-05	ENSG00000214717	-0.93808	8.25e-05							ENSG00000167552	0.551641	0.017023	ENSG00000129245	-0.681557	0.000791113
	ENSG00000115760	0.877845	0.00201576	ENSG00000069849	-0.937343	9.44e-06							ENSG00000197555	0.550565	0.0100629	ENSG00000185163	-0.680822	0.0131993
	ENSG00000197694	0.877699	0.00104109	ENSG00000124659	-0.936248	0.00139735							ENSG00000165322	0.548921	0.0255671	ENSG00000141524	-0.680794	0.00781157
	ENSG00000117868	0.876978	0.00314434	ENSG00000108639	-0.935903	3.77e-05							ENSG00000119139	0.548295	0.0110234	ENSG00000099341	-0.680743	0.000400613
	ENSG00000251369	0.876398	0.00835722	ENSG00000115762	-0.935654	1.91e-05							ENSG00000169635	0.547478	0.00665748	ENSG00000046604	-0.679992	0.00131811
	ENSG00000137266	0.876245	0.000877806	ENSG00000224578	-0.93533	0.002078							ENSG00000165832	0.545084	0.00672557	ENSG00000101084	-0.679828	0.00494044
	ENSG00000110844	0.875578	0.0100527	ENSG00000129195	-0.935181	2.5e-05							ENSG00000180370	0.544913	0.0113636	ENSG00000196387	-0.67794	0.019435
	ENSG00000196712	0.875112	0.000998473	ENSG00000103994	-0.9351	1.02e-05							ENSG00000160213	0.544399	0.0116221	ENSG00000142546	-0.677701	0.00104212
	ENSG00000103544	0.874405	0.000790027	ENSG00000031691	-0.934381	0.00664494							ENSG00000038274	0.543892	0.0191712	ENSG00000182175	-0.676419	0.0123124
	ENSG00000185800	0.874128	0.0175515	ENSG00000143753	-0.93339	0.0262289							ENSG00000160679	0.54372	0.0101728	ENSG00000114982	-0.673386	0.00244089
	ENSG00000138640	0.872974	0.0254405	ENSG00000126524	-0.932568	0.0088329							ENSG00000182481	0.542791	0.0136362	ENSG00000173486	-0.672668	7.82e-05
	ENSG00000149503	0.872675	0.000790027	ENSG00000172590	-0.932487	1.72e-05							ENSG00000147533	0.542765	0.0145109	ENSG00000075407	-0.672602	0.0401693
	ENSG00000033867	0.872458	2.06e-05	ENSG00000197879	-0.931969	2.95e-05							ENSG00000167693	0.541784	0.00780942	ENSG00000160075	-0.669943	0.000817225
	ENSG00000011677	0.871849	0.0162988	ENSG00000059691	-0.931746	0.00571173							ENSG00000168061	0.541706	0.0362901	ENSG00000101220	-0.668959	0.032852
	ENSG00000144357	0.87173	0.0167657	ENSG00000169976	-0.930949	3.25e-05							ENSG00000154370	0.541121	0.0144739	ENSG00000137710	-0.668521	0.00139558
	ENSG00000198961	0.871646	1.72e-05	ENSG00000174886	-0.930703	5.97e-05							ENSG00000050344	0.540692	0.0100812	ENSG00000146416	-0.668465	0.016679
	ENSG00000151612	0.871513	0.000165598	ENSG00000130255	-0.930206	1.27e-06							ENSG00000054277	0.539975	0.0425822	ENSG00000144381	-0.668382	0.000913934
	ENSG00000179152	0.871317	0.0348669	ENSG00000119559	-0.930133	6.92e-05							ENSG00000109046	0.53929	0.0136044	ENSG00000093000	-0.668071	0.00543866
	ENSG00000107874	0.870202	0.0319432	ENSG00000011332	-0.929666	0.0128684							ENSG00000085719	0.53851	0.0322421	ENSG00000173542	-0.667985	0.0100723
	ENSG00000162434	0.869652	0.00444881	ENSG00000155906	-0.929526	0.0156515							ENSG00000171940	0.537412	0.0293844	ENSG00000123159	-0.667739	0.0127561
	ENSG00000147044	0.869509	0.00097398	ENSG00000120694	-0.928968	0.00495702							ENSG00000154096	0.536386	0.0484561	ENSG00000167136	-0.667696	0.0127493
	ENSG00000134871	0.868508	0.00386499	ENSG00000120800	-0.928654	0.00670387							ENSG00000092421	0.536328	0.0234823	ENSG00000151366	-0.667609	0.00300073
	ENSG00000039650	0.868012	0.0002846	ENSG00000198604	-0.92774	0.00994155							ENSG00000114346	0.535842	0.0176227	ENSG00000112576	-0.667284	0.0327543
	ENSG00000159712	0.867302	0.0133155	ENSG00000125977	-0.927167	1.3e-06							ENSG00000106609	0.535821	0.0178195	ENSG00000276529	-0.667022	0.0463489
	ENSG00000163872	0.866209	0.0040336	ENSG00000103145	-0.926251	0.00137533							ENSG00000143924	0.535747	0.0388115	ENSG00000156873	-0.665943	0.0300772
	ENSG00000130544	0.865742	0.0262406	ENSG00000106245	-0.926005	1.34e-05							ENSG00000090861	0.535176	0.0158029	ENSG00000163444	-0.665424	0.0161686
	ENSG00000127663	0.86538	0.00491982	ENSG00000100478	-0.924139	0.0266319							ENSG00000125356	0.534706	0.0175524	ENSG00000147394	-0.664405	0.0455119
	ENSG00000166426	0.864144	0.00288779	ENSG00000074211	-0.9239	0.00581882							ENSG00000137337	0.533909	0.0192647	ENSG00000186468	-0.663311	0.000105273
	ENSG00000121741	0.86286	1.8e-05	ENSG00000123600	-0.923253	0.000387151							ENSG00000147180	0.531534	0.045797	ENSG00000158715	-0.662942	0.0307258
	ENSG00000132122	0.862164	0.0462796	ENSG00000132780	-0.921327	5.72e-07							ENSG00000198642	0.530808	0.0094363	ENSG00000198034	-0.662634	0.00535119
	ENSG00000147454	0.861752	2.37e-05	ENSG00000136868	-0.92129	0.000160755							ENSG00000130638	0.530439	0.00493129	ENSG00000141522	-0.661857	0.0066669
	ENSG00000187961	0.859176	0.00366503	ENSG00000168090	-0.920279	9.07e-06							ENSG00000143702	0.529897	0.0463489	ENSG00000166619	-0.661619	0.00127043
	ENSG00000050438	0.858192	0.0251791	ENSG00000172115	-0.9198	2.94e-06							ENSG00000143401	0.529453	0.0217841	ENSG00000159217	-0.65756	0.000551071
	ENSG00000167302	0.857857	0.0085147	ENSG00000100296	-0.919469	0.000697141							ENSG00000173039	0.52867	0.0322421	ENSG00000152193	-0.657377	0.0468198
	ENSG00000177200	0.857174	0.000643021	ENSG00000145494	-0.919052	4.74e-07							ENSG00000115944	0.528367	0.0069264	ENSG00000155366	-0.655746	0.026093
	ENSG00000145687	0.85704	0.0150841	ENSG00000100325	-0.918843	0.00702621							ENSG00000138674	0.528037	0.016106	ENSG00000213585	-0.6555	0.000149739
	ENSG00000136854	0.857029	0.00903645	ENSG00000185787	-0.918203	1.77e-08							ENSG00000125991	0.52502	0.0435623	ENSG00000152661	-0.655446	0.028548
	ENSG00000169710	0.856104	0.000839891	ENSG00000180953	-0.917772	0.0130788							ENSG00000204463	0.524147	0.0194851	ENSG00000133265	-0.655219	0.0486956
	ENSG00000146414	0.855633	0.00519057	ENSG00000203760	-0.917672	1.8e-05							ENSG00000087077	0.523333	0.0135122	ENSG00000071082	-0.655003	0.000377785
	ENSG00000162755	0.854967	0.0434578	ENSG00000267100	-0.917652	0.000231784							ENSG00000164111	0.522253	0.0486956	ENSG00000101294	-0.654212	0.0228157
	ENSG00000170581	0.854488	0.0169325	ENSG00000167461	-0.916803	0.00143159							ENSG00000173273	0.521966	0.043633	ENSG00000170464	-0.652373	0.0232294
	ENSG00000082258	0.854242	0.00715436	ENSG00000010803	-0.916706	0.000854111							ENSG00000120333	0.52184	0.0442697	ENSG00000269609	-0.650447	0.0377811
	ENSG00000259959	0.854166	0.00700985	ENSG00000139531	-0.916683	0.000181725							ENSG00000166783	0.521439	0.0366962	ENSG00000213923	-0.650193	0.0117899
	ENSG00000185728	0.854071	6.03e-07	ENSG00000092208	-0.916576	0.000952968							ENSG00000014824	0.520617	0.0125706	ENSG00000105993	-0.65003	0.00597081
	ENSG00000140262	0.853365	9.92e-05	ENSG00000166260	-0.915929	0.000110202							ENSG00000100934	0.520528	0.0398125	ENSG00000070756	-0.649537	0.00201242
	ENSG00000182504	0.85281	0.00989667	ENSG00000070669	-0.915477	0.000495325							ENSG00000162702	0.520365	0.00757736	ENSG00000112365	-0.648019	0.0454412
	ENSG00000224905	0.852403	0.0137033	ENSG00000149485	-0.915458	0.000192058							ENSG00000138032	0.519978	0.0131627	ENSG00000075643	-0.647654	0.0435623
	ENSG00000138658	0.852018	0.00356377	ENSG00000197785	-0.914427	0.000681524							ENSG00000197746	0.519679	0.00188349	ENSG00000125968	-0.646523	0.0376524
	ENSG00000136811	0.851851	0.00842557	ENSG00000182957	-0.914248	0.0101367							ENSG00000033800	0.519136	0.0423559	ENSG00000196204	-0.64631	0.0312073
	ENSG00000114520	0.847683	0.000998242	ENSG00000106400	-0.913488	0.00111057							ENSG00000166086	0.518794	0.0468997	ENSG00000086102	-0.645941	0.0216593
	ENSG00000144395	0.847643	0.00234306	ENSG00000110619	-0.913311	2.38e-06							ENSG00000136986	0.518684	0.0370864	ENSG00000104915	-0.645073	0.00582335
	ENSG00000113648	0.84723	0.000915963	ENSG00000127884	-0.912644	6.76e-05							ENSG00000072042	0.515388	0.0476243	ENSG00000003509	-0.64311	0.0225094
	ENSG00000257923	0.844695	9.25e-05	ENSG00000239900	-0.911728	3.15e-05							ENSG00000136536	0.515271	0.0108316	ENSG00000147457	-0.640643	0.0215232
	ENSG00000137812	0.843277	0.00555549	ENSG00000232858	-0.910893	0.0333293							ENSG00000140320	0.514835	0.0424915	ENSG00000099725	-0.640341	0.0267184
	ENSG00000116984	0.843039	0.00393241	ENSG00000122694	-0.910853	0.0198964							ENSG00000154059	0.514511	0.0191031	ENSG00000269858	-0.638496	0.00468872
	ENSG00000129472	0.841683	0.000282415	ENSG00000198034	-0.910186	0.000221529							ENSG00000147065	0.514036	0.0139079	ENSG00000184428	-0.63835	0.00272374
	ENSG00000164073	0.84136	0.0392757	ENSG00000125454	-0.909802	0.0349795							ENSG00000141030	0.512609	0.0263346	ENSG00000092203	-0.638338	0.00261842
	ENSG00000269918	0.840976	0.0184835	ENSG00000115641	-0.909712	0.00331433							ENSG00000107854	0.511075	0.0393533	ENSG00000257267	-0.637313	0.0180538
	ENSG00000059758	0.838208	0.0341744	ENSG00000136522	-0.908884	0.000392479							ENSG00000129472	0.509417	0.0296422	ENSG00000083635	-0.637255	0.014862
	ENSG00000115904	0.837433	0.000620948	ENSG00000186468	-0.908006	4.68e-07							ENSG00000104341	0.509119	0.0429094	ENSG00000073711	-0.637075	0.0398125
	ENSG00000071189	0.837213	0.0112796	ENSG00000166352	-0.907327	0.00124075							ENSG00000106355	0.508891	0.0108241	ENSG00000173674	-0.636918	0.00159524
	ENSG00000133247	0.836339	0.00233863	ENSG00000160124	-0.906551	0.000119837							ENSG00000197157	0.508846	0.0101766	ENSG00000257727	-0.636587	0.00188078
	ENSG00000104728	0.835378	0.000770747	ENSG00000144199	-0.906454	0.00732946							ENSG00000145730	0.508313	0.0456686	ENSG00000099875	-0.634787	0.00131892
	ENSG00000156976	0.834563	6.65e-06	ENSG00000183684	-0.906254	0.000924536							ENSG00000086504	0.507098	0.0364084	ENSG00000123908	-0.634048	0.00548136
	ENSG00000100523	0.83452	0.00320511	ENSG00000198874	-0.905727	0.00339366							ENSG00000158470	0.506712	0.0113703	ENSG00000122574	-0.633665	0.0477337
	ENSG00000101052	0.834467	0.0183106	ENSG00000157184	-0.904029	0.000973438							ENSG00000001036	0.506565	0.038092	ENSG00000109113	-0.63348	0.00187906
	ENSG00000175198	0.833766	0.0228348	ENSG00000269609	-0.903705	0.00331503							ENSG00000143363	0.506047	0.0234801	ENSG00000134255	-0.632275	0.0285713
	ENSG00000146021	0.833751	0.0278937	ENSG00000132603	-0.903635	0.000301197							ENSG00000111605	0.503342	0.0127561	ENSG00000124659	-0.631949	0.0332305
	ENSG00000005893	0.832986	0.000355431	ENSG00000166394	-0.903233	1.8e-05							ENSG00000120742	0.503086	0.00425031	ENSG00000121481	-0.631323	0.0231717
	ENSG00000111846	0.832779	1.58e-05	ENSG00000144043	-0.902961	0.0118015							ENSG00000100075	0.50243	0.0399173	ENSG00000261609	-0.629984	0.0059754
	ENSG00000162729	0.832114	0.0148082	ENSG00000162551	-0.902835	0.00107871							ENSG00000100592	0.501874	0.0370529	ENSG00000169641	-0.629275	0.00416277
	ENSG00000168918	0.830338	0.0186667	ENSG00000204267	-0.902253	0.000254605							ENSG00000170312	0.501423	0.00544884	ENSG00000160049	-0.62857	0.00695916
	ENSG00000166348	0.82962	0.0170988	ENSG00000133316	-0.899777	0.00206335							ENSG00000183741	0.500828	0.0383284	ENSG00000140319	-0.628419	0.00186885
	ENSG00000162775	0.828818	0.00176384	ENSG00000118680	-0.899002	7.2e-07							ENSG00000174021	0.499189	0.0252829	ENSG00000082146	-0.625918	0.0355723
	ENSG00000123411	0.82859	0.0340717	ENSG00000108064	-0.898295	5.64e-05							ENSG00000152558	0.498784	0.0486956	ENSG00000170260	-0.625692	0.0478741
	ENSG00000196739	0.828515	0.00545209	ENSG00000196642	-0.896257	2.21e-06							ENSG00000253352	0.498722	0.0103023	ENSG00000170421	-0.623687	0.00494044
	ENSG00000134852	0.828203	0.000525929	ENSG00000111704	-0.895458	0.00604588							ENSG00000116209	0.496	0.039968	ENSG00000166394	-0.622841	0.00274812
	ENSG00000099991	0.826184	0.00044248	ENSG00000156675	-0.894571	1.27e-05							ENSG00000115904	0.493381	0.0486956	ENSG00000223496	-0.622342	0.000485372
	ENSG00000168646	0.826181	0.0376992	ENSG00000189266	-0.89454	0.00166702							ENSG00000100280	0.492924	0.00859925	ENSG00000168256	-0.621537	0.00162784
	ENSG00000102921	0.825851	0.00239128	ENSG00000136448	-0.89446	4.06e-07							ENSG00000103769	0.492238	0.00562702	ENSG00000152117	-0.620374	0.0322484
	ENSG00000272335	0.82577	0.0375398	ENSG00000179922	-0.894145	0.0125837							ENSG00000101146	0.491059	0.0216593	ENSG00000100632	-0.618335	0.0185396
	ENSG00000115966	0.824631	0.0372819	ENSG00000174165	-0.89399	0.0351978							ENSG00000151552	0.490417	0.0372793	ENSG00000164898	-0.617908	0.0136139
	ENSG00000164808	0.824208	0.0196631	ENSG00000143575	-0.892989	0.000818408							ENSG00000134852	0.490191	0.0445945	ENSG00000143891	-0.617392	0.0481218
	ENSG00000074800	0.82398	1.53e-05	ENSG00000125449	-0.892649	0.0389557							ENSG00000177853	0.489415	0.0429094	ENSG00000197312	-0.615796	0.00776469
	ENSG00000133069	0.823909	0.00875113	ENSG00000267383	-0.892484	0.030784							ENSG00000110367	0.488439	0.00186174	ENSG00000131469	-0.614785	0.00479207
	ENSG00000148450	0.822699	0.0178485	ENSG00000213160	-0.892407	1.39e-06							ENSG00000052126	0.487821	0.0210655	ENSG00000166831	-0.614478	0.00336516
	ENSG00000170448	0.822666	0.00429002	ENSG00000166619	-0.892146	2.43e-05							ENSG00000116120	0.487423	0.0243912	ENSG00000111684	-0.6144	0.0225773
	ENSG00000120071	0.821928	0.000781015	ENSG00000172318	-0.892113	0.0162601							ENSG00000101856	0.486039	0.0300772	ENSG00000134452	-0.614062	0.0159019
	ENSG00000198846	0.82174	0.00373406	ENSG00000146416	-0.8919	0.00156195							ENSG00000117139	0.485357	0.0328371	ENSG00000196363	-0.614043	0.000544795
	ENSG00000137337	0.821712	0.000344517	ENSG00000164442	-0.89188	0.00524056							ENSG00000090621	0.48423	0.00384544	ENSG00000139372	-0.61371	0.0271173
	ENSG00000072364	0.820442	0.000340237	ENSG00000106591	-0.891818	0.00109202							ENSG00000185619	0.484141	0.0342525	ENSG00000070814	-0.613409	0.00405863
	ENSG00000198185	0.820084	0.0349795	ENSG00000124831	-0.891748	0.00206077							ENSG00000104765	0.483159	0.0398125	ENSG00000178951	-0.613228	0.0066669
	ENSG00000147255	0.819555	0.002078	ENSG00000160602	-0.891712	0.00151742							ENSG00000115694	0.482972	0.014862	ENSG00000189091	-0.612688	0.0168969
	ENSG00000178802	0.819408	0.00279637	ENSG00000129562	-0.891532	0.000807262							ENSG00000121486	0.482614	0.0197649	ENSG00000115365	-0.612001	0.0241578
	ENSG00000163539	0.818455	0.000877351	ENSG00000119899	-0.890194	0.0350104							ENSG00000034713	0.480309	0.0446955	ENSG00000101773	-0.611798	0.00598238
	ENSG00000169762	0.817285	0.0160398	ENSG00000104915	-0.889587	0.000154537							ENSG00000166965	0.480247	0.0454054	ENSG00000135698	-0.611757	0.00285696
	ENSG00000196911	0.814986	0.00169769	ENSG00000143570	-0.889544	1.21e-05							ENSG00000196396	0.480217	0.0106792	ENSG00000185838	-0.61157	0.0473176
	ENSG00000186767	0.814517	0.000701914	ENSG00000168734	-0.888806	0.00748754							ENSG00000164087	0.477408	0.0226261	ENSG00000078246	-0.610865	0.0131324
	ENSG00000139289	0.813695	0.0040817	ENSG00000103047	-0.888738	0.0273235							ENSG00000166233	0.476872	0.0269329	ENSG00000163938	-0.610539	0.00792277
	ENSG00000222489	0.810727	0.0250043	ENSG00000137563	-0.888269	9.65e-05							ENSG00000115310	0.475602	0.00508848	ENSG00000105245	-0.610501	0.0196943
	ENSG00000137504	0.810556	0.000634139	ENSG00000168653	-0.887754	2.3e-06							ENSG00000003756	0.475169	0.0436203	ENSG00000108592	-0.609842	0.0197748
	ENSG00000108599	0.809732	0.0296101	ENSG00000136270	-0.887547	0.000231938							ENSG00000077147	0.475134	0.0141809	ENSG00000198736	-0.609271	0.0236523
	ENSG00000158528	0.809588	0.00532281	ENSG00000128242	-0.887302	0.0443352							ENSG00000107341	0.474692	0.00568289	ENSG00000131016	-0.608787	0.00060669
	ENSG00000075043	0.808967	0.00312437	ENSG00000181788	-0.887238	0.0112957							ENSG00000116698	0.473882	0.0153072	ENSG00000133112	-0.608547	0.00093471
	ENSG00000196670	0.808722	0.00157909	ENSG00000130311	-0.887205	0.000887989							ENSG00000089053	0.472468	0.0261736	ENSG00000197879	-0.608279	0.00704381
	ENSG00000069020	0.807192	0.0412874	ENSG00000163900	-0.887075	0.00785415							ENSG00000165997	0.472457	0.0124946	ENSG00000134058	-0.608162	0.0205772
	ENSG00000257093	0.80686	0.0102041	ENSG00000075643	-0.886875	0.00512317							ENSG00000152234	0.472204	0.0103788	ENSG00000050820	-0.607757	0.0114775
	ENSG00000133961	0.806769	0.00356362	ENSG00000080824	-0.886777	0.000251201							ENSG00000168385	0.470559	0.00981445	ENSG00000196422	-0.606848	0.0366069
	ENSG00000105856	0.806749	0.00778184	ENSG00000005075	-0.886352	0.00123736							ENSG00000182827	0.469993	0.0323274	ENSG00000139233	-0.606609	0.0120778
	ENSG00000141068	0.806429	0.0156515	ENSG00000134308	-0.886225	8.37e-05							ENSG00000171960	0.46983	0.0336743	ENSG00000204264	-0.605852	0.0386475
	ENSG00000188647	0.806022	0.00563593	ENSG00000093144	-0.886066	0.00044248							ENSG00000149823	0.469244	0.035653	ENSG00000139218	-0.6057	0.000948717
	ENSG00000146830	0.805013	0.00115699	ENSG00000132507	-0.885345	5.68e-05							ENSG00000241553	0.468898	0.0317681	ENSG00000169057	-0.605273	0.021288
	ENSG00000054965	0.804593	0.0371881	ENSG00000146834	-0.884531	7.17e-05							ENSG00000132463	0.468564	0.0328719	ENSG00000225697	-0.604843	0.0435623
	ENSG00000188811	0.802593	0.0320369	ENSG00000178531	-0.88449	0.00720841							ENSG00000166133	0.46829	0.0386372	ENSG00000178567	-0.603509	0.0215547
	ENSG00000173889	0.802586	0.0033749	ENSG00000165264	-0.884033	0.000285389							ENSG00000000003	0.465596	0.0276638	ENSG00000180098	-0.603323	0.0253554
	ENSG00000124782	0.801575	0.0130788	ENSG00000189057	-0.883959	0.00558801							ENSG00000005483	0.465188	0.0281326	ENSG00000229833	-0.602982	0.034418
	ENSG00000090932	0.801504	0.00662715	ENSG00000116922	-0.882548	0.0444135							ENSG00000166226	0.46406	0.0433993	ENSG00000198917	-0.602845	0.0047463
	ENSG00000119684	0.80084	0.035681	ENSG00000136877	-0.882203	6.32e-06							ENSG00000125753	0.462581	0.00832918	ENSG00000110619	-0.60245	0.00152546
	ENSG00000167548	0.800231	0.0229442	ENSG00000113645	-0.881794	0.000912484							ENSG00000177733	0.462075	0.00788821	ENSG00000155097	-0.60186	0.0457314
	ENSG00000143333	0.799838	0.0214448	ENSG00000179091	-0.881283	1.27e-05							ENSG00000198625	0.462049	0.0412536	ENSG00000121057	-0.601428	0.0117598
	ENSG00000131089	0.798916	0.0054385	ENSG00000100216	-0.8797	2.37e-05							ENSG00000100225	0.461893	0.0389267	ENSG00000143570	-0.600848	0.00240409
	ENSG00000261353	0.797671	0.0412874	ENSG00000028528	-0.879108	9.42e-05							ENSG00000168066	0.461527	0.00915841	ENSG00000125977	-0.600736	0.00128404
	ENSG00000167904	0.797527	0.0254507	ENSG00000173153	-0.878345	0.000716678							ENSG00000125247	0.460036	0.0308883	ENSG00000133316	-0.600688	0.0476287
	ENSG00000184014	0.796853	0.0184835	ENSG00000164294	-0.878314	0.000369123							ENSG00000129084	0.459928	0.0423559	ENSG00000188846	-0.599754	0.00325255
	ENSG00000044446	0.796664	0.0124554	ENSG00000163930	-0.878278	0.000113087							ENSG00000169018	0.45884	0.0471819	ENSG00000196715	-0.599573	0.0388115
	ENSG00000160325	0.795241	0.0121252	ENSG00000132773	-0.878199	0.0354249							ENSG00000103187	0.458557	0.00897696	ENSG00000167670	-0.598003	0.00409614
	ENSG00000187391	0.794927	0.0410676	ENSG00000256537	-0.877738	0.000654599							ENSG00000156482	0.457352	0.00790426	ENSG00000159069	-0.597456	0.0389267
	ENSG00000068024	0.794525	0.0173873	ENSG00000259494	-0.875901	0.00708352							ENSG00000064607	0.456955	0.0338985	ENSG00000153207	-0.597436	0.0172845
	ENSG00000135999	0.794316	0.00386577	ENSG00000198727	-0.874724	0.000798511							ENSG00000085872	0.454559	0.0488102	ENSG00000091483	-0.597397	0.0221414
	ENSG00000155158	0.793852	0.0308056	ENSG00000178307	-0.874665	4.02e-05							ENSG00000255302	0.451996	0.0282012	ENSG00000115053	-0.597091	0.00488228
	ENSG00000115392	0.79355	0.00136286	ENSG00000106080	-0.874112	0.00552062							ENSG00000110651	0.45133	0.0191408	ENSG00000165416	-0.597067	0.00557909
	ENSG00000138802	0.79127	0.0378169	ENSG00000101182	-0.874087	8.71e-06							ENSG00000257923	0.450977	0.044387	ENSG00000125482	-0.596974	0.00153882
	ENSG00000164938	0.790755	0.0137085	ENSG00000069956	-0.873974	6.03e-05							ENSG00000108256	0.449293	0.0382443	ENSG00000148335	-0.596919	0.0216652
	ENSG00000157869	0.790048	0.0101502	ENSG00000123684	-0.873934	0.0130685							ENSG00000067560	0.445507	0.0129189	ENSG00000177425	-0.59687	0.000497328
	ENSG00000012660	0.789492	0.000314157	ENSG00000182551	-0.87334	0.00147							ENSG00000008083	0.444215	0.0168774	ENSG00000130695	-0.595585	0.026604
	ENSG00000173166	0.788994	0.0478773	ENSG00000223802	-0.87303	0.0227572							ENSG00000198826	0.442003	0.040526	ENSG00000185787	-0.595309	0.000156717
	ENSG00000154118	0.786705	0.0150841	ENSG00000183665	-0.872168	0.00319124							ENSG00000168214	0.438332	0.0327291	ENSG00000117877	-0.59488	0.030835
	ENSG00000258890	0.785858	0.00225718	ENSG00000171345	-0.871573	0.000100591							ENSG00000164109	0.43661	0.0362744	ENSG00000104886	-0.593678	0.00307834
	ENSG00000101236	0.785159	0.02158	ENSG00000151500	-0.871051	9.62e-05							ENSG00000044115	0.430363	0.0229953	ENSG00000265241	-0.593149	0.00379433
	ENSG00000163785	0.783628	0.00162489	ENSG00000235750	-0.870961	0.0405293							ENSG00000035403	0.429707	0.0326561	ENSG00000128626	-0.592379	0.0119395
	ENSG00000168916	0.781786	0.00382928	ENSG00000086102	-0.870752	0.00201576							ENSG00000102572	0.42644	0.033261	ENSG00000111752	-0.591697	0.00672557
	ENSG00000168137	0.781449	3e-06	ENSG00000004961	-0.869561	0.000375966							ENSG00000135108	0.425926	0.046777	ENSG00000151465	-0.591063	0.00859281
	ENSG00000132535	0.781016	0.00272589	ENSG00000100413	-0.869252	0.0202363							ENSG00000141447	0.425169	0.0480098	ENSG00000136448	-0.590912	0.000600163
	ENSG00000257151	0.780509	0.00453337	ENSG00000114115	-0.869169	0.00795228							ENSG00000111144	0.423756	0.0198622	ENSG00000149428	-0.589948	0.0125522
	ENSG00000273344	0.779412	0.0272631	ENSG00000122386	-0.869093	0.022305							ENSG00000088832	0.421974	0.0454607	ENSG00000100380	-0.588605	0.000603693
	ENSG00000149948	0.77907	0.000424673	ENSG00000104131	-0.868819	2.29e-05							ENSG00000023734	0.417722	0.0411956	ENSG00000160124	-0.588489	0.0133002
	ENSG00000138459	0.778001	0.01943	ENSG00000172819	-0.868751	0.0153691							ENSG00000096696	0.416211	0.0463626	ENSG00000175582	-0.588251	0.0119531
	ENSG00000142669	0.777434	0.00379635	ENSG00000124212	-0.868582	0.0160398							ENSG00000156976	0.414642	0.0316166	ENSG00000141934	-0.587647	0.00618244
	ENSG00000198468	0.777108	0.0206272	ENSG00000084628	-0.868346	0.000637722							ENSG00000168710	0.406184	0.0333566	ENSG00000029363	-0.58718	0.0089792
	ENSG00000089094	0.776966	0.00419957	ENSG00000008283	-0.866862	6.19e-05							ENSG00000198258	0.403559	0.043145	ENSG00000063176	-0.586968	0.0392832
	ENSG00000197081	0.776376	0.00536185	ENSG00000134291	-0.866768	0.0189357							ENSG00000106723	0.383468	0.0486956	ENSG00000172115	-0.586593	0.00244504
	ENSG00000083097	0.776111	0.0205119	ENSG00000148308	-0.865293	1.2e-05							ENSG00000123562	0.382319	0.0361828	ENSG00000204256	-0.586288	0.00202136
	ENSG00000151092	0.776072	0.0339775	ENSG00000139428	-0.864963	0.00220254							ENSG00000105221	0.37787	0.0375301	ENSG00000101189	-0.586033	0.0144739
	ENSG00000113391	0.77552	0.0248422	ENSG00000131876	-0.864839	0.00122408							ENSG00000142230	0.377404	0.0430179	ENSG00000123600	-0.585789	0.0270011
	ENSG00000141738	0.774378	0.0145519	ENSG00000167641	-0.863903	0.0453223							ENSG00000128050	0.369689	0.0459779	ENSG00000103966	-0.58507	0.0499259
	ENSG00000179743	0.77326	0.0247074	ENSG00000157734	-0.863852	0.014306							ENSG00000089280	0.352559	0.0437107	ENSG00000124562	-0.584528	0.0019919
	ENSG00000131002	0.772828	0.00123736	ENSG00000173875	-0.863623	0.000887989										ENSG00000126878	-0.584466	0.00994193
	ENSG00000139436	0.77261	0.0331649	ENSG00000130204	-0.863606	0.000133889										ENSG00000127884	-0.584357	0.0106664
	ENSG00000152332	0.772372	0.0141164	ENSG00000167281	-0.862879	0.0113216										ENSG00000138326	-0.582947	0.00416277
	ENSG00000153956	0.771534	0.0259557	ENSG00000163444	-0.861014	0.00226499										ENSG00000090447	-0.582545	0.0127561
	ENSG00000112852	0.77113	0.00637869	ENSG00000167721	-0.860502	0.00251234										ENSG00000119711	-0.582254	0.0125787
	ENSG00000158604	0.771026	0.00380241	ENSG00000169604	-0.860152	0.00375769										ENSG00000076716	-0.582003	0.00342438
	ENSG00000130338	0.770634	0.00416594	ENSG00000023902	-0.860108	0.000221881										ENSG00000130706	-0.579897	0.00513344
	ENSG00000179222	0.770203	0.00195811	ENSG00000186716	-0.859647	0.00169047										ENSG00000159352	-0.579829	0.00391456
	ENSG00000183808	0.769612	0.000551318	ENSG00000163110	-0.859484	0.00112457										ENSG00000142676	-0.579783	0.000969435
	ENSG00000183098	0.769282	0.0242494	ENSG00000169692	-0.859465	0.0116689										ENSG00000143575	-0.579119	0.032663
	ENSG00000069998	0.768507	0.00114675	ENSG00000123349	-0.85926	0.000671961										ENSG00000197119	-0.578912	0.00548802
	ENSG00000075391	0.768476	0.00461938	ENSG00000127423	-0.85921	0.0127999										ENSG00000204628	-0.577616	0.00193314
	ENSG00000055609	0.767555	0.000778149	ENSG00000147586	-0.858131	0.0283842										ENSG00000167522	-0.577031	0.00149228
	ENSG00000106638	0.767	0.0210372	ENSG00000158457	-0.85651	0.0242921										ENSG00000146834	-0.576248	0.0101217
	ENSG00000132359	0.765123	0.0205173	ENSG00000163156	-0.856167	0.00592966										ENSG00000115652	-0.574226	0.00660483
	ENSG00000197102	0.765021	0.00348625	ENSG00000183431	-0.855698	5.35e-05										ENSG00000138758	-0.573972	0.0121645
	ENSG00000122971	0.764447	0.0405047	ENSG00000100058	-0.855387	0.0159589										ENSG00000138685	-0.573847	0.017905
	ENSG00000151779	0.763182	0.00852559	ENSG00000170632	-0.855315	0.0042046										ENSG00000204371	-0.573742	0.026281
	ENSG00000116584	0.762758	0.0161852	ENSG00000178104	-0.855025	0.0180895										ENSG00000069956	-0.573547	0.00814898
	ENSG00000183283	0.761851	0.00101206	ENSG00000107130	-0.854912	0.00927033										ENSG00000173875	-0.573231	0.0291747
	ENSG00000017260	0.761784	0.00345631	ENSG00000160256	-0.854313	0.00523685										ENSG00000168569	-0.572303	0.0175497
	ENSG00000186185	0.761779	0.01333	ENSG00000013275	-0.854224	0.000349279										ENSG00000156931	-0.572151	0.0495571
	ENSG00000181690	0.76048	0.017377	ENSG00000170638	-0.852671	5.92e-05										ENSG00000139546	-0.57115	0.0389267
	ENSG00000155903	0.759244	0.0104012	ENSG00000184160	-0.85238	0.00667185										ENSG00000110074	-0.570248	0.0431044
	ENSG00000125962	0.758586	0.0277673	ENSG00000096080	-0.85231	0.00119132										ENSG00000127481	-0.569855	0.00848062
	ENSG00000103034	0.756765	0.0130788	ENSG00000111652	-0.851874	0.000107501										ENSG00000181061	-0.569395	0.00886243
	ENSG00000130589	0.756623	0.035681	ENSG00000159199	-0.851688	0.000117356										ENSG00000198464	-0.568877	0.0159178
	ENSG00000139800	0.753976	0.0023491	ENSG00000126088	-0.851469	0.000650273										ENSG00000123737	-0.568445	0.0314103
	ENSG00000154473	0.752181	0.000620948	ENSG00000170619	-0.851413	0.00807903										ENSG00000145833	-0.567879	0.00735373
	ENSG00000173230	0.75083	0.00117437	ENSG00000153989	-0.850893	0.0172967										ENSG00000147324	-0.567779	0.0040521
	ENSG00000119729	0.750617	0.00146767	ENSG00000105676	-0.85072	0.00306735										ENSG00000204388	-0.567326	0.0486956
	ENSG00000211456	0.750266	0.000769368	ENSG00000108262	-0.849695	0.00345515										ENSG00000082153	-0.566716	0.0380399
	ENSG00000134324	0.747656	0.0369497	ENSG00000115053	-0.849552	9.95e-05										ENSG00000136877	-0.566353	0.00373804
	ENSG00000115649	0.74753	0.019749	ENSG00000250479	-0.849453	0.000217267										ENSG00000005022	-0.565725	0.00270811
	ENSG00000065243	0.747496	0.00587828	ENSG00000164465	-0.84906	0.0277086										ENSG00000101966	-0.565362	0.0282531
	ENSG00000197329	0.747045	0.00361241	ENSG00000240509	-0.848389	0.0319441										ENSG00000117676	-0.564551	0.0232059
	ENSG00000094880	0.746053	0.00442115	ENSG00000064601	-0.847605	0.0063702										ENSG00000239900	-0.564106	0.0106864
	ENSG00000101190	0.745783	0.00713244	ENSG00000094804	-0.846727	8.68e-05										ENSG00000063046	-0.56387	0.00540941
	ENSG00000050426	0.745657	0.0388443	ENSG00000173402	-0.846528	0.00022195										ENSG00000109475	-0.563764	0.00738725
	ENSG00000151914	0.744319	0.0112972	ENSG00000183048	-0.846335	0.0169374										ENSG00000089597	-0.563256	0.0220805
	ENSG00000113658	0.744063	0.000888194	ENSG00000149970	-0.846263	0.0194771										ENSG00000186283	-0.562512	0.0467474
	ENSG00000145715	0.744008	0.0133455	ENSG00000169592	-0.845681	0.000931846										ENSG00000167110	-0.561777	0.0355723
	ENSG00000172939	0.743271	0.000377866	ENSG00000166669	-0.84533	0.0220492										ENSG00000170889	-0.561743	0.0244513
	ENSG00000233864	0.742602	0.0161582	ENSG00000105379	-0.844046	0.00163561										ENSG00000015133	-0.561123	0.032982
	ENSG00000163728	0.740808	0.000931846	ENSG00000127554	-0.843713	0.00786223										ENSG00000152104	-0.560796	0.0306722
	ENSG00000164327	0.738639	0.0288463	ENSG00000120942	-0.84347	0.000898151										ENSG00000111832	-0.560745	0.0067377
	ENSG00000253352	0.73744	0.000195317	ENSG00000265241	-0.843195	6.29e-05										ENSG00000142534	-0.560711	0.00939294
	ENSG00000175063	0.73539	0.00159162	ENSG00000014138	-0.842762	0.00383237										ENSG00000167004	-0.560424	0.0169838
	ENSG00000159086	0.735055	0.00264375	ENSG00000188229	-0.841861	3.62e-06										ENSG00000165264	-0.560303	0.025685
	ENSG00000068400	0.734536	0.00308759	ENSG00000117399	-0.841537	0.000141051										ENSG00000213465	-0.558874	0.0311775
	ENSG00000117625	0.733924	0.0105208	ENSG00000205981	-0.841124	0.00122793										ENSG00000142207	-0.558574	0.0477954
	ENSG00000145868	0.733836	0.0432317	ENSG00000129521	-0.840401	0.0157185										ENSG00000145555	-0.557719	0.00495335
	ENSG00000169964	0.732423	0.00871381	ENSG00000174173	-0.839992	0.000168043										ENSG00000166801	-0.557711	0.0439576
	ENSG00000138814	0.732197	0.0128442	ENSG00000197498	-0.839839	0.00103924										ENSG00000089006	-0.557405	0.0110607
	ENSG00000043355	0.731446	0.000790027	ENSG00000103111	-0.839204	0.000301197										ENSG00000181026	-0.556514	0.0113818
	ENSG00000135677	0.731213	0.0068193	ENSG00000087269	-0.838498	0.000524158										ENSG00000131462	-0.554491	0.0204801
	ENSG00000174839	0.730329	0.0437321	ENSG00000120705	-0.838029	3.91e-05										ENSG00000174574	-0.554067	0.00926473
	ENSG00000126001	0.729287	0.0172576	ENSG00000143543	-0.83799	0.000326484										ENSG00000064115	-0.553761	0.00236411
	ENSG00000128607	0.728295	0.0161852	ENSG00000170515	-0.837476	0.000224666										ENSG00000146909	-0.553619	0.0431575
	ENSG00000140396	0.727975	0.019068	ENSG00000110921	-0.837334	0.0303647										ENSG00000102030	-0.552636	0.0334951
	ENSG00000112851	0.727389	0.00491356	ENSG00000136450	-0.836801	0.00105887										ENSG00000101161	-0.552489	0.00746361
	ENSG00000125354	0.727187	0.00450886	ENSG00000139546	-0.836645	0.00200839										ENSG00000122378	-0.549852	0.0211104
	ENSG00000127914	0.72686	0.00272005	ENSG00000235162	-0.835948	0.000333185										ENSG00000157933	-0.549435	0.0131341
	ENSG00000153944	0.726186	0.00251393	ENSG00000148334	-0.835809	0.000564613										ENSG00000007202	-0.547875	0.0184597
	ENSG00000107854	0.725342	0.00364331	ENSG00000164978	-0.835257	0.00195178										ENSG00000119559	-0.54773	0.0231764
	ENSG00000102781	0.725047	0.0414401	ENSG00000100372	-0.834747	0.0077871										ENSG00000177034	-0.546865	0.0348964
	ENSG00000175893	0.724154	0.011349	ENSG00000166913	-0.83459	3.83e-05										ENSG00000131876	-0.546821	0.048416
	ENSG00000197601	0.724075	0.00107955	ENSG00000135845	-0.834535	0.000204247										ENSG00000163918	-0.546377	0.0489599
	ENSG00000135541	0.723308	0.00820662	ENSG00000144815	-0.834138	0.00531592										ENSG00000113407	-0.546015	0.00132468
	ENSG00000167657	0.722946	0.00384233	ENSG00000011009	-0.833094	0.00157817										ENSG00000196821	-0.545479	0.0113338
	ENSG00000120594	0.722634	0.0278754	ENSG00000170860	-0.830583	0.000409829										ENSG00000115234	-0.544981	0.0301983
	ENSG00000167525	0.722475	0.020451	ENSG00000160963	-0.830279	0.00122991										ENSG00000004487	-0.544917	0.00467855
	ENSG00000126012	0.721539	0.00736849	ENSG00000113460	-0.830067	0.000217267										ENSG00000080345	-0.544588	0.00336723
	ENSG00000105656	0.72118	0.020617	ENSG00000146540	-0.829885	0.000187718										ENSG00000091436	-0.544572	0.0494053
	ENSG00000051341	0.720475	0.0228435	ENSG00000141698	-0.829614	0.00169745										ENSG00000155189	-0.541642	0.0143171
	ENSG00000162909	0.718645	0.0388532	ENSG00000082146	-0.828982	0.00476452										ENSG00000048392	-0.541622	0.0266594
	ENSG00000135643	0.718342	0.00644868	ENSG00000104381	-0.828541	0.0340487										ENSG00000196642	-0.541155	0.00439021
	ENSG00000204856	0.717514	0.0317825	ENSG00000105849	-0.828474	0.000224444										ENSG00000198899	-0.540262	0.0427406
	ENSG00000204463	0.717462	0.00175122	ENSG00000165283	-0.828294	3.07e-05										ENSG00000118680	-0.540146	0.00275773
	ENSG00000113328	0.716356	0.000823725	ENSG00000134056	-0.828253	0.000224861										ENSG00000140990	-0.539531	0.00588712
	ENSG00000145495	0.715605	0.000768231	ENSG00000157349	-0.827841	0.00229673										ENSG00000134970	-0.539461	0.0454607
	ENSG00000126226	0.714646	0.0107033	ENSG00000170854	-0.827799	0.0377098										ENSG00000122687	-0.539088	0.0221321
	ENSG00000131747	0.714391	0.000232022	ENSG00000131037	-0.82776	0.0210936										ENSG00000185803	-0.53835	0.0387215
	ENSG00000135837	0.713625	0.00131866	ENSG00000204922	-0.826785	0.00239128										ENSG00000117114	-0.537614	0.0290478
	ENSG00000161202	0.713116	0.00599254	ENSG00000199753	-0.826775	0.0189993										ENSG00000176890	-0.537304	0.0093482
	ENSG00000184863	0.713017	0.00468743	ENSG00000188603	-0.826762	0.0304566										ENSG00000037474	-0.537124	0.00612176
	ENSG00000171608	0.712321	0.0170545	ENSG00000162910	-0.826755	0.00157209										ENSG00000168090	-0.536702	0.0109568
	ENSG00000163946	0.712247	0.00340761	ENSG00000069966	-0.826621	0.00367819										ENSG00000099800	-0.536358	0.00729724
	ENSG00000101680	0.711509	0.0063352	ENSG00000159069	-0.826463	0.00414198										ENSG00000116161	-0.535969	0.0324952
	ENSG00000213096	0.711504	0.042835	ENSG00000179958	-0.82636	0.000317439										ENSG00000012048	-0.535372	0.022444
	ENSG00000105220	0.7113	0.00357907	ENSG00000164405	-0.825913	0.000130065										ENSG00000157657	-0.535056	0.0127561
	ENSG00000141295	0.711192	0.0173369	ENSG00000124541	-0.825781	0.00122511										ENSG00000147874	-0.533574	0.0116308
	ENSG00000165915	0.71029	0.0449264	ENSG00000153443	-0.824646	0.0478773										ENSG00000006744	-0.53253	0.0144739
	ENSG00000116128	0.709426	0.0114608	ENSG00000203667	-0.824054	0.00429322										ENSG00000157916	-0.532505	0.011788
	ENSG00000104290	0.708634	0.00563805	ENSG00000125741	-0.82351	0.00574627										ENSG00000172336	-0.531939	0.022444
	ENSG00000137200	0.707477	0.0244052	ENSG00000205356	-0.823059	0.0486836										ENSG00000009954	-0.531737	0.0129373
	ENSG00000124181	0.707391	0.0156515	ENSG00000139180	-0.822602	0.000313007										ENSG00000116212	-0.530434	0.0428465
	ENSG00000095066	0.706972	0.00796551	ENSG00000034510	-0.82249	1.71e-05										ENSG00000133884	-0.53014	0.0100306
	ENSG00000104177	0.706536	0.00188367	ENSG00000077463	-0.821984	0.00843532										ENSG00000067533	-0.529729	0.0448869
	ENSG00000249915	0.706407	0.000985082	ENSG00000168234	-0.821782	0.0063406										ENSG00000144366	-0.52911	0.036633
	ENSG00000163660	0.706351	0.00214946	ENSG00000119812	-0.821618	0.0025857										ENSG00000177731	-0.527996	0.033624
	ENSG00000132906	0.705792	0.0394935	ENSG00000125656	-0.820671	0.00028754										ENSG00000113712	-0.527666	0.0076446
	ENSG00000196586	0.705686	0.0141164	ENSG00000115234	-0.820648	0.000823259										ENSG00000204310	-0.52736	0.0103541
	ENSG00000130449	0.704775	0.0365165	ENSG00000162377	-0.820158	0.000443171										ENSG00000196705	-0.525225	0.0324107
	ENSG00000196632	0.703656	0.017114	ENSG00000170085	-0.81975	0.0116593										ENSG00000109103	-0.524637	0.0301644
	ENSG00000131374	0.703117	0.0184452	ENSG00000185298	-0.819426	0.00181188										ENSG00000174886	-0.523626	0.0288563
	ENSG00000213064	0.702634	0.0429558	ENSG00000126456	-0.818553	0.00127645										ENSG00000048828	-0.520928	0.0285713
	ENSG00000186462	0.702119	0.0140339	ENSG00000182718	-0.818432	0.00183255										ENSG00000180198	-0.519175	0.0168969
	ENSG00000103460	0.701174	0.0334438	ENSG00000134452	-0.818016	0.00151751										ENSG00000145741	-0.517287	0.00426158
	ENSG00000137075	0.699821	0.0123142	ENSG00000257727	-0.816902	0.00012579										ENSG00000167969	-0.516825	0.021195
	ENSG00000119844	0.698612	0.0175428	ENSG00000169490	-0.816713	0.000677127										ENSG00000171865	-0.516752	0.0204027
	ENSG00000205189	0.698511	0.0483728	ENSG00000135912	-0.816188	0.000486822										ENSG00000134697	-0.516722	0.0367799
	ENSG00000066279	0.698259	0.00916113	ENSG00000145741	-0.815901	8.25e-06										ENSG00000187735	-0.516049	0.0264221
	ENSG00000126070	0.698072	0.0338279	ENSG00000164587	-0.815848	0.000307893										ENSG00000197912	-0.51481	0.0404262
	ENSG00000120733	0.697904	0.00751248	ENSG00000126254	-0.815282	0.00527084										ENSG00000115762	-0.513176	0.024383
	ENSG00000129083	0.697343	0.000854111	ENSG00000105894	-0.815191	0.00592943										ENSG00000049618	-0.512946	0.0361828
	ENSG00000120656	0.69729	0.0231294	ENSG00000091436	-0.814931	0.00227977										ENSG00000125877	-0.512504	0.00401672
	ENSG00000164611	0.696355	0.00787098	ENSG00000152465	-0.81458	0.00180838										ENSG00000196214	-0.511714	0.0486817
	ENSG00000139990	0.695579	0.00632188	ENSG00000064313	-0.814461	0.00512317										ENSG00000130811	-0.511523	0.0357167
	ENSG00000141367	0.69547	0.00314975	ENSG00000196943	-0.814345	0.00883953										ENSG00000132780	-0.509019	0.00612176
	ENSG00000058673	0.695016	0.00468743	ENSG00000035141	-0.813598	0.00080964										ENSG00000077684	-0.508895	0.0230226
	ENSG00000136504	0.694473	0.00233235	ENSG00000103415	-0.813379	0.0328352										ENSG00000025293	-0.506074	0.00737915
	ENSG00000108582	0.694452	0.00707445	ENSG00000120699	-0.813216	0.000319206										ENSG00000115816	-0.50594	0.0154053
	ENSG00000108506	0.694233	0.0473656	ENSG00000064545	-0.812904	0.0161147										ENSG00000107949	-0.50572	0.00560221
	ENSG00000149577	0.694043	0.0244207	ENSG00000198464	-0.812616	0.000564613										ENSG00000162521	-0.503199	0.0136216
	ENSG00000118298	0.693295	0.00808771	ENSG00000166164	-0.81181	0.000154537										ENSG00000213722	-0.503093	0.00882767
	ENSG00000033030	0.69315	0.0247737	ENSG00000233276	-0.810076	0.00279637										ENSG00000130204	-0.502005	0.0334292
	ENSG00000172869	0.692884	0.0173065	ENSG00000141965	-0.809827	0.00315756										ENSG00000136930	-0.501491	0.0455308
	ENSG00000171298	0.692772	0.0125341	ENSG00000103490	-0.808894	0.00393668										ENSG00000156381	-0.501178	0.0193127
	ENSG00000243667	0.692739	0.0219166	ENSG00000156983	-0.808692	0.00142037										ENSG00000140941	-0.496063	0.0427934
	ENSG00000115421	0.692738	0.0207519	ENSG00000113407	-0.808542	4.26e-06										ENSG00000185721	-0.495866	0.0224021
	ENSG00000187741	0.691368	0.014917	ENSG00000147679	-0.80838	0.0150841										ENSG00000162377	-0.49382	0.0415647
	ENSG00000132182	0.691203	0.00143041	ENSG00000145191	-0.807534	0.000129884										ENSG00000140832	-0.492683	0.0431575
	ENSG00000204650	0.691002	0.0223719	ENSG00000151474	-0.80674	0.00609309										ENSG00000177156	-0.492466	0.00500993
	ENSG00000139154	0.69046	0.00519057	ENSG00000174547	-0.806469	0.00124075										ENSG00000108829	-0.491674	0.0244822
	ENSG00000166889	0.689801	0.0313178	ENSG00000125482	-0.806084	3.58e-05										ENSG00000125503	-0.489537	0.0340751
	ENSG00000155304	0.688545	0.032928	ENSG00000175582	-0.806014	0.000764827										ENSG00000058262	-0.488345	0.0327685
	ENSG00000066933	0.686939	0.0148449	ENSG00000144381	-0.805717	0.000188125										ENSG00000159210	-0.487337	0.00980119
	ENSG00000146457	0.686899	0.00378755	ENSG00000176261	-0.805618	0.00399095										ENSG00000184787	-0.486576	0.0328821
	ENSG00000074696	0.686832	0.000118997	ENSG00000156697	-0.805399	0.0193255										ENSG00000112977	-0.485934	0.0285713
	ENSG00000127948	0.686733	0.00386499	ENSG00000165802	-0.801376	0.00377339										ENSG00000225921	-0.485929	0.0312073
	ENSG00000074047	0.686703	0.0209672	ENSG00000184697	-0.80098	0.00661193										ENSG00000108578	-0.484719	0.0142055
	ENSG00000146757	0.686615	0.0272286	ENSG00000138385	-0.800642	0.000105691										ENSG00000141425	-0.483185	0.0417422
	ENSG00000175216	0.686573	0.00227505	ENSG00000144848	-0.800087	0.0135229										ENSG00000106245	-0.482296	0.031831
	ENSG00000074603	0.685874	0.0069593	ENSG00000167900	-0.800017	0.00323657										ENSG00000077312	-0.48161	0.0299257
	ENSG00000171681	0.685309	0.00343495	ENSG00000006744	-0.799713	0.000217267										ENSG00000158985	-0.481294	0.0321608
	ENSG00000110367	0.684756	2.74e-05	ENSG00000108578	-0.799705	4.28e-05										ENSG00000013374	-0.480359	0.0230016
	ENSG00000156504	0.684414	0.0248336	ENSG00000172428	-0.79936	0.000623817										ENSG00000075151	-0.480117	0.0154063
	ENSG00000197124	0.684262	0.0214294	ENSG00000141524	-0.798952	0.00304193										ENSG00000108298	-0.479388	0.0133026
	ENSG00000048740	0.684258	0.00708352	ENSG00000076685	-0.798692	0.00862586										ENSG00000156261	-0.478582	0.0113636
	ENSG00000260822	0.683889	0.00970775	ENSG00000214194	-0.798653	0.00202159										ENSG00000268205	-0.475259	0.0474854
	ENSG00000022976	0.683177	0.045126	ENSG00000206053	-0.798281	0.000173409										ENSG00000099810	-0.474954	0.0205965
	ENSG00000134146	0.682547	0.0495737	ENSG00000133112	-0.797662	3.9e-05										ENSG00000165905	-0.473102	0.0486956
	ENSG00000118971	0.681857	0.0141968	ENSG00000277791	-0.7974	0.000683851										ENSG00000064995	-0.471301	0.0391252
	ENSG00000177728	0.681266	0.0259793	ENSG00000179403	-0.79695	0.0244583										ENSG00000117448	-0.471027	0.0220639
	ENSG00000148634	0.68077	0.015825	ENSG00000187531	-0.796917	0.00430078										ENSG00000183431	-0.470845	0.0324952
	ENSG00000138674	0.679914	0.00269106	ENSG00000175040	-0.796514	0.0165649										ENSG00000164587	-0.470343	0.0430179
	ENSG00000172667	0.679746	0.0262289	ENSG00000067533	-0.796347	0.00224126										ENSG00000078140	-0.469875	0.00509061
	ENSG00000169564	0.679687	0.000675115	ENSG00000187713	-0.795512	0.00250854										ENSG00000204568	-0.468821	0.0311989
	ENSG00000198408	0.679299	0.000883003	ENSG00000123159	-0.795256	0.00444046										ENSG00000120992	-0.468096	0.0150341
	ENSG00000100441	0.67901	0.0247913	ENSG00000137714	-0.794609	0.00606513										ENSG00000135624	-0.465529	0.0108026
	ENSG00000095951	0.678719	0.0227304	ENSG00000148840	-0.794455	0.00648144										ENSG00000020922	-0.464523	0.0425209
	ENSG00000184708	0.677629	0.02158	ENSG00000122140	-0.794074	1.81e-05										ENSG00000196411	-0.462437	0.00434481
	ENSG00000118496	0.677386	0.0111142	ENSG00000171204	-0.793261	0.0123554										ENSG00000182220	-0.458408	0.0384197
	ENSG00000117724	0.676993	0.000689617	ENSG00000062485	-0.792429	0.00104863										ENSG00000055950	-0.452615	0.0374009
	ENSG00000169967	0.67698	0.0140275	ENSG00000233016	-0.792297	0.00954947										ENSG00000148308	-0.452527	0.0293238
	ENSG00000251022	0.676974	0.0106916	ENSG00000159346	-0.791542	0.0149906										ENSG00000119318	-0.451926	0.0162735
	ENSG00000135597	0.676552	0.012987	ENSG00000130347	-0.791086	0.038336										ENSG00000198554	-0.450169	0.0398263
	ENSG00000104081	0.676468	0.0250622	ENSG00000131475	-0.790352	0.000153669										ENSG00000178307	-0.450096	0.0494162
	ENSG00000188895	0.674863	0.000626691	ENSG00000106537	-0.789897	0.00559182										ENSG00000163399	-0.447067	0.0345958
	ENSG00000151148	0.67264	0.00800577	ENSG00000198900	-0.789321	0.000865118										ENSG00000128567	-0.44664	0.0412005
	ENSG00000178163	0.672294	0.0272432	ENSG00000188917	-0.788092	0.0396267										ENSG00000089248	-0.44592	0.0230944
	ENSG00000011454	0.671988	0.00318026	ENSG00000135521	-0.78798	0.0131921										ENSG00000100304	-0.441777	0.0446241
	ENSG00000170852	0.671967	0.0418209	ENSG00000055950	-0.78792	0.000150258										ENSG00000168653	-0.439978	0.0250962
	ENSG00000182667	0.671892	0.0414851	ENSG00000175137	-0.787576	0.0201781										ENSG00000182872	-0.436404	0.0409971
	ENSG00000177565	0.670843	0.000380342	ENSG00000100206	-0.787099	0.0371893										ENSG00000106105	-0.425046	0.0293238
	ENSG00000144749	0.67053	0.00314817	ENSG00000167491	-0.787027	0.000131305										ENSG00000127540	-0.421797	0.0471976
	ENSG00000141556	0.670226	0.0108578	ENSG00000130810	-0.786916	0.0455137										ENSG00000181449	-0.419414	0.0270715
	ENSG00000114331	0.669796	0.0163333	ENSG00000204628	-0.786904	5.16e-05										ENSG00000111642	-0.415506	0.0139077
	ENSG00000156639	0.669271	0.0223984	ENSG00000173812	-0.786553	8.91e-06										ENSG00000154582	-0.414136	0.049909
	ENSG00000108773	0.668918	0.00871381	ENSG00000187608	-0.786368	0.0379757										ENSG00000163161	-0.413757	0.0450187
	ENSG00000113657	0.66878	0.00176038	ENSG00000132254	-0.785509	0.0232288										ENSG00000071054	-0.413757	0.0215922
	ENSG00000145882	0.668655	0.038336	ENSG00000124784	-0.785047	0.0157467										ENSG00000130255	-0.40989	0.0469581
	ENSG00000145041	0.668476	0.018206	ENSG00000163170	-0.784793	0.00274098										ENSG00000117906	-0.409594	0.0277524
	ENSG00000259758	0.668009	0.00693055	ENSG00000148950	-0.784692	0.00966905										ENSG00000113522	-0.402293	0.0467356
	ENSG00000116001	0.667983	0.0101161	ENSG00000060971	-0.784166	0.0484751										ENSG00000155380	-0.388175	0.0210275
	ENSG00000139746	0.667923	0.00153125	ENSG00000196821	-0.78318	0.000344517
	ENSG00000179387	0.667917	0.032928	ENSG00000104886	-0.782406	0.000166481
	ENSG00000066044	0.667785	0.000256715	ENSG00000198805	-0.782287	0.00812679
	ENSG00000170027	0.667317	0.00291633	ENSG00000115317	-0.781462	0.045169
	ENSG00000108946	0.66715	0.000807869	ENSG00000131368	-0.781364	0.000777027
	ENSG00000073849	0.666981	0.0062393	ENSG00000143067	-0.781014	0.00229673
	ENSG00000166532	0.66622	0.00181625	ENSG00000130772	-0.780978	0.0398347
	ENSG00000179456	0.665357	0.0159985	ENSG00000105518	-0.780881	0.00310838
	ENSG00000039068	0.664499	0.00117869	ENSG00000055070	-0.780825	0.000731453
	ENSG00000120137	0.664469	0.00872263	ENSG00000124228	-0.780609	0.000438693
	ENSG00000143384	0.664463	0.0045738	ENSG00000141576	-0.780062	0.0147444
	ENSG00000140474	0.663676	0.0037755	ENSG00000100304	-0.779994	0.000222606
	ENSG00000138756	0.663469	0.0391767	ENSG00000135624	-0.779809	1.79e-05
	ENSG00000056586	0.66265	0.0068747	ENSG00000171865	-0.77964	0.000400207
	ENSG00000112667	0.662321	0.00846461	ENSG00000196141	-0.779198	0.0122559
	ENSG00000132383	0.662202	0.00168574	ENSG00000184428	-0.778463	0.000463723
	ENSG00000115271	0.66137	0.0296101	ENSG00000167004	-0.777696	0.00118359
	ENSG00000166326	0.659559	0.00316848	ENSG00000174744	-0.777624	0.00590906
	ENSG00000173575	0.65704	0.0162988	ENSG00000173465	-0.77666	0.0485117
	ENSG00000083857	0.656669	0.0188051	ENSG00000262919	-0.776487	0.0116124
	ENSG00000170004	0.656544	0.0102311	ENSG00000171861	-0.776198	0.0318508
	ENSG00000123485	0.656298	0.00306137	ENSG00000188070	-0.776152	0.00373427
	ENSG00000157214	0.655427	0.0482143	ENSG00000189171	-0.775657	0.00412963
	ENSG00000196935	0.655389	0.018158	ENSG00000131174	-0.774954	0.00233364
	ENSG00000116138	0.655336	0.0132092	ENSG00000085491	-0.77272	0.00188165
	ENSG00000109381	0.653966	0.0426722	ENSG00000160062	-0.772668	0.00695985
	ENSG00000108256	0.652409	0.00269402	ENSG00000055044	-0.772522	0.00250471
	ENSG00000088448	0.652117	0.0033771	ENSG00000160049	-0.772128	0.00154429
	ENSG00000177051	0.651803	0.0134182	ENSG00000122378	-0.772094	0.00132693
	ENSG00000118217	0.650912	0.0273467	ENSG00000247596	-0.772029	0.0124526
	ENSG00000151233	0.650662	0.0102311	ENSG00000092203	-0.770725	0.000494147
	ENSG00000269728	0.65056	0.00753911	ENSG00000124702	-0.770184	0.000922824
	ENSG00000184277	0.649682	0.0196631	ENSG00000126457	-0.769046	0.00713165
	ENSG00000157514	0.649304	0.0364816	ENSG00000145354	-0.768616	0.00730582
	ENSG00000149269	0.648422	0.00356377	ENSG00000012048	-0.768425	0.000993563
	ENSG00000170234	0.647214	0.0118011	ENSG00000091483	-0.767657	0.00374282
	ENSG00000146425	0.647118	0.00567925	ENSG00000115350	-0.767516	0.0488859
	ENSG00000059573	0.64639	0.0190068	ENSG00000144136	-0.767399	0.000648642
	ENSG00000130723	0.646189	0.00314975	ENSG00000206557	-0.767346	4.29e-05
	ENSG00000133424	0.644907	0.0216776	ENSG00000198860	-0.767319	0.0293669
	ENSG00000018408	0.643955	0.0371893	ENSG00000204310	-0.766386	0.000241276
	ENSG00000134046	0.642276	0.0156985	ENSG00000164284	-0.766372	0.00949109
	ENSG00000184640	0.641864	0.00179932	ENSG00000156502	-0.765347	0.0449264
	ENSG00000066379	0.641506	0.0318508	ENSG00000133169	-0.765033	0.00668652
	ENSG00000176022	0.640304	0.032522	ENSG00000198042	-0.764641	0.00991665
	ENSG00000100030	0.640267	0.00797596	ENSG00000144034	-0.764516	0.0032813
	ENSG00000133606	0.640165	0.00824232	ENSG00000116661	-0.76441	0.0283414
	ENSG00000117139	0.639619	0.00606918	ENSG00000160570	-0.763812	0.00662715
	ENSG00000156970	0.638794	0.00188165	ENSG00000145833	-0.763759	0.00047711
	ENSG00000008405	0.63864	0.0220943	ENSG00000169020	-0.76352	0.000303702
	ENSG00000183354	0.637101	0.0445074	ENSG00000181929	-0.763312	0.0248675
	ENSG00000124766	0.635515	0.00276425	ENSG00000139624	-0.76327	0.00229673
	ENSG00000168300	0.634883	0.0311037	ENSG00000100029	-0.762772	0.0365626
	ENSG00000197555	0.633546	0.0049156	ENSG00000159147	-0.76268	0.0153691
	ENSG00000198707	0.632523	0.0264373	ENSG00000117676	-0.762385	0.00229673
	ENSG00000094975	0.632229	0.0037755	ENSG00000101150	-0.760784	8.48e-05
	ENSG00000104064	0.632218	0.0086479	ENSG00000178028	-0.760131	0.00414198
	ENSG00000135317	0.631889	0.0216776	ENSG00000138606	-0.759764	0.0293116
	ENSG00000084234	0.631369	0.000285691	ENSG00000127774	-0.759382	3.05e-05
	ENSG00000105327	0.631033	0.0262289	ENSG00000130159	-0.758915	0.0106954
	ENSG00000160551	0.631017	0.00223361	ENSG00000156261	-0.757936	6.26e-05
	ENSG00000124177	0.630878	0.00624124	ENSG00000155097	-0.757932	0.012
	ENSG00000132749	0.625902	0.0241986	ENSG00000163528	-0.756901	0.0240011
	ENSG00000247315	0.625413	0.0027679	ENSG00000116212	-0.7561	0.0039432
	ENSG00000065308	0.624684	0.0321243	ENSG00000189043	-0.756016	0.000137253
	ENSG00000104331	0.624521	0.0353649	ENSG00000105197	-0.755702	0.00212102
	ENSG00000100731	0.624415	0.0354008	ENSG00000141756	-0.754978	0.0255707
	ENSG00000134884	0.624406	0.000402922	ENSG00000137364	-0.753651	0.0265538
	ENSG00000105879	0.624055	0.0211699	ENSG00000042753	-0.753645	0.00596557
	ENSG00000150867	0.62404	0.0183106	ENSG00000167112	-0.753565	0.0263393
	ENSG00000197265	0.623749	0.00419046	ENSG00000196387	-0.753545	0.0126737
	ENSG00000147180	0.623658	0.0240468	ENSG00000133193	-0.752201	0.00142037
	ENSG00000036549	0.621937	0.025459	ENSG00000134905	-0.752076	0.00912737
	ENSG00000135525	0.621502	0.0151634	ENSG00000219665	-0.751667	0.0181976
	ENSG00000181904	0.621366	0.0223719	ENSG00000183161	-0.751219	0.0101678
	ENSG00000067141	0.621092	0.0128497	ENSG00000141076	-0.750497	0.00544464
	ENSG00000163848	0.619853	0.0161647	ENSG00000184967	-0.749309	0.0412363
	ENSG00000185219	0.619493	0.0286598	ENSG00000132286	-0.74907	0.0182328
	ENSG00000182287	0.619327	0.00326242	ENSG00000167136	-0.748932	0.00756588
	ENSG00000131899	0.618482	0.00871722	ENSG00000132792	-0.748927	0.00105173
	ENSG00000179912	0.617492	0.0280375	ENSG00000113013	-0.748916	0.000922008
	ENSG00000138078	0.617215	0.013068	ENSG00000166788	-0.748841	0.000620948
	ENSG00000088179	0.617188	0.0422845	ENSG00000124172	-0.747049	0.000568844
	ENSG00000175643	0.617063	0.00326926	ENSG00000167118	-0.745674	0.00567596
	ENSG00000135823	0.616856	0.00805043	ENSG00000148331	-0.745033	0.0444823
	ENSG00000135913	0.61614	0.014142	ENSG00000108961	-0.744921	0.00137835
	ENSG00000130309	0.61454	0.00424813	ENSG00000213753	-0.744738	0.033576
	ENSG00000090905	0.613311	0.00115699	ENSG00000115946	-0.743503	0.0196509
	ENSG00000162923	0.612878	0.00787611	ENSG00000100297	-0.74304	0.000473296
	ENSG00000176208	0.612261	0.00795314	ENSG00000076716	-0.743035	0.000360091
	ENSG00000107890	0.610681	0.0349554	ENSG00000093000	-0.742925	0.00356823
	ENSG00000185658	0.610416	0.00638536	ENSG00000125445	-0.742568	0.000253334
	ENSG00000076554	0.608985	0.0309452	ENSG00000112977	-0.74219	0.000683851
	ENSG00000077782	0.608086	0.0221827	ENSG00000114686	-0.742141	0.000832467
	ENSG00000206418	0.607348	0.0412874	ENSG00000182117	-0.742107	0.000856777
	ENSG00000169018	0.607217	0.0095423	ENSG00000106789	-0.74198	0.0480089
	ENSG00000140264	0.607142	0.00788646	ENSG00000155366	-0.741745	0.0157258
	ENSG00000135108	0.606465	0.00468288	ENSG00000170889	-0.741551	0.00389602
	ENSG00000070087	0.606154	0.00229673	ENSG00000198171	-0.741179	0.00323693
	ENSG00000141447	0.604374	0.00499674	ENSG00000029363	-0.740621	0.00152792
	ENSG00000118058	0.603442	0.00820662	ENSG00000130254	-0.740601	0.012734
	ENSG00000112290	0.603152	0.0493032	ENSG00000122545	-0.739481	0.000790014
	ENSG00000160953	0.602071	0.0129817	ENSG00000046604	-0.738537	0.00121248
	ENSG00000033178	0.601722	0.010678	ENSG00000152104	-0.7381	0.00529514
	ENSG00000197061	0.601713	0.00400888	ENSG00000179271	-0.737981	0.00154768
	ENSG00000106682	0.597509	0.0463925	ENSG00000155254	-0.737885	0.012638
	ENSG00000101596	0.59697	0.00774975	ENSG00000049449	-0.737812	0.00471059
	ENSG00000174238	0.596903	0.00762806	ENSG00000182544	-0.736582	0.00493088
	ENSG00000198642	0.596505	0.00580876	ENSG00000085552	-0.736573	0.0444135
	ENSG00000198919	0.595798	0.0184637	ENSG00000109956	-0.736518	0.00541427
	ENSG00000101745	0.595447	0.0283088	ENSG00000122786	-0.735913	0.00220944
	ENSG00000100445	0.593808	0.0488285	ENSG00000109016	-0.735907	0.0482137
	ENSG00000213380	0.593269	0.0243706	ENSG00000007202	-0.73519	0.00175122
	ENSG00000078403	0.591584	0.0280375	ENSG00000241837	-0.734712	0.00191448
	ENSG00000157110	0.588851	0.0048958	ENSG00000169169	-0.734266	0.0300052
	ENSG00000033627	0.587752	0.0289411	ENSG00000108010	-0.734168	0.00470823
	ENSG00000111144	0.586617	0.00159127	ENSG00000107223	-0.733869	0.00139735
	ENSG00000120616	0.585902	0.0230729	ENSG00000107175	-0.732688	0.014801
	ENSG00000089916	0.585365	0.015825	ENSG00000123545	-0.732654	0.015825
	ENSG00000094916	0.584697	0.00145095	ENSG00000113732	-0.732256	0.00655613
	ENSG00000213186	0.584306	0.0442499	ENSG00000134824	-0.732238	0.0416776
	ENSG00000108666	0.583866	0.0393355	ENSG00000198712	-0.732174	0.0225918
	ENSG00000156531	0.582763	0.0139226	ENSG00000213977	-0.73181	0.00640389
	ENSG00000173065	0.581589	0.00296173	ENSG00000230798	-0.729501	0.0148449
	ENSG00000089472	0.579599	0.036322	ENSG00000180198	-0.729219	0.000957373
	ENSG00000204442	0.577821	0.0407054	ENSG00000168476	-0.728922	0.025459
	ENSG00000005810	0.577802	0.040319	ENSG00000076043	-0.728617	0.00279492
	ENSG00000066135	0.577045	0.010762	ENSG00000111087	-0.727869	0.0423355
	ENSG00000185591	0.577025	0.0405423	ENSG00000176463	-0.726863	0.0355745
	ENSG00000075292	0.576209	0.036322	ENSG00000136810	-0.726486	0.00120113
	ENSG00000100897	0.575802	0.0100193	ENSG00000179820	-0.726233	0.00175567
	ENSG00000049323	0.575062	0.0291704	ENSG00000041802	-0.725727	0.0018939
	ENSG00000128191	0.57434	0.0318508	ENSG00000111640	-0.725616	0.00244596
	ENSG00000107929	0.57419	0.0391767	ENSG00000121481	-0.725468	0.0116153
	ENSG00000143061	0.574149	0.0184715	ENSG00000204394	-0.724482	0.00237438
	ENSG00000075711	0.570658	0.0354643	ENSG00000164898	-0.724056	0.00570924
	ENSG00000143776	0.568766	0.0373697	ENSG00000104979	-0.723622	0.01339
	ENSG00000182247	0.568552	0.0241911	ENSG00000111906	-0.72282	0.000446345
	ENSG00000143702	0.568374	0.0420165	ENSG00000144021	-0.722321	0.0194771
	ENSG00000127328	0.565168	0.044007	ENSG00000108528	-0.721717	0.00477486
	ENSG00000147130	0.563732	0.0145519	ENSG00000138794	-0.721696	0.0107033
	ENSG00000114346	0.563644	0.01958	ENSG00000105401	-0.720925	0.000494024
	ENSG00000081019	0.563597	0.0365165	ENSG00000007080	-0.720882	0.0170892
	ENSG00000186591	0.563512	0.00707423	ENSG00000137274	-0.720494	0.0173436
	ENSG00000176783	0.563345	0.0451783	ENSG00000196204	-0.720214	0.0204149
	ENSG00000179314	0.561301	0.0101643	ENSG00000108561	-0.719964	0.00147998
	ENSG00000213079	0.559876	0.0385959	ENSG00000149100	-0.719914	0.00140287
	ENSG00000129933	0.559195	0.0449264	ENSG00000140105	-0.71979	0.00388742
	ENSG00000010810	0.558583	0.0396267	ENSG00000129474	-0.719338	0.0136728
	ENSG00000104885	0.558579	0.0483042	ENSG00000124444	-0.719107	0.0189357
	ENSG00000126214	0.557836	0.0160658	ENSG00000119661	-0.718956	0.0426605
	ENSG00000143198	0.557086	0.00604121	ENSG00000128739	-0.717968	0.00541427
	ENSG00000146247	0.556447	0.00850441	ENSG00000164934	-0.717317	0.000888194
	ENSG00000134851	0.556177	0.0273906	ENSG00000133678	-0.716836	0.0244032
	ENSG00000128731	0.55516	0.0183481	ENSG00000100401	-0.716723	0.000412745
	ENSG00000151150	0.555068	0.0223984	ENSG00000113712	-0.71629	0.000412194
	ENSG00000270696	0.554761	0.037817	ENSG00000167191	-0.714693	0.00409794
	ENSG00000117569	0.554538	0.0359913	ENSG00000070081	-0.714569	0.0362594
	ENSG00000105778	0.554177	0.0215673	ENSG00000157916	-0.714465	0.000883003
	ENSG00000137040	0.553798	0.0406365	ENSG00000198952	-0.713316	0.0197453
	ENSG00000135686	0.552628	0.0294272	ENSG00000117280	-0.712962	0.0489467
	ENSG00000153201	0.552483	0.0149906	ENSG00000123130	-0.712917	0.0127511
	ENSG00000006015	0.551035	0.0480089	ENSG00000090013	-0.712344	0.0493136
	ENSG00000143476	0.549699	0.03774	ENSG00000184220	-0.711938	0.00291272
	ENSG00000157557	0.549341	0.0142214	ENSG00000165716	-0.711578	0.0219623
	ENSG00000104695	0.546947	0.00631984	ENSG00000163950	-0.711496	0.0103988
	ENSG00000127483	0.54604	0.0118011	ENSG00000147536	-0.711263	0.0123207
	ENSG00000165997	0.545699	0.00630572	ENSG00000111206	-0.711157	0.00173559
	ENSG00000171735	0.544093	0.034035	ENSG00000100347	-0.711138	0.00207678
	ENSG00000138085	0.542772	0.0375977	ENSG00000135930	-0.710028	0.000462089
	ENSG00000007944	0.539507	0.0329656	ENSG00000160752	-0.709764	0.00500603
	ENSG00000135968	0.538917	0.0230586	ENSG00000100348	-0.708554	0.0075126
	ENSG00000128915	0.538215	0.0305557	ENSG00000163938	-0.708444	0.00349152
	ENSG00000055917	0.537253	0.0257647	ENSG00000143537	-0.706971	0.0296769
	ENSG00000152409	0.537243	0.0403909	ENSG00000136819	-0.706475	0.00374621
	ENSG00000010322	0.529762	0.0446241	ENSG00000117298	-0.706455	0.00696997
	ENSG00000198589	0.529573	0.036877	ENSG00000170464	-0.706069	0.0184846
	ENSG00000148773	0.527011	0.0211554	ENSG00000125037	-0.705965	0.00848045
	ENSG00000007168	0.526332	0.026885	ENSG00000167553	-0.70436	6.67e-05
	ENSG00000065526	0.52147	0.0317825	ENSG00000150990	-0.703732	0.02664
	ENSG00000111319	0.519351	0.0354565	ENSG00000115241	-0.703687	0.000221529
	ENSG00000066777	0.518712	0.0376367	ENSG00000229117	-0.703329	0.00662715
	ENSG00000197157	0.518151	0.0156587	ENSG00000168701	-0.703051	0.00334632
	ENSG00000173120	0.518083	0.0193835	ENSG00000140941	-0.701662	0.00383237
	ENSG00000158769	0.517592	0.0120864	ENSG00000122033	-0.701159	0.017185
	ENSG00000115464	0.516559	0.00980855	ENSG00000145912	-0.699495	0.00297026
	ENSG00000132604	0.513396	0.0326842	ENSG00000165632	-0.699396	0.0162976
	ENSG00000054523	0.512745	0.017185	ENSG00000166451	-0.698992	0.0474114
	ENSG00000120889	0.512689	0.0423246	ENSG00000128463	-0.698977	0.0275407
	ENSG00000221978	0.511915	0.0186559	ENSG00000129932	-0.698716	0.0387908
	ENSG00000099622	0.509649	0.0346849	ENSG00000197345	-0.698391	0.00777885
	ENSG00000135341	0.508392	0.0137033	ENSG00000213246	-0.698069	0.000877816
	ENSG00000106415	0.507102	0.0383171	ENSG00000055211	-0.697948	0.0259342
	ENSG00000062194	0.506986	0.0108504	ENSG00000100092	-0.69684	0.012392
	ENSG00000173894	0.504968	0.0213024	ENSG00000196363	-0.69646	0.000262735
	ENSG00000140382	0.504378	0.0360199	ENSG00000099810	-0.695493	0.000658418
	ENSG00000187742	0.5043	0.0318508	ENSG00000111058	-0.69547	0.0270223
	ENSG00000170759	0.504019	0.00978246	ENSG00000136875	-0.695335	0.0210256
	ENSG00000100354	0.502438	0.0300174	ENSG00000182378	-0.694949	0.000264453
	ENSG00000089053	0.501852	0.0263095	ENSG00000166402	-0.694818	0.0347464
	ENSG00000111605	0.500071	0.0226213	ENSG00000145979	-0.694797	0.00560673
	ENSG00000169635	0.498491	0.0255904	ENSG00000240563	-0.694352	0.00373427
	ENSG00000064933	0.4975	0.0339697	ENSG00000125870	-0.690966	0.00157817
	ENSG00000116497	0.496256	0.0429324	ENSG00000142166	-0.690749	0.045801
	ENSG00000124596	0.495979	0.0476198	ENSG00000184787	-0.690667	0.00262602
	ENSG00000168214	0.494503	0.0223285	ENSG00000175324	-0.69053	0.00678222
	ENSG00000089063	0.493727	0.0448079	ENSG00000121005	-0.69042	0.01339
	ENSG00000105426	0.493654	0.029732	ENSG00000083635	-0.690203	0.0123207
	ENSG00000181555	0.493651	0.0385165	ENSG00000132963	-0.689795	0.000685271
	ENSG00000143437	0.492716	0.0482298	ENSG00000083307	-0.689424	0.00959427
	ENSG00000127481	0.489907	0.0495792	ENSG00000111229	-0.689332	0.0121182
	ENSG00000151923	0.488205	0.0378169	ENSG00000165233	-0.689105	0.027371
	ENSG00000099246	0.486818	0.0296137	ENSG00000181396	-0.688946	0.0163202
	ENSG00000115073	0.486807	0.0307723	ENSG00000177156	-0.688531	0.000129834
	ENSG00000136536	0.486569	0.0276933	ENSG00000141759	-0.687966	0.00056668
	ENSG00000049759	0.482789	0.0456795	ENSG00000108344	-0.687879	0.0249995
	ENSG00000067560	0.480843	0.012734	ENSG00000185088	-0.687776	0.0428791
	ENSG00000169375	0.47887	0.0443352	ENSG00000077009	-0.687339	0.0126845
	ENSG00000004534	0.478325	0.046985	ENSG00000143549	-0.68671	0.00329279
	ENSG00000100883	0.476484	0.0446988	ENSG00000215021	-0.685405	0.000652604
	ENSG00000125247	0.473412	0.0372312	ENSG00000132313	-0.685215	0.00812679
	ENSG00000114784	0.472928	0.0277086	ENSG00000124201	-0.685105	0.0299545
	ENSG00000180370	0.471794	0.048504	ENSG00000071994	-0.685076	0.00127645
	ENSG00000113649	0.470397	0.0394168	ENSG00000060688	-0.685042	0.0388443
	ENSG00000102054	0.469175	0.0248174	ENSG00000164742	-0.684196	0.0299545
	ENSG00000160131	0.469152	0.0186559	ENSG00000115816	-0.683945	0.00142168
	ENSG00000112893	0.466429	0.0428026	ENSG00000241468	-0.683055	0.00626521
	ENSG00000148700	0.462669	0.0438783	ENSG00000048828	-0.682955	0.00498919
	ENSG00000086065	0.460226	0.0449772	ENSG00000143375	-0.68019	0.0424431
	ENSG00000052126	0.459314	0.0462775	ENSG00000185104	-0.67986	0.0370904
	ENSG00000116747	0.458819	0.0346963	ENSG00000138768	-0.679468	0.00120983
	ENSG00000247556	0.457101	0.0245979	ENSG00000122376	-0.678881	0.0481994
	ENSG00000175387	0.455263	0.0363942	ENSG00000104164	-0.677399	0.015825
	ENSG00000197746	0.454187	0.0160551	ENSG00000185163	-0.676642	0.022057
	ENSG00000115944	0.449965	0.0401671	ENSG00000133275	-0.676113	0.00045103
	ENSG00000147274	0.449103	0.0379334	ENSG00000124588	-0.67608	0.0165713
	ENSG00000138376	0.448917	0.0497698	ENSG00000125743	-0.675956	0.0025755
	ENSG00000121486	0.448537	0.0478773	ENSG00000143294	-0.675445	0.0249506
	ENSG00000109685	0.447691	0.0266183	ENSG00000196214	-0.675374	0.00946544
	ENSG00000113719	0.444804	0.0397554	ENSG00000109881	-0.675114	0.00100875
	ENSG00000171603	0.443615	0.0437292	ENSG00000163811	-0.674913	0.00331928
	ENSG00000100813	0.442523	0.0477928	ENSG00000136982	-0.673849	0.00175122
	ENSG00000153774	0.439206	0.049184	ENSG00000182872	-0.673805	0.00128525
	ENSG00000116698	0.438711	0.0408617	ENSG00000128951	-0.673615	0.000299887
	ENSG00000177733	0.436302	0.0230729	ENSG00000103496	-0.673611	0.00314434
	ENSG00000117713	0.423233	0.0496057	ENSG00000145817	-0.672768	0.0105774
	ENSG00000196396	0.414384	0.0489084	ENSG00000171858	-0.672276	0.00124265
	ENSG00000107341	0.412333	0.0319441	ENSG00000143252	-0.672275	0.00427533
	ENSG00000110395	0.410239	0.0470088	ENSG00000087263	-0.672183	0.00607143
	ENSG00000149187	0.397722	0.0335367	ENSG00000155363	-0.671457	0.025459
				ENSG00000165684	-0.67095	0.0267907
				ENSG00000010256	-0.670937	0.00218614
				ENSG00000111639	-0.670397	0.00189203
				ENSG00000136856	-0.668735	0.0125761
				ENSG00000005100	-0.668732	0.00382541
				ENSG00000173848	-0.668349	0.0128257
				ENSG00000087302	-0.667669	0.00153469
				ENSG00000204392	-0.666391	0.000926482
				ENSG00000130717	-0.666231	0.0123554
				ENSG00000129625	-0.66598	0.0124798
				ENSG00000154642	-0.665746	0.0214111
				ENSG00000100591	-0.665122	0.0132304
				ENSG00000173272	-0.664837	0.0279957
				ENSG00000184992	-0.664831	0.0148449
				ENSG00000103035	-0.664545	0.000513524
				ENSG00000004399	-0.664109	0.0479422
				ENSG00000110074	-0.663749	0.0213267
				ENSG00000156873	-0.663566	0.0411602
				ENSG00000101350	-0.663407	0.00188165
				ENSG00000215305	-0.663331	0.0459497
				ENSG00000178952	-0.662985	0.00235753
				ENSG00000166250	-0.662707	0.0472798
				ENSG00000170088	-0.662516	0.0245913
				ENSG00000131153	-0.662474	0.0226632
				ENSG00000123353	-0.662258	0.0277086
				ENSG00000157657	-0.6622	0.0027679
				ENSG00000177479	-0.662121	0.00503055
				ENSG00000137106	-0.661124	0.00175303
				ENSG00000011405	-0.660735	0.00949733
				ENSG00000073536	-0.659233	0.0150841
				ENSG00000198142	-0.659225	0.0377479
				ENSG00000085063	-0.65903	0.0174902
				ENSG00000168824	-0.658478	0.00773904
				ENSG00000242802	-0.658185	0.0443352
				ENSG00000162073	-0.658121	0.045801
				ENSG00000101189	-0.65775	0.00868609
				ENSG00000179918	-0.656717	0.00946175
				ENSG00000037474	-0.656462	0.00141384
				ENSG00000160113	-0.656251	0.000351879
				ENSG00000137154	-0.656187	0.00156195
				ENSG00000196411	-0.654688	8.1e-05
				ENSG00000114999	-0.654257	0.0236382
				ENSG00000112078	-0.65324	0.0122656
				ENSG00000125995	-0.653075	0.00690992
				ENSG00000256053	-0.65304	0.0318206
				ENSG00000095906	-0.652227	0.0213685
				ENSG00000113312	-0.651647	0.0227867
				ENSG00000197579	-0.651456	0.00386499
				ENSG00000144118	-0.650922	0.00591096
				ENSG00000166441	-0.649405	0.0298609
				ENSG00000196199	-0.649201	0.00429322
				ENSG00000114383	-0.647956	0.00323055
				ENSG00000058799	-0.646937	0.0400711
				ENSG00000149150	-0.645935	0.0385471
				ENSG00000151413	-0.645703	0.0308588
				ENSG00000171135	-0.645475	0.0311756
				ENSG00000168159	-0.64512	0.00132745
				ENSG00000198301	-0.645092	0.0210034
				ENSG00000164346	-0.643838	0.0102117
				ENSG00000151748	-0.643578	0.0148082
				ENSG00000178449	-0.643162	0.0104012
				ENSG00000170522	-0.641756	0.0209251
				ENSG00000148300	-0.641054	0.0185602
				ENSG00000082068	-0.640628	0.0278937
				ENSG00000204574	-0.640245	0.00266135
				ENSG00000068120	-0.638759	0.0437777
				ENSG00000177674	-0.638264	0.00779657
				ENSG00000095380	-0.637836	0.0193284
				ENSG00000270170	-0.637063	0.00352938
				ENSG00000089327	-0.634892	0.0488285
				ENSG00000105355	-0.634213	0.001295
				ENSG00000148337	-0.633615	0.038336
				ENSG00000136950	-0.633208	0.0123409
				ENSG00000110811	-0.633111	0.0180895
				ENSG00000154582	-0.632898	0.00204258
				ENSG00000164076	-0.631974	0.0304475
				ENSG00000101057	-0.631522	0.0221343
				ENSG00000135916	-0.631346	0.00662715
				ENSG00000183010	-0.630424	0.0141919
				ENSG00000198346	-0.630348	0.0321181
				ENSG00000164045	-0.627893	0.00325283
				ENSG00000082515	-0.62726	0.00913158
				ENSG00000137814	-0.62696	0.0419559
				ENSG00000136937	-0.626938	0.0293559
				ENSG00000107521	-0.626434	0.0463925
				ENSG00000067836	-0.626404	0.0432942
				ENSG00000142207	-0.62548	0.0311037
				ENSG00000152082	-0.625439	0.0442499
				ENSG00000213024	-0.624844	0.000881563
				ENSG00000160014	-0.624662	0.000630628
				ENSG00000131462	-0.623422	0.0128684
				ENSG00000100568	-0.623023	0.00334874
				ENSG00000164609	-0.622343	0.00492702
				ENSG00000162458	-0.622251	0.021945
				ENSG00000121073	-0.621624	0.0124249
				ENSG00000244045	-0.620893	0.0338144
				ENSG00000189077	-0.620511	0.0309362
				ENSG00000119616	-0.620389	0.00329402
				ENSG00000166562	-0.619871	0.0192153
				ENSG00000114388	-0.619802	0.0357898
				ENSG00000099875	-0.619098	0.00435019
				ENSG00000142534	-0.618909	0.00748165
				ENSG00000172315	-0.618707	0.0208788
				ENSG00000198938	-0.61843	0.0121252
				ENSG00000163541	-0.617944	0.0293093
				ENSG00000175348	-0.617711	0.0149176
				ENSG00000112312	-0.617095	0.0111803
				ENSG00000103152	-0.616765	0.0261022
				ENSG00000180992	-0.616121	0.00923226
				ENSG00000160194	-0.615689	0.00801116
				ENSG00000125835	-0.615182	0.00115033
				ENSG00000141504	-0.614212	0.0196412
				ENSG00000066735	-0.61365	0.0340717
				ENSG00000088888	-0.61348	0.016734
				ENSG00000100714	-0.613377	0.0172576
				ENSG00000134684	-0.612998	0.00145323
				ENSG00000099956	-0.612499	0.0219166
				ENSG00000213722	-0.61206	0.00221166
				ENSG00000090447	-0.611522	0.0141861
				ENSG00000097021	-0.611243	0.013865
				ENSG00000179361	-0.611174	0.032978
				ENSG00000164062	-0.611034	0.00424813
				ENSG00000150316	-0.610189	0.0181445
				ENSG00000162385	-0.60969	0.0371881
				ENSG00000153250	-0.609652	0.0022132
				ENSG00000169718	-0.609462	0.0483728
				ENSG00000187735	-0.609459	0.012
				ENSG00000123505	-0.609371	0.00913397
				ENSG00000169689	-0.609346	0.0496157
				ENSG00000083845	-0.608933	0.00930262
				ENSG00000151729	-0.608788	0.0335367
				ENSG00000149428	-0.608412	0.0174016
				ENSG00000117592	-0.608016	0.00661193
				ENSG00000138495	-0.607734	0.00636815
				ENSG00000109062	-0.607548	0.0341175
				ENSG00000205352	-0.607501	0.0170214
				ENSG00000066697	-0.607111	0.0276587
				ENSG00000130520	-0.60671	0.00425845
				ENSG00000158796	-0.606592	0.0161852
				ENSG00000105607	-0.606442	0.0483952
				ENSG00000174748	-0.606039	0.00326146
				ENSG00000274523	-0.605423	0.021736
				ENSG00000063176	-0.604449	0.0437642
				ENSG00000131470	-0.60436	0.0419947
				ENSG00000165501	-0.604009	0.00571109
				ENSG00000174695	-0.603916	0.00356823
				ENSG00000181817	-0.603864	0.0443352
				ENSG00000128829	-0.603635	0.0133451
				ENSG00000130811	-0.603334	0.0167894
				ENSG00000089248	-0.603321	0.00262189
				ENSG00000182173	-0.602987	0.0433605
				ENSG00000078140	-0.601476	0.000589123
				ENSG00000100605	-0.600725	0.00642055
				ENSG00000101882	-0.600115	0.0396569
				ENSG00000188186	-0.599599	0.016239
				ENSG00000163812	-0.59922	0.028484
				ENSG00000013573	-0.598797	0.0146264
				ENSG00000173960	-0.598739	0.0260531
				ENSG00000242485	-0.598314	0.0088329
				ENSG00000100219	-0.597846	0.0393519
				ENSG00000123989	-0.597802	0.0204149
				ENSG00000164902	-0.597429	0.00587828
				ENSG00000197451	-0.596966	0.00321068
				ENSG00000173085	-0.595592	0.0418209
				ENSG00000004455	-0.595291	0.0404648
				ENSG00000115364	-0.59459	0.0451981
				ENSG00000188706	-0.594249	0.0105774
				ENSG00000005022	-0.594084	0.00373181
				ENSG00000141934	-0.594044	0.0109757
				ENSG00000105176	-0.593895	0.00773259
				ENSG00000169062	-0.593654	0.0468548
				ENSG00000145860	-0.593467	0.0148082
				ENSG00000122565	-0.5932	0.0112796
				ENSG00000181026	-0.592969	0.0123207
				ENSG00000167378	-0.592827	0.0179985
				ENSG00000104824	-0.591746	0.00355349
				ENSG00000147649	-0.591311	0.00783947
				ENSG00000172269	-0.591101	0.0380467
				ENSG00000134882	-0.591031	0.00909392
				ENSG00000100418	-0.589971	0.0296848
				ENSG00000120533	-0.588209	0.0332195
				ENSG00000197780	-0.587741	0.0406365
				ENSG00000144741	-0.5875	0.0350063
				ENSG00000140365	-0.586642	0.0201781
				ENSG00000172809	-0.585819	0.010112
				ENSG00000122705	-0.584977	0.0160213
				ENSG00000132382	-0.584679	0.0335029
				ENSG00000147601	-0.584391	0.00218111
				ENSG00000167291	-0.584228	0.0133556
				ENSG00000084207	-0.584192	0.0176514
				ENSG00000126698	-0.583481	0.0238464
				ENSG00000180879	-0.583091	0.041054
				ENSG00000065183	-0.582805	0.0296137
				ENSG00000141098	-0.582457	0.0310128
				ENSG00000184983	-0.581916	0.0210372
				ENSG00000169641	-0.580929	0.0162048
				ENSG00000176101	-0.580882	0.0339775
				ENSG00000147123	-0.580696	0.026014
				ENSG00000169895	-0.579664	0.0125187
				ENSG00000101457	-0.578673	0.0423246
				ENSG00000110721	-0.578563	0.0223683
				ENSG00000138867	-0.578282	0.0160551
				ENSG00000125651	-0.578058	0.0226012
				ENSG00000101966	-0.576806	0.0356685
				ENSG00000234608	-0.576208	0.0379803
				ENSG00000071859	-0.57545	0.0382019
				ENSG00000105202	-0.574962	0.0278862
				ENSG00000057608	-0.574835	0.00500316
				ENSG00000063322	-0.573912	0.0408121
				ENSG00000182180	-0.573672	0.00664919
				ENSG00000116489	-0.573663	0.00639305
				ENSG00000109501	-0.571948	0.0482597
				ENSG00000121060	-0.571748	0.0128261
				ENSG00000215193	-0.57126	0.0310128
				ENSG00000198840	-0.57088	0.0278937
				ENSG00000122687	-0.570801	0.0223807
				ENSG00000223496	-0.569698	0.0040817
				ENSG00000159217	-0.569085	0.00840119
				ENSG00000142168	-0.569074	0.00421013
				ENSG00000107937	-0.56886	0.0155015
				ENSG00000105372	-0.568175	0.00858718
				ENSG00000132361	-0.56764	0.0146465
				ENSG00000167283	-0.565528	0.00461182
				ENSG00000102309	-0.565231	0.0309669
				ENSG00000068489	-0.564723	0.027307
				ENSG00000106028	-0.564348	0.0129179
				ENSG00000162493	-0.564181	0.0176859
				ENSG00000040633	-0.563626	0.0201781
				ENSG00000105186	-0.563621	0.0058596
				ENSG00000182220	-0.561615	0.0141156
				ENSG00000124155	-0.561509	0.0101367
				ENSG00000126247	-0.560164	0.0259342
				ENSG00000204256	-0.559958	0.00768192
				ENSG00000105821	-0.559045	0.0497008
				ENSG00000179409	-0.558482	0.0369978
				ENSG00000173801	-0.558479	0.00923226
				ENSG00000185085	-0.558268	0.0433786
				ENSG00000123297	-0.556675	0.0354565
				ENSG00000105364	-0.556087	0.0277086
				ENSG00000110917	-0.556023	0.00336822
				ENSG00000173141	-0.5555	0.0368871
				ENSG00000125503	-0.555095	0.0206762
				ENSG00000167085	-0.555007	0.0227008
				ENSG00000144867	-0.554859	0.0422845
				ENSG00000164022	-0.554585	0.0354565
				ENSG00000119318	-0.554104	0.0048604
				ENSG00000074842	-0.554016	0.0425874
				ENSG00000166123	-0.553611	0.0229703
				ENSG00000160208	-0.552954	0.0106916
				ENSG00000171566	-0.550834	0.0248128
				ENSG00000006042	-0.550758	0.0131921
				ENSG00000183207	-0.549858	0.0161852
				ENSG00000126067	-0.549647	0.0142646
				ENSG00000177732	-0.548789	0.0126127
				ENSG00000165732	-0.547999	0.0499391
				ENSG00000183688	-0.54779	0.0482093
				ENSG00000008516	-0.547103	0.0488635
				ENSG00000074071	-0.546796	0.0354143
				ENSG00000163161	-0.545872	0.00862301
				ENSG00000164048	-0.545562	0.0319448
				ENSG00000070756	-0.544667	0.0228348
				ENSG00000129250	-0.543737	0.0120771
				ENSG00000172586	-0.543026	0.0249506
				ENSG00000156411	-0.542794	0.00987961
				ENSG00000009954	-0.541522	0.0195347
				ENSG00000106268	-0.541512	0.0284638
				ENSG00000164163	-0.541199	0.0300174
				ENSG00000146007	-0.540985	0.0152081
				ENSG00000006634	-0.540478	0.0327792
				ENSG00000149136	-0.539736	0.0062044
				ENSG00000188342	-0.539094	0.0464005
				ENSG00000177683	-0.538404	0.0429724
				ENSG00000114353	-0.538318	0.0213672
				ENSG00000165688	-0.537485	0.0462796
				ENSG00000104687	-0.536624	0.0212193
				ENSG00000205937	-0.534787	0.020363
				ENSG00000122674	-0.534523	0.0245753
				ENSG00000197798	-0.534309	0.0416776
				ENSG00000213853	-0.532538	0.0423246
				ENSG00000060069	-0.531891	0.0341779
				ENSG00000159593	-0.530868	0.0193284
				ENSG00000108055	-0.530865	0.0214025
				ENSG00000113387	-0.529712	0.0214316
				ENSG00000170315	-0.529618	0.0213481
				ENSG00000114982	-0.527325	0.0379716
				ENSG00000144677	-0.527317	0.0373428
				ENSG00000116667	-0.527066	0.0494217
				ENSG00000100335	-0.527031	0.0398909
				ENSG00000034152	-0.526638	0.0145954
				ENSG00000188529	-0.526533	0.0219166
				ENSG00000162521	-0.526472	0.0165812
				ENSG00000144231	-0.526405	0.0428791
				ENSG00000108883	-0.525622	0.0152523
				ENSG00000182541	-0.525109	0.0357412
				ENSG00000139514	-0.524948	0.0236996
				ENSG00000155189	-0.524763	0.0298654
				ENSG00000204525	-0.523232	0.0218195
				ENSG00000112699	-0.523224	0.0371893
				ENSG00000178982	-0.523165	0.0260379
				ENSG00000161203	-0.522107	0.0134047
				ENSG00000156990	-0.521181	0.0272451
				ENSG00000103550	-0.521088	0.00805064
				ENSG00000149782	-0.520532	0.0250828
				ENSG00000108953	-0.520061	0.0118011
				ENSG00000025293	-0.519809	0.0107033
				ENSG00000152413	-0.518345	0.0278937
				ENSG00000101152	-0.517459	0.0265277
				ENSG00000108424	-0.51744	0.0340636
				ENSG00000158669	-0.51465	0.022057
				ENSG00000111237	-0.514356	0.0257794
				ENSG00000130935	-0.514283	0.0177444
				ENSG00000196531	-0.514064	0.0227407
				ENSG00000173660	-0.514049	0.00624434
				ENSG00000221983	-0.513485	0.0191854
				ENSG00000103202	-0.513322	0.0417984
				ENSG00000123064	-0.512813	0.0230729
				ENSG00000133980	-0.511238	0.0156515
				ENSG00000105193	-0.511128	0.0294272
				ENSG00000163399	-0.510113	0.0218114
				ENSG00000272398	-0.509645	0.0121483
				ENSG00000113643	-0.509515	0.0408121
				ENSG00000079332	-0.508892	0.0233561
				ENSG00000111707	-0.508847	0.0385706
				ENSG00000126602	-0.508734	0.0156587
				ENSG00000103485	-0.507974	0.0360968
				ENSG00000174915	-0.507795	0.0446187
				ENSG00000116459	-0.504691	0.0408121
				ENSG00000143727	-0.504249	0.0154943
				ENSG00000167522	-0.500331	0.0148901
				ENSG00000100380	-0.498666	0.0105208
				ENSG00000131143	-0.498176	0.0216886
				ENSG00000109536	-0.496479	0.0387908
				ENSG00000197982	-0.496278	0.0479956
				ENSG00000168291	-0.495762	0.0258112
				ENSG00000118640	-0.495386	0.0468021
				ENSG00000180964	-0.494949	0.0313339
				ENSG00000114850	-0.494395	0.0285683
				ENSG00000102974	-0.494332	0.0439062
				ENSG00000079785	-0.493041	0.0462796
				ENSG00000177889	-0.492749	0.0205216
				ENSG00000102317	-0.492598	0.0222579
				ENSG00000080608	-0.492431	0.0392269
				ENSG00000111752	-0.491036	0.0469527
				ENSG00000006625	-0.490307	0.0312693
				ENSG00000135372	-0.490015	0.031993
				ENSG00000213619	-0.48887	0.0255707
				ENSG00000117448	-0.488732	0.0263095
				ENSG00000131165	-0.488505	0.0481763
				ENSG00000136238	-0.488012	0.0117636
				ENSG00000074219	-0.487816	0.0489502
				ENSG00000143621	-0.484445	0.0411703
				ENSG00000133884	-0.484376	0.0327814
				ENSG00000103363	-0.481713	0.0429558
				ENSG00000113758	-0.481426	0.0159834
				ENSG00000101161	-0.479549	0.0381997
				ENSG00000076003	-0.47939	0.040319
				ENSG00000119203	-0.478922	0.0242494
				ENSG00000087086	-0.478513	0.0379112
				ENSG00000166197	-0.477862	0.0349846
				ENSG00000108312	-0.476776	0.0165538
				ENSG00000181924	-0.476343	0.0464985
				ENSG00000169100	-0.476341	0.0139705
				ENSG00000118418	-0.476099	0.0173074
				ENSG00000150753	-0.475866	0.0290303
				ENSG00000142507	-0.475022	0.0348138
				ENSG00000077312	-0.474982	0.0483645
				ENSG00000161980	-0.472468	0.0410204
				ENSG00000145919	-0.471029	0.025326
				ENSG00000165280	-0.468917	0.0274863
				ENSG00000185222	-0.467335	0.0162976
				ENSG00000137876	-0.465871	0.0287398
				ENSG00000118705	-0.463364	0.0270893
				ENSG00000013374	-0.463216	0.0435084
				ENSG00000100442	-0.462424	0.0376538
				ENSG00000177600	-0.461988	0.0209127
				ENSG00000161016	-0.461268	0.0133155
				ENSG00000149806	-0.461212	0.0170214
				ENSG00000177425	-0.461036	0.0201169
				ENSG00000174498	-0.459418	0.0367794
				ENSG00000205726	-0.459141	0.0360538
				ENSG00000064419	-0.458854	0.0339187
				ENSG00000029993	-0.455338	0.0412874
				ENSG00000145592	-0.454166	0.0371843
				ENSG00000083896	-0.452471	0.0402221
				ENSG00000112237	-0.452436	0.0480826
				ENSG00000189159	-0.452259	0.0389557
				ENSG00000120992	-0.44964	0.0320243
				ENSG00000145555	-0.447818	0.0478773
				ENSG00000175792	-0.447737	0.0260137
				ENSG00000168411	-0.445528	0.0307694
				ENSG00000100804	-0.436916	0.0462352
				ENSG00000131236	-0.434445	0.0449791
				ENSG00000078808	-0.433082	0.0263535
				ENSG00000165629	-0.431766	0.0427974
				ENSG00000089685	-0.426542	0.0462775
				ENSG00000120438	-0.425252	0.0383639
				ENSG00000111642	-0.42411	0.0209145
				ENSG00000119772	-0.422713	0.0496857
				ENSG00000152795	-0.418236	0.0250475
				ENSG00000155380	-0.415053	0.0213594
				ENSG00000135486	-0.410169	0.0451783
				ENSG00000169813	-0.394394	0.0493136

## Sheet: GO - 3D D0 vs hiPSC seeding- up
	Log2FC > 2 and Adjusted p-value < 0.05
	229 genes
	GO biological process
	Test Type: FISHER
	Reference List: Homo sapiens (all genes in database)
		hiPSC 3D D0 vs hiPSC seeding - Upregulated
		Term:GO	Number of genes	Fold Enrichment	FDR
		response to decreased oxygen levels (GO:0036293)	12	9.41	4.09e-05
		response to hypoxia (GO:0001666)	12	9.73	4.29e-05
		response to abiotic stimulus (GO:0009628)	21	4.61	5.99e-05
		response to oxygen levels (GO:0070482)	12	8.75	6.68e-05
		response to oxidative stress (GO:0006979)	11	6.98	0.00196
		response to organic cyclic compound (GO:0014070)	16	4.25	0.00236
		response to hormone (GO:0009725)	16	4.3	0.00238
		response to reactive oxygen species (GO:0000302)	8	10.23	0.00305
		response to inorganic substance (GO:0010035)	12	5.41	0.00393
		response to oxygen-containing compound (GO:1901700)	20	3.26	0.00405
		cellular response to hypoxia (GO:0071456)	7	11.79	0.00422
		system development (GO:0048731)	37	2.08	0.00439
		response to mechanical stimulus (GO:0009612)	8	8.98	0.00476
		cellular response to decreased oxygen levels (GO:0036294)	7	11.08	0.00489
		response to cAMP (GO:0051591)	6	14.35	0.0056
		cellular response to oxygen levels (GO:0071453)	7	10.02	0.00807
		response to drug (GO:0042493)	15	3.78	0.00833
		response to hydrogen peroxide (GO:0042542)	6	12.93	0.00874
		regulation of nucleotide biosynthetic process (GO:0030808)	5	17.08	0.0109
		developmental process (GO:0032502)	42	1.83	0.0112
		regulation of purine nucleotide biosynthetic process (GO:1900371)	5	17.33	0.0112
		animal organ development (GO:0048513)	29	2.25	0.0116
		multicellular organismal process (GO:0032501)	47	1.68	0.0194
		anatomical structure development (GO:0048856)	40	1.85	0.02
		multicellular organism development (GO:0007275)	38	1.88	0.0203
		response to organophosphorus (GO:0046683)	6	10.18	0.0209
		response to toxic substance (GO:0009636)	10	4.9	0.0244
		regulation of purine nucleotide metabolic process (GO:1900542)	5	13.43	0.0256
		brain development (GO:0007420)	12	4.01	0.0258
		response to antibiotic (GO:0046677)	8	6.19	0.0278
		response to purine-containing compound (GO:0014074)	6	9.26	0.0282
		regulation of nucleotide metabolic process (GO:0006140)	5	12.86	0.0283
		regulation of coenzyme metabolic process (GO:0051196)	4	18.75	0.0364
		regulation of carbohydrate metabolic process (GO:0006109)	6	8.75	0.037
		head development (GO:0060322)	12	3.79	0.0371
		response to steroid hormone (GO:0048545)	8	5.73	0.0394
		regulation of small molecule metabolic process (GO:0062012)	8	5.54	0.0477

## Sheet: GO - 3D-D0 vs 2D-D0 - up
	Log2FC > 2 and Adjusted p-value < 0.05
	102 genes
	GO biological process
	Test Type: FISHER
		3D vs 2D (Day 0) - Upregulated
		Term:GO	Number of genes	Fold Enrichment	FDR
		formation of anatomical boundary (GO:0048859)	2	> 100	0.0519
		regulation of nodal signaling pathway involved in determination of lateral mesoderm left/right asymmetry (GO:1900175)	2	> 100	0.0505
		regulation of nodal signaling pathway involved in determination of left/right asymmetry (GO:1900145)	2	> 100	0.0492
		primitive streak formation (GO:0090009)	3	> 100	0.00465
		SMAD protein signal transduction (GO:0060395)	7	48.14	3.83e-06
		positive regulation of pathway-restricted SMAD protein phosphorylation (GO:0010862)	5	42.98	0.000926
		gastrulation with mouth forming second (GO:0001702)	3	42.68	0.0298
		regulation of pathway-restricted SMAD protein phosphorylation (GO:0060393)	5	33.27	0.00114
		anterior/posterior axis specification (GO:0009948)	4	32.36	0.00703
		BMP signaling pathway (GO:0030509)	6	25.26	0.000584
		cellular response to BMP stimulus (GO:0071773)	6	21.91	0.00108
		response to BMP (GO:0071772)	6	21.91	0.000929
		transforming growth factor beta receptor signaling pathway (GO:0007179)	5	21.49	0.00468
		positive regulation of transmembrane receptor protein serine/threonine kinase signaling pathway (GO:0090100)	5	20.22	0.00549
		axis specification (GO:0009798)	4	18.34	0.0362
		transmembrane receptor protein serine/threonine kinase signaling pathway (GO:0007178)	8	16.84	0.000233
		gastrulation (GO:0007369)	6	15.38	0.00363
		cellular response to transforming growth factor beta stimulus (GO:0071560)	5	14.23	0.0185
		response to transforming growth factor beta (GO:0071559)	5	13.75	0.0201
		regulation of transmembrane receptor protein serine/threonine kinase signaling pathway (GO:0090092)	6	11.2	0.0119
		cellular response to growth factor stimulus (GO:0071363)	8	6.75	0.0153
		response to growth factor (GO:0070848)	8	6.4	0.0198
		enzyme linked receptor protein signaling pathway (GO:0007167)	9	5.16	0.028
		regulation of cell differentiation (GO:0045595)	15	3.65	0.00648
		regulation of multicellular organismal development (GO:2000026)	15	3.3	0.0161
		regulation of multicellular organismal process (GO:0051239)	21	3.06	0.00171
		nervous system development (GO:0007399)	17	3.05	0.0123
		regulation of developmental process (GO:0050793)	17	2.88	0.0196
		cellular developmental process (GO:0048869)	24	2.66	0.0019
		regulation of transcription by RNA polymerase II (GO:0006357)	17	2.62	0.048
		cell differentiation (GO:0030154)	23	2.61	0.00429
		system development (GO:0048731)	26	2.49	0.00193
		multicellular organism development (GO:0007275)	28	2.35	0.00193
		anatomical structure development (GO:0048856)	28	2.18	0.00544
		multicellular organismal process (GO:0032501)	35	2.12	0.000697
		developmental process (GO:0032502)	29	2.12	0.0066
		positive regulation of cellular process (GO:0048522)	25	2.02	0.0491
		regulation of cellular process (GO:0050794)	41	1.52	0.0289
		regulation of biological process (GO:0050789)	42	1.47	0.0447
		biological regulation (GO:0065007)	44	1.46	0.0216
