# Supplementary material for: Transcriptomic analysis of 3D Cardiac Differentiation of Human Induced Pluripotent Stem Cells Reveals Faster Cardiomyocyte Maturation Compared to 2D Culture
Source: Sci Rep. 2019 Jun 25;9:9229. doi: 10.1038/s41598-019-45047-9 (PMC6592905; doi:10.1038/s41598-019-45047-9)
Supplement: Supplementary file 4 — Table S3 [file 41598_2019_45047_MOESM4_ESM.xlsx]

## Sheet: DE gene list
Differential expression Analysis
Adjusted p-value < 0.05
	Day 1 (3D vs 2D)						Day 5 (3D vs 2D)						Day 9 (3D vs 2D)						Day 20 (3D vs 2D)
	Up-Regulated			Down-Regulated			Up-Regulated			Down-Regulated			Up-Regulated			Down-Regulated			Up-Regulated			Down-Regulated
	Gene ID	log2FoldChange	padj	Gene ID	log2FoldChange	padj	Gene ID	log2FoldChange	padj	Gene ID	log2FoldChange	padj	Gene ID	log2FoldChange	padj	Gene ID	log2FoldChange	padj	Gene ID	log2FoldChange	padj	Gene ID	log2FoldChange	padj
	ENSG00000101076	17.1977	2.97e-12	ENSG00000197576	-42.1331	4.89e-30	ENSG00000125144	8.41326	2.72212e-05	ENSG00000171557	-16.5175	3.57994e-07	ENSG00000012504	20.1154	0.000257429	ENSG00000276570	-9.00094	2.80083e-11	ENSG00000177468	8.64968	0.0255874	ENSG00000276570	-8.6443	1.8758e-10
	ENSG00000164736	8.53295	7.16e-05	ENSG00000141338	-35.3511	3.85e-44	ENSG00000243265	7.63572	1.93301e-06	ENSG00000276570	-8.96043	5.13407e-11	ENSG00000243265	7.01122	2.07932e-05	ENSG00000267391	-7.81069	0.0116142	ENSG00000239223	7.49596	8.14912e-07	ENSG00000235142	-7.42999	0.00495514
	ENSG00000239223	7.3903	1.76e-06	ENSG00000171564	-20.5447	4.01e-13	ENSG00000169715	7.32831	8.49446e-08	ENSG00000264644	-6.93299	2.14191e-05	ENSG00000256222	6.93802	1.38283e-20	ENSG00000243181	-7.28963	3.84415e-07	ENSG00000171864	7.25484	0.00495641	ENSG00000243649	-7.26608	0.00501361
	ENSG00000243265	7.20323	8.73e-06	ENSG00000171557	-17.4626	4.27e-08	ENSG00000205358	7.24859	0.000146587	ENSG00000189343	-6.89579	1.29105e-12	ENSG00000221818	6.82347	0.012987	ENSG00000120054	-7.11278	0.0224083	ENSG00000256222	6.20166	2.88206e-19	ENSG00000243181	-7.19688	3.92286e-07
	ENSG00000139292	6.85542	0.00173079	ENSG00000205403	-17.1851	5.73e-07	ENSG00000125148	6.46688	5.37294e-11	ENSG00000158578	-6.53873	0.00128747	ENSG00000253945	6.73647	8.52053e-06	ENSG00000053438	-7.0373	0.0022527	ENSG00000243265	5.99471	0.000269634	ENSG00000100739	-7.16879	3.42938e-05
	ENSG00000253945	6.40601	2.24e-05	ENSG00000276570	-8.54919	3.78e-10	ENSG00000253600	6.34859	3.67542e-05	ENSG00000278732	-6.50042	0.00497041	ENSG00000170624	6.58438	0.00339566	ENSG00000122026	-6.99373	1.43311e-87	ENSG00000157554	5.70797	0.000619527	ENSG00000264644	-7.11979	5.73407e-06
	ENSG00000091879	5.9282	0.0118878	ENSG00000163631	-6.91315	0.00404018	ENSG00000187504	5.98313	0.000118315	ENSG00000178343	-6.37703	0.00903651	ENSG00000184845	6.5699	0.00676048	ENSG00000189343	-6.86534	1.35838e-08	ENSG00000212695	5.68315	0.000288034	ENSG00000234518	-7.01086	3.73839e-06
	ENSG00000066405	5.85123	0.0318194	ENSG00000234518	-6.40937	2.26e-06	ENSG00000206147	5.83977	0.00087331	ENSG00000179219	-6.3609	0.000812349	ENSG00000182050	6.26565	0.00242389	ENSG00000221676	-6.71727	0.00014329	ENSG00000152583	5.62225	0.00668682	ENSG00000122787	-6.89406	0.0164827
	ENSG00000253600	5.65118	0.0003034	ENSG00000213411	-6.20209	0.000328977	ENSG00000198417	5.72646	0.00056293	ENSG00000250361	-6.28957	7.27801e-05	ENSG00000239223	6.23582	0.000139981	ENSG00000234518	-6.57462	3.39259e-05	ENSG00000187504	5.54634	0.000266549	ENSG00000110169	-6.8433	8.92762e-07
	ENSG00000249745	5.56848	0.00176929	ENSG00000122026	-6.15253	2.19e-98	ENSG00000253945	5.71792	1.22901e-07	ENSG00000225541	-6.15934	0.0147977	ENSG00000151025	6.23136	0.0209405	ENSG00000118271	-6.35805	0.00313709	ENSG00000253600	5.50365	0.000340906	ENSG00000251164	-6.79028	0.0159014
	ENSG00000228847	5.5227	0.00117386	ENSG00000053438	-6.08987	0.0109864	ENSG00000239223	5.62971	1.98508e-06	ENSG00000122026	-6.02725	1.08204e-85	ENSG00000139915	6.18381	0.00218148	ENSG00000279483	-6.34141	1.57802e-19	ENSG00000228847	5.49312	0.000789638	ENSG00000156510	-6.77712	0.0159943
	ENSG00000240975	5.4647	0.00084848	ENSG00000232134	-6.08907	0.000505642	ENSG00000265142	5.51399	0.00446639	ENSG00000213740	-5.75181	0.000174502	ENSG00000112837	6.16691	0.0146618	ENSG00000253683	-6.22721	5.93632e-05	ENSG00000241316	5.44055	0.00118149	ENSG00000125730	-6.75913	1.7615e-06
	ENSG00000252847	5.43796	0.0360957	ENSG00000200522	-6.0361	0.000889492	ENSG00000237109	5.46265	0.00285667	ENSG00000147604	-5.646	3.38276e-109	ENSG00000196468	6.14992	0.00230505	ENSG00000212643	-6.20078	6.4564e-05	ENSG00000196468	5.35618	0.0060174	ENSG00000122026	-6.72616	3.16102e-86
	ENSG00000256222	5.33885	2.71e-17	ENSG00000270872	-5.96016	0.00137058	ENSG00000181072	5.45354	0.00552241	ENSG00000279252	-5.62777	0.000493093	ENSG00000183324	5.92422	0.0230654	ENSG00000147604	-6.11648	7.38963e-120	ENSG00000050628	5.30582	0.000528708	ENSG00000094755	-6.72287	0.00193383
	ENSG00000213312	5.12758	0.00267223	ENSG00000266944	-5.95435	0.0016277	ENSG00000242477	5.44411	0.000511579	ENSG00000243101	-5.61563	0.00230419	ENSG00000183770	5.89285	0.0130127	ENSG00000124614	-6.02847	2.11793e-60	ENSG00000168779	5.13955	0.0358911	ENSG00000189343	-6.7215	2.63565e-08
	ENSG00000187504	5.07692	0.00155003	ENSG00000243181	-5.88587	7.86e-09	ENSG00000240919	5.35084	0.00316874	ENSG00000228423	-5.58189	0.00289342	ENSG00000198812	5.87441	0.00357487	ENSG00000226259	-6.00909	9.28784e-05	ENSG00000231181	5.12878	0.00110894	ENSG00000053438	-6.68983	0.00230968
	ENSG00000240919	5.05416	0.00627601	ENSG00000207508	-5.86368	0.000794414	ENSG00000250543	5.32657	0.0165046	ENSG00000234576	-5.5164	0.00527637	ENSG00000168779	5.72339	0.0315289	ENSG00000171560	-5.97391	0.0212768	ENSG00000185736	5.12866	0.00811504	ENSG00000115414	-6.67093	1.94519e-30
	ENSG00000242477	4.99257	0.00185683	ENSG00000207940	-5.8298	0.00168373	ENSG00000240023	5.27946	0.00380505	ENSG00000163631	-5.47975	0.0279293	ENSG00000050628	5.71639	0.00171797	ENSG00000197728	-5.97137	4.55345e-55	ENSG00000267107	5.12257	0.0310841	ENSG00000215866	-6.64937	0.000504349
	ENSG00000237109	4.92192	0.00969986	ENSG00000124614	-5.79117	8.08e-58	ENSG00000198523	5.23639	0.0135386	ENSG00000206976	-5.44059	0.00598452	ENSG00000111834	5.70305	0.00223587	ENSG00000231767	-5.88244	0.000552705	ENSG00000215612	5.10547	0.0179644	ENSG00000197614	-6.6155	0.0482311
	ENSG00000110799	4.77858	0.031416	ENSG00000147604	-5.71641	2.05e-116	ENSG00000213891	5.23283	0.00438175	ENSG00000202354	-5.4045	0.0150198	ENSG00000224600	5.59351	0.000717696	ENSG00000274591	-5.83994	0.000602581	ENSG00000249745	4.98208	0.00455954	ENSG00000120054	-6.606	0.0260133
	ENSG00000101278	4.65759	0.00665086	ENSG00000159173	-5.66881	0.00233952	ENSG00000256222	5.21839	2.34389e-12	ENSG00000197728	-5.34189	4.457e-53	ENSG00000151090	5.56561	0.000164674	ENSG00000231503	-5.67239	0.000934689	ENSG00000126778	4.95492	0.0347381	ENSG00000176153	-6.53725	0.041377
	ENSG00000249774	4.64901	0.0229029	ENSG00000259771	-5.5291	0.00322672	ENSG00000250762	5.01647	0.00408739	ENSG00000234518	-5.33096	0.000177033	ENSG00000115232	5.52184	0.006116	ENSG00000220842	-5.60994	0.000811307	ENSG00000188906	4.91842	0.011465	ENSG00000118271	-6.53418	0.00121748
	ENSG00000240023	4.58964	0.0176149	ENSG00000258827	-5.52751	0.00565719	ENSG00000228847	4.99741	0.00390264	ENSG00000270872	-5.32556	0.00496885	ENSG00000038295	5.40028	0.00995142	ENSG00000189334	-5.60308	0.000259756	ENSG00000213051	4.8723	0.0015774	ENSG00000105509	-6.5167	0.00127624
	ENSG00000152689	4.56517	0.0186652	ENSG00000130489	-5.49037	1.56e-14	ENSG00000187193	4.99354	4.50189e-07	ENSG00000004948	-5.19389	0.016784	ENSG00000187068	5.38001	0.000297224	ENSG00000236439	-5.56302	0.00139475	ENSG00000164129	4.84645	0.0122479	ENSG00000134258	-6.46574	0.00952721
	ENSG00000255291	4.49615	0.0398696	ENSG00000234576	-5.44998	0.00740479	ENSG00000180764	4.95743	0.00495458	ENSG00000124614	-5.12715	6.37877e-45	ENSG00000225986	5.35678	0.00787836	ENSG00000166897	-5.5546	0.00426058	ENSG00000146215	4.84485	0.00233888	ENSG00000275896	-6.4061	0.0267609
	ENSG00000251557	4.47728	0.0178921	ENSG00000213018	-5.42194	0.00463329	ENSG00000212695	4.93382	3.73554e-05	ENSG00000185518	-5.00554	0.0126895	ENSG00000177374	5.17447	0.0261383	ENSG00000226608	-5.54239	0.00355204	ENSG00000131094	4.74228	0.0065292	ENSG00000234576	-6.38718	0.00049321
	ENSG00000260518	4.47038	0.0199604	ENSG00000213782	-5.38266	8.86e-05	ENSG00000213641	4.92526	0.0341921	ENSG00000273361	-4.96167	0.00482182	ENSG00000244088	5.13082	0.00547263	ENSG00000130489	-5.50435	1.16693e-12	ENSG00000011677	4.69838	0.00432172	ENSG00000124614	-6.37831	1.75119e-66
	ENSG00000265091	4.45274	0.0309146	ENSG00000253954	-5.25804	0.00495513	ENSG00000224600	4.91982	0.000659178	ENSG00000240311	-4.9425	0.00582341	ENSG00000253600	5.0129	0.00249823	ENSG00000115414	-5.49336	1.76293e-20	ENSG00000089250	4.6861	0.0336717	ENSG00000186715	-6.30506	2.85242e-10
	ENSG00000224600	4.43751	0.00255742	ENSG00000240311	-5.21347	0.00473095	ENSG00000240975	4.82972	0.00405397	ENSG00000228399	-4.895	0.00436095	ENSG00000000005	5.01245	0.0167769	ENSG00000213169	-5.40961	0.00258163	ENSG00000213917	4.68291	0.000456874	ENSG00000189334	-6.29306	1.8161e-05
	ENSG00000100351	4.37322	0.0459307	ENSG00000148734	-5.20834	0.000585755	ENSG00000121743	4.81767	0.0121364	ENSG00000257524	-4.8751	0.0168315	ENSG00000065320	4.93261	0.00305816	ENSG00000183199	-5.40664	1.05868e-09	ENSG00000242477	4.6111	0.00323638	ENSG00000150782	-6.24814	0.00186792
	ENSG00000213309	4.33284	0.0203756	ENSG00000219222	-5.15784	0.0118725	ENSG00000251557	4.79533	0.0085106	ENSG00000225195	-4.85154	0.00193234	ENSG00000187504	4.91334	0.00298944	ENSG00000128886	-5.39832	0.00347	ENSG00000242640	4.60283	0.00385306	ENSG00000130489	-6.18017	6.77066e-19
	ENSG00000277954	4.31716	0.0204362	ENSG00000226976	-5.1282	0.00226987	ENSG00000250742	4.77477	0.0321776	ENSG00000131730	-4.84193	0.0169348	ENSG00000237109	4.88188	0.0116142	ENSG00000163682	-5.36582	1.25269e-118	ENSG00000251557	4.57717	0.00942548	ENSG00000124875	-6.16839	0.010062
	ENSG00000095932	4.27352	0.0458519	ENSG00000231167	-5.12664	2.34e-08	ENSG00000176043	4.74108	0.00115073	ENSG00000226259	-4.82324	1.24211e-05	ENSG00000184292	4.87074	0.0037667	ENSG00000270872	-5.35293	0.00562377	ENSG00000259397	4.53198	0.00815858	ENSG00000214855	-6.10308	0.0013659
	ENSG00000242640	4.24593	0.00345031	ENSG00000236439	-5.12156	0.00338971	ENSG00000132437	4.69164	0.0318769	ENSG00000266371	-4.76989	0.00227441	ENSG00000237512	4.82703	1.89034e-05	ENSG00000100373	-5.29394	0.0412685	ENSG00000261754	4.51982	0.00562325	ENSG00000147883	-6.04579	3.7879e-10
	ENSG00000250762	4.23665	0.0209947	ENSG00000189343	-5.10354	1.25e-27	ENSG00000213051	4.67504	0.000678534	ENSG00000279962	-4.74828	0.0135435	ENSG00000101938	4.77322	0.016661	ENSG00000115657	-5.26793	0.00183431	ENSG00000213312	4.49348	0.00769951	ENSG00000135917	-5.97137	0.00191861
	ENSG00000244088	4.15042	0.0319124	ENSG00000237280	-5.08737	0.0236731	ENSG00000249745	4.6125	0.0147977	ENSG00000241343	-4.72709	7.55674e-72	ENSG00000188004	4.76572	0.0211707	ENSG00000266944	-5.24584	0.00798874	ENSG00000123560	4.45462	0.0237606	ENSG00000226976	-5.97018	0.000128469
	ENSG00000236860	4.07569	0.0447793	ENSG00000230751	-5.07872	0.00963986	ENSG00000138823	4.50921	0.0411507	ENSG00000243181	-4.72319	3.27088e-07	ENSG00000221946	4.73077	0.0260198	ENSG00000158578	-5.22268	0.0183717	ENSG00000113805	4.44338	0.00342983	ENSG00000118520	-5.96336	0.0441059
	ENSG00000121089	4.05284	0.00768209	ENSG00000243101	-5.06554	0.00799812	ENSG00000235175	4.50126	0.000162567	ENSG00000238178	-4.69605	0.00386762	ENSG00000213891	4.69573	0.0157265	ENSG00000188488	-5.2006	0.00891238	ENSG00000162374	4.4006	0.0193608	ENSG00000106366	-5.92884	2.70913e-13
	ENSG00000213051	4.04126	0.000412572	ENSG00000230076	-5.05266	0.00969986	ENSG00000198959	4.36211	0.00256237	ENSG00000248794	-4.67876	0.0162907	ENSG00000182836	4.69051	2.73967e-05	ENSG00000248605	-5.19858	0.00624279	ENSG00000137691	4.36208	0.0137709	ENSG00000147604	-5.89216	2.55571e-116
	ENSG00000228502	3.99037	0.0294655	ENSG00000224546	-5.02496	0.0201677	ENSG00000244088	4.33148	0.00811627	ENSG00000111704	-4.59949	0.0145103	ENSG00000146147	4.68146	0.0218972	ENSG00000225489	-5.19589	0.00557566	ENSG00000253945	4.35226	0.000102074	ENSG00000145192	-5.88598	0.00596015
	ENSG00000247627	3.9866	9.84e-07	ENSG00000263179	-5.0069	0.0107809	ENSG00000260518	4.27546	0.0259775	ENSG00000197406	-4.56609	0.0010528	ENSG00000240023	4.66	0.0163378	ENSG00000179046	-5.19417	0.00217345	ENSG00000244053	4.34745	0.00125267	ENSG00000135480	-5.87007	5.17131e-05
	ENSG00000135111	3.90993	0.000505642	ENSG00000279483	-4.98148	2.91e-37	ENSG00000236860	4.22322	0.0270931	ENSG00000241186	-4.55529	1.86569e-06	ENSG00000270672	4.57542	0.0187888	ENSG00000243964	-5.17776	0.00413635	ENSG00000107295	4.26504	0.0197872	ENSG00000186910	-5.85902	0.0250666
	ENSG00000273727	3.83693	0.0137009	ENSG00000163682	-4.9247	5.08e-108	ENSG00000249774	4.21829	0.037018	ENSG00000213315	-4.54096	4.33209e-15	ENSG00000128918	4.54141	0.0352578	ENSG00000215866	-5.14517	0.0166107	ENSG00000254170	4.26477	0.0209177	ENSG00000106258	-5.84474	0.0422372
	ENSG00000179344	3.82336	5.41e-05	ENSG00000214773	-4.88911	0.0107373	ENSG00000174403	4.21771	0.037433	ENSG00000237280	-4.53308	0.038119	ENSG00000212695	4.53782	0.00260949	ENSG00000186715	-5.11392	2.57825e-07	ENSG00000237457	4.22646	0.00155454	ENSG00000147869	-5.8398	0.0140974
	ENSG00000146910	3.77451	0.0195813	ENSG00000231767	-4.87951	0.00638497	ENSG00000259612	4.2158	0.0319756	ENSG00000163682	-4.52615	3.69827e-91	ENSG00000236333	4.52092	0.0267421	ENSG00000243101	-5.08586	0.00872402	ENSG00000240919	4.18868	0.0245315	ENSG00000197249	-5.82944	0.0282391
	ENSG00000212695	3.75326	0.000707711	ENSG00000128886	-4.87352	0.0123433	ENSG00000163053	4.21531	0.000219368	ENSG00000251408	-4.5235	0.0337451	ENSG00000170893	4.51895	0.00261008	ENSG00000242768	-5.04421	0.0389577	ENSG00000236860	4.1783	0.0255008	ENSG00000171560	-5.81792	0.0160217
	ENSG00000239617	3.70162	0.000288289	ENSG00000197291	-4.87257	0.0129092	ENSG00000226558	4.20542	0.0470467	ENSG00000239119	-4.52182	0.0148773	ENSG00000164270	4.5121	0.0429512	ENSG00000070388	-5.03766	0.00539387	ENSG00000180764	4.16421	0.0191505	ENSG00000249201	-5.78416	0.0413039
	ENSG00000212464	3.64984	8.38e-08	ENSG00000259529	-4.84187	0.00809461	ENSG00000171471	4.17149	0.0301163	ENSG00000226179	-4.51987	9.19892e-23	ENSG00000188816	4.49834	0.033853	ENSG00000212802	-5.02409	0.00399349	ENSG00000259612	4.16132	0.0305074	ENSG00000173077	-5.78147	0.00490974
	ENSG00000259397	3.6429	0.0269136	ENSG00000249617	-4.76843	0.0185353	ENSG00000278192	4.16457	0.0255902	ENSG00000280240	-4.51927	0.0259775	ENSG00000247627	4.49251	7.23148e-09	ENSG00000204983	-4.99903	0.00778632	ENSG00000271941	4.14109	0.0336226	ENSG00000242327	-5.68486	0.000487961
	ENSG00000278774	3.63676	0.0162624	ENSG00000213080	-4.75621	0.0239832	ENSG00000244053	4.14274	2.54955e-05	ENSG00000249617	-4.51031	0.0259818	ENSG00000110436	4.45165	0.0219601	ENSG00000257877	-4.99307	0.00679344	ENSG00000227370	4.05275	0.0314576	ENSG00000090104	-5.64962	0.0451345
	ENSG00000244053	3.63363	0.000311826	ENSG00000197728	-4.70757	1.37e-51	ENSG00000231084	4.05638	0.0499311	ENSG00000264952	-4.50751	0.0267503	ENSG00000115361	4.43976	0.0271513	ENSG00000232134	-4.95358	0.00878279	ENSG00000108001	4.00297	0.0272159	ENSG00000227507	-5.6303	0.000513133
	ENSG00000242358	3.58138	6.76e-07	ENSG00000225137	-4.69346	0.0186652	ENSG00000147465	4.03712	0.0229725	ENSG00000179046	-4.50496	0.00984399	ENSG00000173210	4.35348	0.0298256	ENSG00000240311	-4.94154	0.0082817	ENSG00000130675	3.99907	0.0209568	ENSG00000279483	-5.62744	6.17112e-29
	ENSG00000231181	3.51941	0.0237987	ENSG00000243824	-4.6887	0.0348753	ENSG00000145244	3.9966	0.0268393	ENSG00000265421	-4.50104	0.0400093	ENSG00000166407	4.33948	0.0457644	ENSG00000213018	-4.92744	0.0145332	ENSG00000187122	3.97362	0.000782616	ENSG00000170482	-5.60182	0.0429984
	ENSG00000099250	3.51122	0.00270926	ENSG00000265421	-4.68255	0.0401708	ENSG00000101278	3.98476	0.00856764	ENSG00000215467	-4.49964	0.0357903	ENSG00000118526	4.33854	0.0392638	ENSG00000089157	-4.85101	3.98826e-74	ENSG00000166292	3.94359	0.00219484	ENSG00000158710	-5.60101	8.33512e-25
	ENSG00000186676	3.46215	0.0417476	ENSG00000242853	-4.66823	0.0355388	ENSG00000272034	3.97515	0.0376554	ENSG00000274591	-4.47569	0.000654734	ENSG00000176927	4.30012	0.0470266	ENSG00000148734	-4.83587	0.00872402	ENSG00000037280	3.91401	0.0012276	ENSG00000166741	-5.56693	0.00114185
	ENSG00000185885	3.42928	0.000104488	ENSG00000230175	-4.66812	0.00982268	ENSG00000197616	3.96466	0.00055305	ENSG00000154162	-4.42629	0.0460738	ENSG00000125355	4.29701	0.00640561	ENSG00000234576	-4.82856	0.0222761	ENSG00000279108	3.87517	0.0406282	ENSG00000240311	-5.5174	0.00125267
	ENSG00000204622	3.35168	0.0464838	ENSG00000220842	-4.60616	0.00207873	ENSG00000163864	3.93957	0.0277434	ENSG00000237373	-4.40678	1.78738e-06	ENSG00000236860	4.2726	0.033391	ENSG00000164687	-4.78967	3.17818e-11	ENSG00000165810	3.8204	0.00300192	ENSG00000187838	-5.49253	0.00163818
	ENSG00000125144	3.33373	0.0422318	ENSG00000221883	-4.56327	0.0290129	ENSG00000156804	3.90471	0.000109445	ENSG00000277440	-4.38491	0.0324791	ENSG00000165140	4.25059	0.0359764	ENSG00000230076	-4.7221	0.0201015	ENSG00000164736	3.79364	0.0272334	ENSG00000272068	-5.45649	0.00595624
	ENSG00000144476	3.24196	0.00602251	ENSG00000213315	-4.55108	4.45e-20	ENSG00000121089	3.8885	0.00205158	ENSG00000124399	-4.38089	0.0275816	ENSG00000240975	4.24877	0.0209037	ENSG00000276967	-4.69775	0.0278574	ENSG00000198963	3.77067	0.000604155	ENSG00000128165	-5.44649	1.07167e-08
	ENSG00000243742	3.17022	0.0422534	ENSG00000250588	-4.54323	0.0286177	ENSG00000118194	3.86453	1.95274e-06	ENSG00000279483	-4.37279	2.43917e-27	ENSG00000274248	4.2283	0.0234276	ENSG00000139540	-4.67731	0.00961363	ENSG00000213309	3.72559	0.0406164	ENSG00000202354	-5.43986	0.0110454
	ENSG00000235175	3.08191	0.00283382	ENSG00000280321	-4.53326	0.0186652	ENSG00000077279	3.86202	0.00793533	ENSG00000252021	-4.37181	0.0181973	ENSG00000137573	4.19986	0.000628669	ENSG00000249617	-4.62426	0.0249529	ENSG00000184845	3.71551	0.0448454	ENSG00000146477	-5.42831	0.000798988
	ENSG00000156395	3.07386	0.016752	ENSG00000213293	-4.52844	0.0207421	ENSG00000091482	3.84418	0.00656099	ENSG00000104321	-4.35343	0.00257733	ENSG00000251557	4.17937	0.0333419	ENSG00000115112	-4.60859	0.000403946	ENSG00000172461	3.70067	0.0344506	ENSG00000170927	-5.41336	0.0082986
	ENSG00000057657	3.05509	0.0358214	ENSG00000212643	-4.50048	8.54e-05	ENSG00000089225	3.8166	0.00869072	ENSG00000213411	-4.28802	0.0223031	ENSG00000138944	4.17255	0.0202717	ENSG00000242327	-4.6052	0.0127622	ENSG00000179776	3.68733	0.00313785	ENSG00000259529	-5.3946	0.001245
	ENSG00000185834	3.0345	0.00975908	ENSG00000226259	-4.46763	2.01e-10	ENSG00000227034	3.78358	0.0126739	ENSG00000227248	-4.2498	0.0277752	ENSG00000251493	4.12725	0.0306297	ENSG00000115718	-4.563	0.0163378	ENSG00000176076	3.67096	0.0424357	ENSG00000197728	-5.36258	3.44132e-52
	ENSG00000125848	3.01296	0.0136614	ENSG00000258357	-4.46728	0.0212522	ENSG00000152779	3.77533	0.00061524	ENSG00000070731	-4.23442	0.00212376	ENSG00000244053	4.10458	0.00485964	ENSG00000213315	-4.55406	4.01197e-10	ENSG00000161940	3.66907	0.00151225	ENSG00000091513	-5.34814	0.00319479
	ENSG00000134817	3.00119	0.0354691	ENSG00000279252	-4.46147	0.000245754	ENSG00000213312	3.77441	0.00552762	ENSG00000204970	-4.22783	0.0245409	ENSG00000154975	4.09842	0.0438802	ENSG00000252021	-4.50656	0.0199839	ENSG00000240975	3.65687	0.0348165	ENSG00000128886	-5.33656	0.0023669
	ENSG00000182383	3.00028	0.0014006	ENSG00000183785	-4.4083	0.0313841	ENSG00000141161	3.71675	1.40557e-05	ENSG00000214773	-4.22211	0.0300401	ENSG00000175175	4.07827	0.0179619	ENSG00000243711	-4.4957	0.0301097	ENSG00000248626	3.65252	0.0257604	ENSG00000161944	-5.3347	0.00402817
	ENSG00000141526	2.93283	0.000134139	ENSG00000226338	-4.40613	0.0241643	ENSG00000158258	3.68757	0.00182284	ENSG00000130489	-4.21086	2.2052e-09	ENSG00000180801	4.05144	0.0102487	ENSG00000241343	-4.49414	2.62078e-64	ENSG00000261371	3.60013	0.000604155	ENSG00000163631	-5.33016	0.00221546
	ENSG00000213253	2.92489	0.034362	ENSG00000229344	-4.40458	2.17e-07	ENSG00000182383	3.6531	3.94974e-05	ENSG00000230175	-4.20257	0.0201021	ENSG00000246100	4.0066	0.0438802	ENSG00000201044	-4.49174	0.0177961	ENSG00000145428	3.59614	0.0449736	ENSG00000198286	-5.32559	0.000203272
	ENSG00000205358	2.84186	0.043793	ENSG00000259999	-4.38002	0.0375748	ENSG00000116299	3.57987	0.00341637	ENSG00000207508	-4.19739	0.024617	ENSG00000146250	3.99837	1.60738e-05	ENSG00000273885	-4.4864	0.0229101	ENSG00000164035	3.57988	0.000172733	ENSG00000213080	-5.29782	0.00587552
	ENSG00000274428	2.83813	0.00173699	ENSG00000279289	-4.3578	0.0251617	ENSG00000168334	3.57249	0.00121604	ENSG00000186715	-4.19697	6.2102e-06	ENSG00000277010	3.98049	0.0176912	ENSG00000170909	-4.48382	0.0194194	ENSG00000204347	3.57937	0.0485357	ENSG00000180210	-5.29004	0.00241815
	ENSG00000107984	2.7786	0.00279928	ENSG00000256045	-4.30508	0.0209947	ENSG00000213917	3.56626	0.000146587	ENSG00000261783	-4.17714	0.0281462	ENSG00000145936	3.95941	0.00563839	ENSG00000187736	-4.46581	0.0225928	ENSG00000277203	3.56897	0.0205833	ENSG00000213315	-5.27643	1.7509e-10
	ENSG00000261395	2.66594	0.013562	ENSG00000231503	-4.29245	0.00103368	ENSG00000130513	3.54213	0.00023499	ENSG00000234787	-4.17197	0.00976756	ENSG00000166292	3.93137	0.00311214	ENSG00000241741	-4.41684	0.0033158	ENSG00000235175	3.53832	0.0163245	ENSG00000081051	-5.26816	0.0473431
	ENSG00000120262	2.65466	0.0216137	ENSG00000164687	-4.28953	6.18e-19	ENSG00000254252	3.53615	0.00736631	ENSG00000128886	-4.14912	0.0367269	ENSG00000177519	3.90551	0.00878279	ENSG00000214773	-4.39931	0.0449778	ENSG00000198797	3.52265	0.0181073	ENSG00000109321	-5.26068	0.0158897
	ENSG00000225616	2.65306	0.00301383	ENSG00000185864	-4.28048	0.0241038	ENSG00000186603	3.49287	0.0377954	ENSG00000113946	-4.12624	0.0212787	ENSG00000064655	3.90529	0.0228423	ENSG00000176383	-4.35611	0.03685	ENSG00000224600	3.5045	0.0184103	ENSG00000279252	-5.25685	0.00096618
	ENSG00000256043	2.63284	0.00108504	ENSG00000089157	-4.28017	4.71e-58	ENSG00000240828	3.48791	0.00953305	ENSG00000242327	-4.11334	0.0236584	ENSG00000157470	3.886	0.0494298	ENSG00000264644	-4.34408	0.00709694	ENSG00000112530	3.47789	0.018729	ENSG00000270872	-5.2532	0.00434418
	ENSG00000213917	2.62625	0.000163822	ENSG00000234851	-4.24914	2.67e-10	ENSG00000154330	3.4358	0.00116781	ENSG00000200296	-4.10593	0.0177054	ENSG00000175084	3.83508	0.00458701	ENSG00000279252	-4.30946	0.00478847	ENSG00000108405	3.47101	0.0302423	ENSG00000162460	-5.24259	0.0055533
	ENSG00000163132	2.60687	0.0116452	ENSG00000241343	-4.24108	2.44e-59	ENSG00000104313	3.39051	0.00810628	ENSG00000257877	-4.09818	0.00384884	ENSG00000065609	3.81809	0.000117942	ENSG00000223044	-4.30563	0.0229182	ENSG00000152092	3.45551	0.000571757	ENSG00000188488	-5.23187	0.0048068
	ENSG00000127589	2.5858	0.000242283	ENSG00000242327	-4.18976	0.0279709	ENSG00000263513	3.35791	0.00589388	ENSG00000273885	-4.06189	0.0195471	ENSG00000145864	3.73993	0.00311047	ENSG00000173867	-4.29137	0.00549201	ENSG00000101349	3.4387	0.0140962	ENSG00000165072	-5.22773	0.00261568
	ENSG00000176043	2.44153	0.0224917	ENSG00000187736	-4.15691	0.0146193	ENSG00000156049	3.34445	0.0471585	ENSG00000187838	-4.03423	0.0454869	ENSG00000198963	3.72488	0.0362043	ENSG00000137860	-4.2719	0.000427082	ENSG00000259286	3.38648	0.0347381	ENSG00000111057	-5.22649	7.13372e-69
	ENSG00000138639	2.41361	0.0335329	ENSG00000223044	-4.14916	0.013329	ENSG00000159674	3.31582	0.00992999	ENSG00000124143	-3.9833	0.00112489	ENSG00000213312	3.70056	0.0250531	ENSG00000180210	-4.26572	0.0280692	ENSG00000247627	3.37969	4.1828e-06	ENSG00000266944	-5.22349	0.00523957
	ENSG00000175426	2.36641	0.0027536	ENSG00000279962	-4.14792	0.0253849	ENSG00000268518	3.30111	0.0112242	ENSG00000243964	-3.96658	0.0143805	ENSG00000144057	3.61336	0.00308951	ENSG00000210112	-4.22564	6.33229e-07	ENSG00000138185	3.37822	0.0100774	ENSG00000221963	-5.14706	0.0159943
	ENSG00000170961	2.33889	0.039756	ENSG00000226179	-4.10625	6e-17	ENSG00000265972	3.28656	1.98e-09	ENSG00000230947	-3.9597	0.0354357	ENSG00000074410	3.56005	0.0494915	ENSG00000234851	-4.21601	1.38687e-09	ENSG00000187513	3.33373	0.0127749	ENSG00000204983	-5.14518	0.00762445
	ENSG00000168675	2.33468	0.0480265	ENSG00000263603	-4.06712	1.93e-07	ENSG00000263155	3.28351	0.0103543	ENSG00000223044	-3.93255	0.016784	ENSG00000198838	3.5353	0.0272874	ENSG00000165309	-4.21107	0.0121452	ENSG00000143127	3.29713	0.00431946	ENSG00000109072	-5.12969	0.0138262
	ENSG00000264433	2.30877	0.0412946	ENSG00000242697	-4.00711	0.00114805	ENSG00000274976	3.26145	0.0425694	ENSG00000229344	-3.91807	0.0011963	ENSG00000004059	3.50573	0.0290573	ENSG00000215089	-4.15227	0.0391065	ENSG00000169291	3.29474	0.00150239	ENSG00000163347	-5.08676	3.03609e-05
	ENSG00000178573	2.25101	0.00156565	ENSG00000223760	-3.98987	0.0180708	ENSG00000183779	3.25388	0.00964729	ENSG00000205542	-3.90879	6.51924e-11	ENSG00000163995	3.46442	0.0301494	ENSG00000263563	-4.06975	0.00151391	ENSG00000165186	3.2889	0.00133056	ENSG00000100373	-5.07726	0.0125069
	ENSG00000260261	2.24898	0.0360957	ENSG00000237373	-3.94165	1.05e-06	ENSG00000120658	3.24779	0.022329	ENSG00000250899	-3.89575	2.46749e-06	ENSG00000112936	3.46196	0.00307739	ENSG00000279531	-4.01969	0.0481696	ENSG00000173269	3.25701	0.00585186	ENSG00000226259	-5.0741	0.000112049
	ENSG00000048540	2.24629	0.0409851	ENSG00000225195	-3.91461	0.000431592	ENSG00000123689	3.24064	0.020867	ENSG00000148926	-3.89437	6.72135e-07	ENSG00000242477	3.45686	0.0253647	ENSG00000242697	-3.97904	0.0392638	ENSG00000249751	3.20041	0.0099404	ENSG00000258947	-5.07204	1.50026e-06
	ENSG00000136574	2.23441	0.0240133	ENSG00000226332	-3.90345	0.0406233	ENSG00000113369	3.23548	1.78303e-08	ENSG00000234851	-3.8825	1.06746e-08	ENSG00000100095	3.45388	0.0463171	ENSG00000197744	-3.9764	0.029249	ENSG00000174059	3.16462	0.00874737	ENSG00000139278	-5.03986	0.000228985
	ENSG00000111540	2.17293	6.37e-15	ENSG00000251726	-3.89724	0.00810877	ENSG00000130037	3.23204	0.0147977	ENSG00000231767	-3.83681	0.0176954	ENSG00000152377	3.44866	0.00034375	ENSG00000279932	-3.96653	0.0110885	ENSG00000178233	3.1544	0.000527822	ENSG00000234851	-5.02321	2.38455e-10
	ENSG00000242071	2.13732	0.000328977	ENSG00000266621	-3.8768	0.00320201	ENSG00000179542	3.22657	0.00111735	ENSG00000215089	-3.83661	0.0287824	ENSG00000165899	3.438	0.00556177	ENSG00000100316	-3.91503	5.52246e-55	ENSG00000101938	3.13953	0.0464202	ENSG00000215089	-5.0195	0.00165181
	ENSG00000234498	2.10524	0.00290768	ENSG00000228423	-3.86953	0.00857775	ENSG00000122585	3.2066	0.0359432	ENSG00000089157	-3.83516	2.84062e-46	ENSG00000081138	3.40797	0.00258011	ENSG00000169856	-3.87918	0.0163378	ENSG00000016402	3.1229	0.0317431	ENSG00000211772	-5.00539	0.024746
	ENSG00000247095	2.10272	0.0283911	ENSG00000264644	-3.8394	0.0256592	ENSG00000232383	3.19092	0.00387545	ENSG00000226338	-3.82707	0.0231933	ENSG00000158473	3.37188	0.00895468	ENSG00000169435	-3.85702	0.0432217	ENSG00000087258	3.07317	0.00482053	ENSG00000118137	-4.97483	0.0103205
	ENSG00000252316	2.08401	0.0288253	ENSG00000266086	-3.83325	0.0435701	ENSG00000171476	3.18821	0.00747878	ENSG00000148734	-3.79304	0.00571292	ENSG00000203685	3.36273	0.0497764	ENSG00000262902	-3.8527	2.25239e-11	ENSG00000184613	3.06251	0.000626503	ENSG00000047457	-4.96987	0.00894608
	ENSG00000158270	2.05636	0.0327772	ENSG00000151006	-3.7847	0.00040244	ENSG00000119865	3.16009	0.0193236	ENSG00000279502	-3.7681	0.00121253	ENSG00000077274	3.33261	0.0490541	ENSG00000107099	-3.85112	0.00355204	ENSG00000271993	3.03444	0.00282793	ENSG00000167644	-4.95812	4.32044e-05
	ENSG00000100097	2.02866	0.0141265	ENSG00000231806	-3.7762	0.000532466	ENSG00000254759	3.1477	0.00501542	ENSG00000070388	-3.75731	0.0058407	ENSG00000242640	3.29505	0.039313	ENSG00000151006	-3.83266	0.00183983	ENSG00000182383	3.00009	0.0107448	ENSG00000222041	-4.9387	1.87707e-17
	ENSG00000170385	1.98813	6.99e-05	ENSG00000186715	-3.74051	0.000127335	ENSG00000115593	3.14456	0.00811627	ENSG00000214067	-3.72066	0.0186645	ENSG00000156049	3.2818	0.0319318	ENSG00000226525	-3.82026	0.00341348	ENSG00000121089	2.99158	0.00848334	ENSG00000164251	-4.92423	4.31282e-06
	ENSG00000205639	1.9766	0.00010079	ENSG00000249655	-3.72518	0.0135414	ENSG00000100100	3.13865	1.33658e-05	ENSG00000213782	-3.70312	0.000122655	ENSG00000140403	3.27787	0.0403041	ENSG00000248329	-3.8088	0.00107803	ENSG00000144834	2.99045	0.0248317	ENSG00000231767	-4.91285	0.00447551
	ENSG00000119669	1.96086	5.46e-05	ENSG00000274591	-3.7053	0.000205066	ENSG00000231181	3.13555	0.00581321	ENSG00000244625	-3.6964	1.40514e-05	ENSG00000235175	3.27143	0.0130931	ENSG00000226179	-3.80549	1.43593e-16	ENSG00000080561	2.97893	0.0289416	ENSG00000272405	-4.91066	0.000293893
	ENSG00000137142	1.94193	0.00439859	ENSG00000183199	-3.68373	1.01e-17	ENSG00000175084	3.10756	0.0367269	ENSG00000137860	-3.68255	0.00111854	ENSG00000112782	3.24505	0.00355204	ENSG00000237373	-3.76344	1.97548e-05	ENSG00000147082	2.95394	0.0287615	ENSG00000163682	-4.9096	1.16828e-101
	ENSG00000180543	1.93844	2.06e-06	ENSG00000235843	-3.67413	0.00761851	ENSG00000127528	3.09971	9.04894e-06	ENSG00000259630	-3.65185	0.0364773	ENSG00000180113	3.23377	0.0293822	ENSG00000219755	-3.72783	0.0227311	ENSG00000078725	2.94788	0.00889845	ENSG00000088386	-4.89982	0.0346949
	ENSG00000275202	1.91808	0.000340325	ENSG00000262902	-3.67211	1.08e-13	ENSG00000242640	3.09956	0.0020791	ENSG00000011478	-3.63037	1.38515e-05	ENSG00000151320	3.21817	0.00894756	ENSG00000118181	-3.70485	2.67659e-41	ENSG00000125355	2.94725	0.0332996	ENSG00000163017	-4.89162	0.00268954
	ENSG00000179104	1.89586	0.0107288	ENSG00000011478	-3.63891	5.39e-07	ENSG00000256271	3.07145	0.0328491	ENSG00000262902	-3.62813	2.85546e-10	ENSG00000162599	3.20513	1.29404e-05	ENSG00000180767	-3.68423	0.0203178	ENSG00000249348	2.93162	0.0273612	ENSG00000167780	-4.88171	0.0265335
	ENSG00000127863	1.87018	0.00337106	ENSG00000234241	-3.63044	0.00741997	ENSG00000107742	3.05605	0.0196302	ENSG00000223760	-3.59317	0.00377326	ENSG00000169508	3.19244	0.0153964	ENSG00000197406	-3.68422	0.0129395	ENSG00000139567	2.92042	0.00431946	ENSG00000213740	-4.84967	4.62146e-06
	ENSG00000164741	1.84781	0.0179589	ENSG00000219755	-3.60324	0.00321497	ENSG00000130600	3.05288	0.0423712	ENSG00000270894	-3.59272	3.38662e-05	ENSG00000196569	3.18624	0.00130705	ENSG00000213740	-3.63382	1.8681e-06	ENSG00000125810	2.91501	0.00541191	ENSG00000158874	-4.84778	0.0239178
	ENSG00000176946	1.8314	1.88e-11	ENSG00000272219	-3.58216	1.28e-06	ENSG00000162496	3.02048	0.000118188	ENSG00000212420	-3.5911	0.0276223	ENSG00000144331	3.18117	0.0192087	ENSG00000236384	-3.62457	0.015253	ENSG00000227034	2.83509	0.0252258	ENSG00000130513	-4.84767	1.22475e-08
	ENSG00000240674	1.82596	0.0216797	ENSG00000213939	-3.55877	0.000667484	ENSG00000142494	2.98153	0.0215932	ENSG00000219755	-3.57832	0.00808986	ENSG00000278309	3.13896	0.0386619	ENSG00000145425	-3.621	4.89733e-43	ENSG00000118972	2.81774	0.0249703	ENSG00000163739	-4.84608	0.00909382
	ENSG00000010278	1.82551	0.0385824	ENSG00000115414	-3.53491	3.91e-08	ENSG00000125775	2.9555	0.000144468	ENSG00000242616	-3.56566	3.14318e-05	ENSG00000225972	3.13494	0.00347341	ENSG00000153162	-3.59762	0.023518	ENSG00000204442	2.81396	3.83866e-06	ENSG00000171759	-4.84449	0.0168877
	ENSG00000182118	1.82534	0.0322379	ENSG00000225405	-3.52114	9.52e-10	ENSG00000178726	2.93906	0.00571292	ENSG00000180209	-3.53818	0.0214537	ENSG00000176076	3.13099	0.0103644	ENSG00000216475	-3.57928	0.0264167	ENSG00000065609	2.81231	0.00304691	ENSG00000008516	-4.80411	0.0119364
	ENSG00000156711	1.81715	0.000513266	ENSG00000213740	-3.51851	1.33e-11	ENSG00000268050	2.91	0.0281324	ENSG00000273076	-3.5022	0.0249744	ENSG00000166257	3.09256	0.0149149	ENSG00000105640	-3.54499	3.19704e-22	ENSG00000170549	2.77081	0.0422111	ENSG00000174827	-4.79817	0.0227525
	ENSG00000161653	1.81294	0.0458519	ENSG00000260669	-3.48643	1.44e-07	ENSG00000169116	2.90876	0.00730515	ENSG00000182196	-3.49691	2.17332e-15	ENSG00000182383	3.08317	0.0145114	ENSG00000167644	-3.51828	0.0110438	ENSG00000133019	2.76364	0.000151445	ENSG00000125731	-4.7906	2.41263e-06
	ENSG00000129946	1.80869	2.74e-05	ENSG00000253683	-3.48517	2.89e-06	ENSG00000185008	2.90595	0.00477198	ENSG00000272219	-3.49452	4.28951e-05	ENSG00000213399	3.03747	0.0348535	ENSG00000213442	-3.49635	0.0152664	ENSG00000176043	2.76022	0.0346033	ENSG00000172548	-4.78767	0.00603956
	ENSG00000273456	1.78992	0.00139091	ENSG00000205571	-3.47971	0.000121543	ENSG00000205940	2.8871	0.0155344	ENSG00000152056	-3.48221	0.000398025	ENSG00000215218	2.9969	0.0315289	ENSG00000218426	-3.49089	2.4806e-11	ENSG00000066056	2.73041	0.0293352	ENSG00000100292	-4.78142	9.38706e-09
	ENSG00000225968	1.777	0.00701759	ENSG00000241985	-3.47366	0.0241211	ENSG00000270562	2.88048	0.04712	ENSG00000241549	-3.47805	1.17367e-08	ENSG00000263155	2.99356	0.0025178	ENSG00000082293	-3.48673	0.0343351	ENSG00000272316	2.71537	0.0377877	ENSG00000205542	-4.77077	8.06972e-17
	ENSG00000235354	1.77609	0.00089104	ENSG00000259735	-3.46668	0.0381378	ENSG00000130226	2.87368	0.00510583	ENSG00000259690	-3.46818	0.0049139	ENSG00000165810	2.97351	0.047183	ENSG00000231167	-3.48522	0.000167134	ENSG00000128606	2.67883	0.037509	ENSG00000084734	-4.74141	0.0249703
	ENSG00000109832	1.77019	0.00395459	ENSG00000170089	-3.46213	6.12e-05	ENSG00000213399	2.87366	0.0236681	ENSG00000257954	-3.46647	0.0127685	ENSG00000107562	2.96043	0.00309687	ENSG00000248098	-3.46603	0.00746108	ENSG00000186462	2.65499	6.49639e-05	ENSG00000134259	-4.71855	0.00428026
	ENSG00000134769	1.76939	0.0217117	ENSG00000202337	-3.44884	5.11e-05	ENSG00000186732	2.86576	0.0136962	ENSG00000183199	-3.45787	3.82496e-10	ENSG00000116183	2.95232	0.00418226	ENSG00000114942	-3.46333	9.08643e-62	ENSG00000150510	2.60175	0.0217506	ENSG00000084674	-4.71303	0.00205172
	ENSG00000140543	1.74683	0.0091327	ENSG00000241549	-3.41479	2.48e-08	ENSG00000173269	2.86495	0.0127746	ENSG00000115414	-3.34295	2.63013e-07	ENSG00000163833	2.92865	0.0305772	ENSG00000172296	-3.4613	0.0163658	ENSG00000175161	2.57121	0.0309048	ENSG00000231167	-4.68675	1.36189e-05
	ENSG00000135766	1.73943	0.000395992	ENSG00000226525	-3.4007	0.00188639	ENSG00000179111	2.84932	0.0350433	ENSG00000212802	-3.33952	0.0381555	ENSG00000242358	2.87997	6.43186e-05	ENSG00000226976	-3.4512	0.0350545	ENSG00000232383	2.56377	0.0133356	ENSG00000180767	-4.66194	0.000448972
	ENSG00000139679	1.72756	0.0221035	ENSG00000266538	-3.36634	3.38e-06	ENSG00000186676	2.84813	0.0286513	ENSG00000206538	-3.30704	0.0155322	ENSG00000104313	2.86688	0.032294	ENSG00000236264	-3.41778	0.0126509	ENSG00000125462	2.55376	0.0448616	ENSG00000164687	-4.65318	3.02242e-14
	ENSG00000119242	1.72179	4.19e-05	ENSG00000109390	-3.35837	7.43e-40	ENSG00000198125	2.84641	0.01563	ENSG00000251726	-3.3053	0.0287295	ENSG00000143318	2.86476	0.0246387	ENSG00000228462	-3.41145	1.0092e-07	ENSG00000151322	2.54676	0.00971789	ENSG00000263995	-4.65267	0.0346674
	ENSG00000072682	1.69694	0.00114352	ENSG00000114942	-3.35343	6.67e-63	ENSG00000081189	2.84479	5.64641e-05	ENSG00000173826	-3.30496	0.0265135	ENSG00000180287	2.85568	0.0181406	ENSG00000258498	-3.39906	0.0403041	ENSG00000119865	2.54525	0.0200923	ENSG00000135346	-4.65263	0.0416917
	ENSG00000178922	1.68873	0.00036153	ENSG00000118181	-3.34105	3.83e-34	ENSG00000270996	2.83638	0.0368551	ENSG00000108018	-3.28686	0.000495888	ENSG00000130226	2.85244	0.00993722	ENSG00000213782	-3.3714	0.00913343	ENSG00000213760	2.54405	0.000685392	ENSG00000181649	-4.6465	2.79787e-07
	ENSG00000187601	1.67222	0.0101479	ENSG00000241002	-3.32779	0.00224128	ENSG00000196169	2.83116	0.0332003	ENSG00000145425	-3.28258	9.26151e-37	ENSG00000156395	2.85094	0.00456788	ENSG00000225405	-3.33339	3.8953e-06	ENSG00000187955	2.51961	0.0419593	ENSG00000089157	-4.6433	4.82117e-68
	ENSG00000172059	1.6595	0.000179333	ENSG00000250251	-3.31316	0.0318417	ENSG00000163431	2.82681	0.000448623	ENSG00000184047	-3.27796	8.10744e-13	ENSG00000110328	2.82705	0.00780329	ENSG00000146352	-3.32891	0.0403187	ENSG00000188004	2.50377	0.0498551	ENSG00000243859	-4.63378	0.0104112
	ENSG00000270039	1.65483	0.0419077	ENSG00000241506	-3.27333	7.32e-07	ENSG00000008118	2.82678	0.0296785	ENSG00000251666	-3.2635	0.0308024	ENSG00000147862	2.81735	0.00192587	ENSG00000245848	-3.32808	0.0110824	ENSG00000179348	2.47642	0.0364094	ENSG00000100985	-4.60189	0.00743373
	ENSG00000087076	1.64503	0.0233972	ENSG00000100316	-3.26603	1.79e-39	ENSG00000185745	2.82588	0.0034427	ENSG00000250170	-3.25001	0.0296435	ENSG00000270906	2.80112	0.0413724	ENSG00000205542	-3.30541	7.13882e-08	ENSG00000124772	2.47379	0.00561163	ENSG00000008517	-4.58391	0.0011625
	ENSG00000165312	1.64035	0.0245593	ENSG00000255409	-3.24871	0.00952327	ENSG00000068976	2.80235	0.00643677	ENSG00000231167	-3.24199	0.000161144	ENSG00000213917	2.79687	0.00646354	ENSG00000111788	-3.2777	0.0458701	ENSG00000238741	2.46539	0.00853608	ENSG00000219222	-4.57578	0.0249703
	ENSG00000171016	1.6347	0.0313745	ENSG00000270894	-3.23041	3.8e-05	ENSG00000221303	2.79908	0.034527	ENSG00000254712	-3.21888	0.0471585	ENSG00000124772	2.7781	0.0033167	ENSG00000166126	-3.24	0.0298813	ENSG00000270039	2.44873	0.000107775	ENSG00000130208	-4.5684	2.0612e-06
	ENSG00000269990	1.62832	5.89e-05	ENSG00000145425	-3.22413	8.96e-37	ENSG00000139679	2.78439	0.00122323	ENSG00000221676	-3.20544	0.00729831	ENSG00000166501	2.77797	0.00287438	ENSG00000215030	-3.23714	4.65206e-09	ENSG00000270523	2.43177	0.0187805	ENSG00000138207	-4.5523	0.0283171
	ENSG00000227199	1.62155	0.0164013	ENSG00000234719	-3.21678	3.88e-07	ENSG00000159251	2.76993	0.00343775	ENSG00000128692	-3.20447	0.0188693	ENSG00000153531	2.76778	0.0227728	ENSG00000241549	-3.23399	5.5197e-07	ENSG00000206120	2.42911	0.0142017	ENSG00000187889	-4.54812	0.000896277
	ENSG00000085871	1.61536	0.0335379	ENSG00000261056	-3.20521	8.11e-06	ENSG00000239617	2.76874	1.05444e-05	ENSG00000249655	-3.19562	0.035713	ENSG00000165186	2.75057	0.0174003	ENSG00000157399	-3.22018	0.011596	ENSG00000119669	2.42672	9.66541e-08	ENSG00000263563	-4.54736	0.00133056
	ENSG00000221821	1.61323	0.000461068	ENSG00000242299	-3.19823	3.86e-25	ENSG00000092969	2.72039	0.00722259	ENSG00000212643	-3.17025	0.012387	ENSG00000151789	2.75013	0.0233047	ENSG00000244398	-3.21655	3.85811e-16	ENSG00000198125	2.42507	0.0271719	ENSG00000136883	-4.53341	0.00346466
	ENSG00000134046	1.61117	1.53e-10	ENSG00000243056	-3.1402	1.2e-07	ENSG00000247627	2.69939	0.00233382	ENSG00000253683	-3.12538	0.000220851	ENSG00000179344	2.73866	0.0404183	ENSG00000182196	-3.20767	2.16002e-12	ENSG00000263155	2.4228	0.0108151	ENSG00000134762	-4.50591	1.09698e-05
	ENSG00000247746	1.60906	0.0493781	ENSG00000205542	-3.12216	4.58e-07	ENSG00000064300	2.69772	0.0116762	ENSG00000201044	-3.10859	0.0308033	ENSG00000130037	2.73741	0.0358106	ENSG00000214290	-3.19536	0.0162205	ENSG00000145808	2.40909	7.1709e-06	ENSG00000228315	-4.48838	0.0209293
	ENSG00000082397	1.58546	0.00176929	ENSG00000200090	-3.10648	2.52e-10	ENSG00000275759	2.69767	0.0160979	ENSG00000243989	-3.1041	0.00903651	ENSG00000265107	2.72184	0.0234901	ENSG00000176928	-3.1774	0.0238684	ENSG00000136960	2.40578	0.0329028	ENSG00000241343	-4.48154	7.43278e-64
	ENSG00000168765	1.57151	0.00972793	ENSG00000242616	-3.09159	0.000231204	ENSG00000117707	2.69563	0.00603374	ENSG00000124302	-3.1014	0.00278614	ENSG00000143171	2.72136	0.0204998	ENSG00000198242	-3.16779	2.49696e-28	ENSG00000204389	2.40568	9.56162e-08	ENSG00000268034	-4.47671	0.0245315
	ENSG00000115216	1.57137	2.28e-13	ENSG00000051596	-3.03939	0.00532066	ENSG00000274428	2.66534	0.00332393	ENSG00000279221	-3.07219	0.0221413	ENSG00000227034	2.71251	0.0254758	ENSG00000253313	-3.14943	0.0366074	ENSG00000156535	2.39809	9.17839e-05	ENSG00000236439	-4.47036	0.0096689
	ENSG00000165617	1.548	0.0440738	ENSG00000265113	-3.03418	0.0354247	ENSG00000125337	2.66101	0.0318406	ENSG00000215866	-3.05815	0.0270931	ENSG00000148948	2.70378	0.0387322	ENSG00000106366	-3.09472	0.00249823	ENSG00000272677	2.39234	0.000486045	ENSG00000251726	-4.46033	0.0174296
	ENSG00000271601	1.54549	0.0336522	ENSG00000253626	-3.01544	0.0313528	ENSG00000272091	2.64473	0.0232932	ENSG00000279616	-3.0542	0.0400093	ENSG00000162595	2.70113	0.000139981	ENSG00000057593	-3.08704	0.00934659	ENSG00000164604	2.3874	0.0488551	ENSG00000130427	-4.45721	0.00113829
	ENSG00000160539	1.54544	0.0493781	ENSG00000240207	-3.00134	0.0332751	ENSG00000230897	2.64346	0.0148264	ENSG00000252062	-3.04487	0.00825063	ENSG00000259129	2.6952	0.0131201	ENSG00000256360	-3.05864	0.0103628	ENSG00000234498	2.37644	0.00218206	ENSG00000148734	-4.45457	0.010822
	ENSG00000272106	1.54388	0.00940577	ENSG00000265344	-2.96107	0.00610813	ENSG00000242358	2.64092	6.69599e-05	ENSG00000109390	-3.01915	5.56031e-27	ENSG00000176435	2.68727	0.0215898	ENSG00000104518	-3.03697	0.000146284	ENSG00000101447	2.37628	9.46706e-11	ENSG00000230076	-4.42585	0.0202282
	ENSG00000113369	1.5376	0.0282073	ENSG00000199872	-2.93925	0.00101951	ENSG00000185565	2.6198	0.00865121	ENSG00000166387	-3.01279	0.000247399	ENSG00000143127	2.68482	0.030773	ENSG00000164007	-3.027	9.28784e-05	ENSG00000134917	2.37045	0.0421171	ENSG00000106927	-4.41306	0.046153
	ENSG00000143862	1.5255	1.27e-07	ENSG00000227615	-2.93474	3.11e-10	ENSG00000230383	2.5778	0.014008	ENSG00000242687	-3.00263	3.48615e-05	ENSG00000087258	2.68063	0.0233165	ENSG00000130513	-3.024	0.00174149	ENSG00000162639	2.3694	0.00458489	ENSG00000253626	-4.409	0.019482
	ENSG00000114646	1.52426	0.0421141	ENSG00000171951	-2.92516	0.0289007	ENSG00000157388	2.56562	0.046626	ENSG00000256571	-2.99353	0.0481101	ENSG00000164850	2.65589	0.0332406	ENSG00000242299	-3.01033	2.05556e-14	ENSG00000006283	2.36386	0.0153728	ENSG00000167711	-4.39883	0.0159995
	ENSG00000115758	1.51623	0.0021837	ENSG00000279416	-2.92406	0.0320603	ENSG00000225616	2.56097	0.00104106	ENSG00000186439	-2.99314	0.0070782	ENSG00000223749	2.65349	0.0327037	ENSG00000241186	-3.00749	0.0179791	ENSG00000130300	2.3539	0.0140499	ENSG00000163898	-4.39396	0.0134776
	ENSG00000129355	1.5156	0.0226964	ENSG00000229994	-2.90804	3.6e-06	ENSG00000159173	2.55796	0.0166176	ENSG00000236709	-2.99005	0.000126598	ENSG00000169252	2.64054	0.0148861	ENSG00000258947	-3.00589	0.00878279	ENSG00000242686	2.31569	4.76783e-05	ENSG00000131187	-4.37997	4.49534e-07
	ENSG00000170525	1.51475	0.0199604	ENSG00000236844	-2.8968	0.0115344	ENSG00000130300	2.51968	0.0100177	ENSG00000241506	-2.97435	0.000853512	ENSG00000172403	2.63783	0.0194178	ENSG00000137825	-3.00331	0.0215524	ENSG00000112936	2.29381	0.0441409	ENSG00000221883	-4.37683	0.0250802
	ENSG00000173621	1.5103	2.2e-06	ENSG00000215030	-2.89018	6.67e-09	ENSG00000184985	2.51515	0.0187651	ENSG00000051596	-2.97424	0.0058407	ENSG00000182667	2.61993	0.0153964	ENSG00000279089	-2.98133	0.000877485	ENSG00000018625	2.2901	0.0103351	ENSG00000231503	-4.32302	0.0169508
	ENSG00000272841	1.5095	0.0167454	ENSG00000210112	-2.88428	0.00139377	ENSG00000269887	2.5067	0.0461229	ENSG00000275464	-2.97068	1.49004e-10	ENSG00000160179	2.61033	0.0209393	ENSG00000272779	-2.98089	3.26072e-06	ENSG00000246339	2.28671	0.0329167	ENSG00000241484	-4.3229	0.000509475
	ENSG00000143416	1.50109	0.00149227	ENSG00000244398	-2.8727	3.27e-14	ENSG00000183023	2.50668	0.00810628	ENSG00000196549	-2.96375	0.00115073	ENSG00000064989	2.60634	0.000548252	ENSG00000178445	-2.97246	0.0345565	ENSG00000207717	2.28499	0.0149685	ENSG00000155465	-4.32288	0.000109228
	ENSG00000137575	1.49603	6.1e-16	ENSG00000236871	-2.86361	3.62e-08	ENSG00000163435	2.49894	0.000301423	ENSG00000266621	-2.94706	0.0117451	ENSG00000184497	2.58657	0.00208222	ENSG00000231721	-2.93619	0.0280343	ENSG00000165028	2.26687	0.00574767	ENSG00000187736	-4.31489	0.0221188
	ENSG00000150471	1.49426	0.00271634	ENSG00000279027	-2.86202	0.0437903	ENSG00000155792	2.4981	0.0300965	ENSG00000242607	-2.9463	0.0186612	ENSG00000158022	2.58348	0.00867899	ENSG00000170381	-2.93038	0.00511591	ENSG00000265107	2.26229	0.0459203	ENSG00000143412	-4.29114	0.00326666
	ENSG00000130066	1.48706	0.0271372	ENSG00000279103	-2.85275	0.0176149	ENSG00000198626	2.49019	0.00999409	ENSG00000272754	-2.93956	0.027464	ENSG00000108691	2.58139	0.0314966	ENSG00000228399	-2.91202	0.0470545	ENSG00000258986	2.25783	0.0035552	ENSG00000171346	-4.28774	0.0459016
	ENSG00000198680	1.46631	0.018481	ENSG00000110107	-2.84874	3.4e-25	ENSG00000240674	2.44577	0.00361895	ENSG00000258947	-2.93915	0.0191028	ENSG00000133401	2.57396	0.0305145	ENSG00000223803	-2.90578	4.83914e-05	ENSG00000117407	2.25524	0.0260455	ENSG00000170421	-4.28478	1.07277e-43
	ENSG00000178498	1.46625	3.48e-06	ENSG00000228462	-2.84856	4.76e-07	ENSG00000179344	2.43015	0.0376585	ENSG00000241002	-2.93683	0.0145577	ENSG00000274253	2.57223	0.026761	ENSG00000222041	-2.89826	4.86928e-05	ENSG00000183690	2.24989	0.043276	ENSG00000171951	-4.27321	0.000169922
	ENSG00000054983	1.45801	3.23e-10	ENSG00000213178	-2.83634	2.12e-05	ENSG00000165617	2.42785	0.000396772	ENSG00000225405	-2.93209	1.13742e-06	ENSG00000058404	2.55298	0.00174185	ENSG00000109390	-2.88827	2.55808e-25	ENSG00000100767	2.23986	0.0410772	ENSG00000245648	-4.25945	0.0314852
	ENSG00000167657	1.44388	0.000249424	ENSG00000280401	-2.82267	0.0453166	ENSG00000187800	2.407	0.0216368	ENSG00000172782	-2.91597	0.045356	ENSG00000170390	2.55288	0.0193393	ENSG00000077684	-2.88536	4.75704e-08	ENSG00000106991	2.20095	0.00482053	ENSG00000177984	-4.2533	0.0302423
	ENSG00000168646	1.4379	0.0187126	ENSG00000223525	-2.82177	0.000104248	ENSG00000234498	2.39446	0.000222283	ENSG00000114942	-2.90975	3.33606e-46	ENSG00000151491	2.55073	0.0013653	ENSG00000279114	-2.8791	0.0232438	ENSG00000198844	2.18667	0.031871	ENSG00000221676	-4.25259	0.0250765
	ENSG00000203950	1.4264	5.61e-05	ENSG00000258947	-2.80725	0.00294418	ENSG00000147573	2.39106	0.0248087	ENSG00000229715	-2.86579	0.00193234	ENSG00000138696	2.54173	0.0179769	ENSG00000231806	-2.87355	0.000198235	ENSG00000124191	2.17891	0.00173777	ENSG00000178445	-4.22469	0.00119827
	ENSG00000054116	1.42356	0.000504245	ENSG00000271917	-2.79947	0.0062171	ENSG00000266094	2.37827	0.0159759	ENSG00000110107	-2.8608	1.32879e-23	ENSG00000175040	2.52327	0.00315793	ENSG00000196542	-2.8566	0.0358106	ENSG00000083067	2.16635	0.0219497	ENSG00000139540	-4.22431	0.0117832
	ENSG00000120306	1.40888	8.07e-05	ENSG00000197149	-2.79855	0.00333614	ENSG00000188176	2.3653	0.0103897	ENSG00000231503	-2.85632	0.0153178	ENSG00000154655	2.51993	0.00306943	ENSG00000089009	-2.84457	7.09727e-30	ENSG00000274253	2.16362	0.0321621	ENSG00000116985	-4.19863	0.0286289
	ENSG00000145365	1.39253	0.0375748	ENSG00000258315	-2.79638	0.00341916	ENSG00000153993	2.35538	0.00638413	ENSG00000155034	-2.85563	5.61099e-05	ENSG00000084636	2.50722	0.00313709	ENSG00000235508	-2.84323	0.0490246	ENSG00000118513	2.16182	0.0135931	ENSG00000115718	-4.19334	0.00476415
	ENSG00000170915	1.38545	0.00128559	ENSG00000198242	-2.79413	3.6e-22	ENSG00000066056	2.35068	0.0364845	ENSG00000151006	-2.84138	0.0326757	ENSG00000174607	2.48706	0.00811177	ENSG00000266538	-2.84058	0.000119761	ENSG00000162599	2.15945	0.0027595	ENSG00000234337	-4.19023	0.033818
	ENSG00000134690	1.38161	6.06e-05	ENSG00000280274	-2.7932	0.0156427	ENSG00000119669	2.32822	6.80149e-07	ENSG00000238829	-2.83266	0.0042444	ENSG00000213051	2.48064	0.0057905	ENSG00000261056	-2.83966	0.000192197	ENSG00000259129	2.15698	0.0153419	ENSG00000183199	-4.18393	4.69137e-08
	ENSG00000176595	1.37884	0.000214422	ENSG00000105640	-2.78738	1.59e-14	ENSG00000150551	2.3136	0.033845	ENSG00000204711	-2.82927	0.0103897	ENSG00000183722	2.44957	0.00736522	ENSG00000259529	-2.83863	0.0292656	ENSG00000158164	2.15647	0.000166176	ENSG00000200972	-4.15984	0.031871
	ENSG00000183580	1.37655	0.0029966	ENSG00000182196	-2.77625	6.9e-13	ENSG00000165029	2.3114	0.000752505	ENSG00000236871	-2.8274	2.78688e-07	ENSG00000070182	2.44422	0.0319316	ENSG00000227097	-2.82028	0.0105239	ENSG00000069702	2.15509	0.000668013	ENSG00000280143	-4.15604	5.10665e-07
	ENSG00000005893	1.37238	6.56e-09	ENSG00000160741	-2.77198	0.0185702	ENSG00000205639	2.30223	8.95897e-06	ENSG00000006016	-2.8171	0.0401783	ENSG00000101605	2.43716	0.00158059	ENSG00000241506	-2.81993	0.00244432	ENSG00000162595	2.14644	0.000490667	ENSG00000240303	-4.1551	0.0242034
	ENSG00000116106	1.36704	0.037321	ENSG00000257954	-2.76392	0.0211558	ENSG00000167081	2.30121	0.00653349	ENSG00000197415	-2.8146	0.0110164	ENSG00000113070	2.42849	0.00452034	ENSG00000229344	-2.79593	0.00168465	ENSG00000152377	2.13906	0.0195159	ENSG00000225405	-4.15021	2.78499e-07
	ENSG00000102271	1.366	0.00835829	ENSG00000223335	-2.76164	0.0498887	ENSG00000198771	2.26903	0.0094112	ENSG00000278601	-2.80849	0.038752	ENSG00000117407	2.42785	0.0321613	ENSG00000184414	-2.78422	0.00728601	ENSG00000247746	2.13426	0.00482053	ENSG00000279803	-4.14091	0.0373163
	ENSG00000103591	1.36357	2.38e-11	ENSG00000106631	-2.72299	0.0039781	ENSG00000146592	2.26497	0.00158608	ENSG00000118181	-2.79524	1.66848e-23	ENSG00000181804	2.42511	0.020588	ENSG00000178093	-2.7779	0.0158065	ENSG00000239617	2.13329	0.00250399	ENSG00000134668	-4.1405	2.71458e-05
	ENSG00000102144	1.35913	0.0110049	ENSG00000228929	-2.71863	5.49e-07	ENSG00000122367	2.24263	0.0362003	ENSG00000225569	-2.78046	0.00282844	ENSG00000006283	2.40532	0.0224083	ENSG00000232346	-2.77723	0.00886229	ENSG00000269290	2.13225	0.00319045	ENSG00000198910	-4.11125	0.000159072
	ENSG00000114023	1.35775	0.0446744	ENSG00000162408	-2.71736	7.18e-37	ENSG00000004866	2.24116	0.00884569	ENSG00000231290	-2.78036	0.0352232	ENSG00000184678	2.36385	0.00586582	ENSG00000241484	-2.76553	0.0194178	ENSG00000265148	2.11788	0.0107385	ENSG00000138308	-4.10741	0.0280046
	ENSG00000124508	1.35325	0.0279445	ENSG00000259196	-2.71543	0.0225478	ENSG00000230777	2.23014	0.0484526	ENSG00000100316	-2.77504	4.27823e-28	ENSG00000164125	2.36222	0.0264815	ENSG00000260669	-2.76419	0.00133788	ENSG00000104967	2.09496	0.0082986	ENSG00000178401	-4.09433	0.00150027
	ENSG00000064763	1.35075	0.0460576	ENSG00000224975	-2.70209	0.0179897	ENSG00000164176	2.22673	0.0157942	ENSG00000121898	-2.76942	0.021785	ENSG00000240583	2.36183	0.0141967	ENSG00000180914	-2.75567	0.00456827	ENSG00000260805	2.09459	0.0462831	ENSG00000241935	-4.08165	0.00973935
	ENSG00000140263	1.35002	0.0120978	ENSG00000241741	-2.70198	0.00366217	ENSG00000185499	2.20835	0.00130338	ENSG00000189431	-2.76186	0.00496312	ENSG00000115641	2.36024	0.00355204	ENSG00000229994	-2.73752	0.000200942	ENSG00000178498	2.08523	2.20598e-12	ENSG00000274080	-4.07945	0.0109749
	ENSG00000203943	1.34743	0.0468213	ENSG00000205041	-2.69407	1.97e-07	ENSG00000133816	2.19269	0.0365802	ENSG00000263603	-2.75734	0.000448623	ENSG00000121743	2.35861	0.0327037	ENSG00000198755	-2.73249	4.13313e-23	ENSG00000113532	2.07502	0.0460405	ENSG00000212643	-4.07457	4.03565e-05
	ENSG00000070087	1.33332	2.19e-05	ENSG00000120156	-2.67558	0.0194543	ENSG00000213760	2.18932	0.0297322	ENSG00000243978	-2.75713	0.0356985	ENSG00000159251	2.35174	0.0177175	ENSG00000136149	-2.71493	0.0209393	ENSG00000198088	2.05869	0.000347362	ENSG00000041982	-4.07008	0.00126081
	ENSG00000021355	1.32386	0.0239693	ENSG00000143248	-2.66701	0.00480907	ENSG00000170921	2.18761	0.00332393	ENSG00000256360	-2.74984	0.011543	ENSG00000134215	2.34711	0.00538847	ENSG00000204128	-2.71275	0.0293036	ENSG00000112280	2.05497	0.00019922	ENSG00000153294	-4.06586	0.00853608
	ENSG00000101447	1.32291	0.00017398	ENSG00000243314	-2.65706	0.0177127	ENSG00000235065	2.1842	0.0240059	ENSG00000261254	-2.74217	0.00284501	ENSG00000079841	2.34106	0.00133969	ENSG00000233056	-2.70864	0.038227	ENSG00000184985	2.05458	0.0201171	ENSG00000245848	-4.06139	0.000612272
	ENSG00000115548	1.30901	0.00276486	ENSG00000197616	-2.65225	0.04598	ENSG00000162599	2.16334	0.0177122	ENSG00000198242	-2.71309	1.04247e-20	ENSG00000127589	2.33635	0.00290485	ENSG00000156508	-2.70684	9.95471e-21	ENSG00000197536	2.05161	0.00438585	ENSG00000139269	-4.0521	3.63078e-05
	ENSG00000108439	1.30661	0.00581489	ENSG00000263563	-2.64787	0.0105831	ENSG00000130433	2.11826	0.0111379	ENSG00000202337	-2.70187	0.0162319	ENSG00000166317	2.32583	0.0392638	ENSG00000240652	-2.69296	0.0301255	ENSG00000076555	2.05083	1.12957e-05	ENSG00000225137	-4.04685	0.0311692
	ENSG00000204389	1.30654	0.016009	ENSG00000241484	-2.64738	0.0137009	ENSG00000184515	2.11648	0.00472443	ENSG00000279531	-2.69732	0.0120073	ENSG00000132561	2.32221	0.00624279	ENSG00000205771	-2.69148	0.00223587	ENSG00000245060	2.0491	0.01908	ENSG00000175592	-4.02792	0.0302501
	ENSG00000172456	1.30065	0.0271372	ENSG00000123689	-2.64431	0.00647698	ENSG00000178695	2.10341	0.0303747	ENSG00000248605	-2.68963	0.0260776	ENSG00000173175	2.31942	0.0251726	ENSG00000224060	-2.67755	0.0479532	ENSG00000163053	2.02934	0.0488975	ENSG00000095752	-4.02154	2.16321e-09
	ENSG00000079739	1.29866	0.023653	ENSG00000280381	-2.63938	0.0225478	ENSG00000256393	2.09947	0.0188693	ENSG00000279948	-2.6888	0.00551293	ENSG00000138185	2.30945	0.0212262	ENSG00000213939	-2.66878	0.0386	ENSG00000134986	2.02792	2.68541e-06	ENSG00000262902	-4.01998	2.39116e-15
	ENSG00000197043	1.29407	0.00154689	ENSG00000199530	-2.6352	0.0433419	ENSG00000214694	2.09586	0.0180211	ENSG00000261732	-2.68615	0.00101668	ENSG00000184584	2.29495	0.0157265	ENSG00000140988	-2.66694	1.4379e-36	ENSG00000128052	2.0227	0.00327216	ENSG00000256969	-4.01801	0.0449606
	ENSG00000185728	1.29301	2.18e-27	ENSG00000279502	-2.62486	0.00758915	ENSG00000139946	2.09432	0.00390152	ENSG00000162772	-2.68348	0.00273789	ENSG00000115896	2.28639	0.0483012	ENSG00000128165	-2.64186	0.000932955	ENSG00000266094	2.01974	0.0315532	ENSG00000145536	-4.01462	0.000426937
	ENSG00000129657	1.2929	2.85e-05	ENSG00000210107	-2.61568	0.00118863	ENSG00000180573	2.07386	0.0357588	ENSG00000183569	-2.67	0.00129597	ENSG00000206579	2.28397	0.0439156	ENSG00000226383	-2.6415	0.00551461	ENSG00000169255	2.01929	4.31084e-06	ENSG00000257877	-4.00967	0.0142967
	ENSG00000111885	1.28683	0.0346863	ENSG00000184047	-2.60955	7.57e-09	ENSG00000167037	2.07379	0.048725	ENSG00000277463	-2.64916	0.0236667	ENSG00000077264	2.28241	0.0263094	ENSG00000172164	-2.6365	0.0373655	ENSG00000266904	2.01051	0.0324364	ENSG00000184363	-4.00806	0.000766736
	ENSG00000132383	1.27587	1.37e-08	ENSG00000196696	-2.60798	0.0415109	ENSG00000166106	2.07329	0.0189954	ENSG00000213793	-2.64873	0.024717	ENSG00000167549	2.28109	0.00355022	ENSG00000278601	-2.62599	0.0221141	ENSG00000070808	2.00901	0.0275311	ENSG00000101194	-4.00031	0.000863194
	ENSG00000126947	1.2679	0.00793755	ENSG00000241157	-2.60596	0.0186652	ENSG00000189056	2.06938	0.0480445	ENSG00000266538	-2.62986	0.000390056	ENSG00000173269	2.27412	0.0381248	ENSG00000225200	-2.61872	0.000181234	ENSG00000129993	2.00686	0.0134743	ENSG00000156959	-3.9777	0.0422235
	ENSG00000182648	1.26762	0.0167454	ENSG00000259396	-2.59748	0.0215437	ENSG00000197776	2.06614	0.0116932	ENSG00000135063	-2.62638	0.0343609	ENSG00000171368	2.26236	0.0256381	ENSG00000169894	-2.61271	0.0211922	ENSG00000162669	2.00486	0.0170122	ENSG00000153162	-3.97393	0.0292931
	ENSG00000110931	1.26217	0.0002554	ENSG00000250461	-2.58989	0.00140835	ENSG00000184414	2.06238	0.0402681	ENSG00000260804	-2.61987	0.049496	ENSG00000213760	2.2376	0.0107205	ENSG00000011478	-2.58578	0.00223587	ENSG00000158473	2.00238	0.0411145	ENSG00000213073	-3.97382	0.00154077
	ENSG00000131779	1.25784	0.00427969	ENSG00000001630	-2.58624	0.0245593	ENSG00000169760	2.06027	0.0221413	ENSG00000237517	-2.60773	0.0196658	ENSG00000182809	2.237	0.00423328	ENSG00000250917	-2.58115	0.0190905	ENSG00000186354	1.99991	0.0485957	ENSG00000130829	-3.96946	0.0121001
	ENSG00000068366	1.25763	0.0439619	ENSG00000239704	-2.57671	0.0244867	ENSG00000172594	2.05727	0.0157942	ENSG00000176383	-2.60103	0.0311853	ENSG00000112280	2.18549	0.000297224	ENSG00000213073	-2.55869	0.0391065	ENSG00000205639	1.99337	0.0121222	ENSG00000182196	-3.96865	2.89403e-19
	ENSG00000090487	1.25716	0.000536107	ENSG00000225200	-2.57393	5.25e-07	ENSG00000235109	2.03802	0.0226087	ENSG00000241741	-2.59442	0.0110164	ENSG00000176771	2.17406	0.00721303	ENSG00000251432	-2.55774	0.0060495	ENSG00000172733	1.98842	0.000218719	ENSG00000220842	-3.95934	0.0235254
	ENSG00000117318	1.25474	0.0287526	ENSG00000274799	-2.56102	0.000822989	ENSG00000165507	2.03171	0.0155424	ENSG00000159753	-2.58768	0.0224985	ENSG00000204389	2.16814	4.55455e-06	ENSG00000275464	-2.54695	4.4499e-07	ENSG00000124406	1.96937	0.00364641	ENSG00000226608	-3.94414	0.0230719
	ENSG00000188313	1.2515	0.00310636	ENSG00000252060	-2.55995	0.0266656	ENSG00000127589	2.03019	0.00627494	ENSG00000164687	-2.56969	5.19956e-06	ENSG00000153956	2.16235	9.02903e-05	ENSG00000007062	-2.54445	0.017958	ENSG00000140263	1.96859	3.14259e-05	ENSG00000226338	-3.94336	0.0352068
	ENSG00000176749	1.24801	0.0172865	ENSG00000213073	-2.54682	0.00908292	ENSG00000087303	2.03008	0.0354821	ENSG00000116133	-2.56907	0.000167232	ENSG00000114646	2.15598	0.0211922	ENSG00000137819	-2.53694	0.000768926	ENSG00000184588	1.96266	0.0133841	ENSG00000179059	-3.94225	0.0203442
	ENSG00000162627	1.24546	1.87e-05	ENSG00000205323	-2.5459	8.32e-15	ENSG00000175395	2.02329	0.016906	ENSG00000105640	-2.56709	5.29415e-12	ENSG00000137872	2.12647	0.00293207	ENSG00000279161	-2.53268	0.0411893	ENSG00000123570	1.95887	0.0112862	ENSG00000213931	-3.936	0.00529596
	ENSG00000214612	1.24456	0.0447723	ENSG00000250899	-2.5429	0.00142412	ENSG00000099338	2.01999	0.0231933	ENSG00000138650	-2.5581	0.000107693	ENSG00000146592	2.12402	0.00151391	ENSG00000261068	-2.53145	0.0220439	ENSG00000135318	1.94826	0.0396185	ENSG00000249617	-3.92683	0.0491409
	ENSG00000065308	1.24446	0.00427302	ENSG00000218426	-2.54271	2.34e-15	ENSG00000172059	2.0167	3.57416e-06	ENSG00000258315	-2.55621	0.00715326	ENSG00000157554	2.12369	0.0362561	ENSG00000200090	-2.52954	3.58002e-06	ENSG00000240674	1.94083	0.0441409	ENSG00000172965	-3.91815	5.88296e-10
	ENSG00000167642	1.24234	0.00176706	ENSG00000268362	-2.53735	0.00715777	ENSG00000273403	2.01531	0.0204181	ENSG00000224593	-2.55376	0.00977845	ENSG00000109927	2.12269	0.0300943	ENSG00000258315	-2.5293	0.0198308	ENSG00000176946	1.93749	2.89229e-12	ENSG00000103811	-3.91234	1.77238e-07
	ENSG00000115649	1.24117	0.00162349	ENSG00000279917	-2.52604	0.0226399	ENSG00000181444	2.00959	0.000416556	ENSG00000226525	-2.5489	0.0189954	ENSG00000132938	2.10294	0.0461163	ENSG00000170608	-2.5263	0.0489523	ENSG00000227199	1.93718	0.000195323	ENSG00000213885	-3.89788	0.0389604
	ENSG00000122642	1.24031	0.00677462	ENSG00000279555	-2.52548	0.00240856	ENSG00000101311	1.99933	0.00592034	ENSG00000210112	-2.54834	0.0058407	ENSG00000198835	2.10223	0.0374159	ENSG00000171863	-2.51566	3.7493e-14	ENSG00000107282	1.93623	0.0462831	ENSG00000173083	-3.89148	0.0464654
	ENSG00000162889	1.23998	0.000445931	ENSG00000128591	-2.50736	0.000193255	ENSG00000114796	1.9892	3.72489e-05	ENSG00000111057	-2.53139	1.13451e-15	ENSG00000072832	2.10194	2.16523e-06	ENSG00000165821	-2.51291	8.23727e-19	ENSG00000139190	1.92454	0.000531997	ENSG00000128342	-3.88197	0.00505568
	ENSG00000164096	1.2387	0.00145215	ENSG00000276694	-2.49896	0.00783541	ENSG00000120278	1.96745	0.00332714	ENSG00000200972	-2.524	0.0457986	ENSG00000277586	2.07699	0.0391065	ENSG00000113916	-2.51243	0.000376232	ENSG00000086289	1.92374	0.0239003	ENSG00000164855	-3.87608	1.0257e-06
	ENSG00000099795	1.23213	1.28e-06	ENSG00000227694	-2.49839	0.0102638	ENSG00000233971	1.96595	0.0214144	ENSG00000146352	-2.50026	0.0175539	ENSG00000135063	2.06416	0.0228645	ENSG00000130208	-2.49116	0.028088	ENSG00000186310	1.91967	6.60178e-05	ENSG00000269906	-3.87442	0.0466753
	ENSG00000128294	1.22567	0.0040291	ENSG00000253475	-2.48717	7.16e-05	ENSG00000129993	1.95367	0.0428165	ENSG00000162408	-2.49909	2.43917e-27	ENSG00000173621	2.05184	3.42676e-10	ENSG00000250321	-2.4905	0.000201871	ENSG00000064989	1.9137	0.0216345	ENSG00000007062	-3.86602	5.12852e-05
	ENSG00000125124	1.22476	0.0013902	ENSG00000130707	-2.48559	0.0029966	ENSG00000235354	1.95123	0.000206714	ENSG00000104059	-2.49739	0.00239378	ENSG00000095370	2.04508	0.0174573	ENSG00000132967	-2.4679	0.0492442	ENSG00000179083	1.90991	0.0494436	ENSG00000274591	-3.85999	0.0142017
	ENSG00000169446	1.22152	2.99e-10	ENSG00000213169	-2.47379	0.0281148	ENSG00000214357	1.94833	9.51868e-05	ENSG00000233133	-2.49408	0.0123555	ENSG00000144645	2.04203	0.000731969	ENSG00000155034	-2.46764	0.000602581	ENSG00000127589	1.90566	0.00596991	ENSG00000174939	-3.85328	0.000251813
	ENSG00000261799	1.21946	0.0272055	ENSG00000229659	-2.4601	0.000142261	ENSG00000189283	1.94663	0.0152359	ENSG00000126246	-2.48375	0.00382532	ENSG00000185112	2.02942	0.0384378	ENSG00000119698	-2.44421	0.00339091	ENSG00000242358	1.89845	0.00607469	ENSG00000264952	-3.84813	0.0310623
	ENSG00000054277	1.21574	0.00135399	ENSG00000214770	-2.45456	0.0243402	ENSG00000268471	1.94159	0.00596709	ENSG00000279866	-2.4761	0.016874	ENSG00000185386	2.02036	0.0384378	ENSG00000109906	-2.44142	0.00130185	ENSG00000175395	1.89465	0.01023	ENSG00000103257	-3.84142	2.58967e-13
	ENSG00000174456	1.21319	0.00274511	ENSG00000275464	-2.45104	3.24e-10	ENSG00000135447	1.94148	0.00745164	ENSG00000250461	-2.47279	0.00208525	ENSG00000111186	2.01992	0.00767365	ENSG00000129654	-2.43361	0.0462829	ENSG00000115392	1.8915	1.70896e-14	ENSG00000120708	-3.83905	0.00123916
	ENSG00000099284	1.20894	2.7e-06	ENSG00000226396	-2.44758	1.74e-22	ENSG00000279453	1.93773	0.00104445	ENSG00000156508	-2.45769	1.3075e-17	ENSG00000162692	1.98629	0.0243717	ENSG00000008323	-2.43136	0.0316321	ENSG00000186510	1.88912	0.0202697	ENSG00000135046	-3.82534	1.68972e-09
	ENSG00000135862	1.20577	0.000734833	ENSG00000259158	-2.44445	0.0446897	ENSG00000135409	1.93606	0.0141929	ENSG00000149201	-2.45199	0.00219491	ENSG00000167657	1.98186	3.60588e-08	ENSG00000105088	-2.42944	9.0503e-11	ENSG00000109832	1.88655	0.00570493	ENSG00000223044	-3.82435	0.01652
	ENSG00000171649	1.20525	0.00393351	ENSG00000169136	-2.4442	1.13e-07	ENSG00000162849	1.9143	0.0277707	ENSG00000273000	-2.44622	0.00370413	ENSG00000171992	1.96595	0.0358106	ENSG00000176092	-2.42406	0.026009	ENSG00000099958	1.87856	0.0339462	ENSG00000243964	-3.81748	0.0163253
	ENSG00000177485	1.20244	0.000864495	ENSG00000156508	-2.4329	2.52e-18	ENSG00000129028	1.91325	0.0423114	ENSG00000221083	-2.43889	0.00115073	ENSG00000109452	1.94991	0.0373655	ENSG00000244313	-2.4202	2.06123e-09	ENSG00000214182	1.87838	0.0120956	ENSG00000115919	-3.81464	0.0162805
	ENSG00000186767	1.20027	0.00586057	ENSG00000185641	-2.43186	0.000406963	ENSG00000164309	1.91167	0.0266885	ENSG00000279416	-2.43048	0.0381923	ENSG00000067191	1.94425	0.00269688	ENSG00000213178	-2.41781	0.00406846	ENSG00000185010	1.86589	0.00607469	ENSG00000219755	-3.81051	0.0141224
	ENSG00000090530	1.19541	0.0116452	ENSG00000199545	-2.40794	0.0208798	ENSG00000107438	1.9094	0.014352	ENSG00000227615	-2.42913	7.73666e-07	ENSG00000280237	1.93659	0.00862327	ENSG00000271795	-2.4048	0.039315	ENSG00000148516	1.85888	0.0189066	ENSG00000107099	-3.80877	0.0260168
	ENSG00000269728	1.19165	0.000199603	ENSG00000279866	-2.39883	0.0105811	ENSG00000135636	1.89812	0.0387958	ENSG00000265093	-2.41988	0.0447466	ENSG00000183049	1.9351	0.00466287	ENSG00000101194	-2.39372	0.0346198	ENSG00000117477	1.85352	9.79809e-05	ENSG00000069482	-3.80055	2.8835e-05
	ENSG00000100897	1.19154	1.44e-07	ENSG00000223803	-2.39309	3.6e-06	ENSG00000157514	1.88774	1.32328e-09	ENSG00000174348	-2.41742	0.0460433	ENSG00000172380	1.93442	0.000290532	ENSG00000279355	-2.388	0.00174149	ENSG00000154655	1.84978	0.00448584	ENSG00000172602	-3.79539	1.79738e-07
	ENSG00000130830	1.1904	0.0240962	ENSG00000277233	-2.38941	0.0400408	ENSG00000013441	1.88647	5.61099e-05	ENSG00000250241	-2.41708	0.0474296	ENSG00000158286	1.92884	0.0294791	ENSG00000156467	-2.38705	1.83669e-37	ENSG00000162692	1.83285	0.0284127	ENSG00000154127	-3.79241	8.96582e-06
	ENSG00000244005	1.189	0.000633082	ENSG00000089009	-2.37727	2.34e-21	ENSG00000242071	1.8732	0.000466406	ENSG00000183666	-2.41347	0.00224278	ENSG00000140280	1.92679	0.0373655	ENSG00000279103	-2.37902	0.0272814	ENSG00000196482	1.82962	0.0237431	ENSG00000172164	-3.7743	0.000728879
	ENSG00000187626	1.18097	9.77e-05	ENSG00000250321	-2.36719	4.48e-05	ENSG00000013364	1.87083	0.0419221	ENSG00000227560	-2.40781	0.000909148	ENSG00000234456	1.92136	0.0240867	ENSG00000255104	-2.37521	0.0218972	ENSG00000108018	1.8265	0.0392196	ENSG00000108846	-3.76682	0.0260455
	ENSG00000105887	1.17683	7.53e-07	ENSG00000266467	-2.35733	0.0287685	ENSG00000176946	1.85773	2.34508e-11	ENSG00000242463	-2.39893	0.032298	ENSG00000178726	1.91538	0.0365873	ENSG00000270894	-2.37338	0.00532734	ENSG00000256043	1.82386	0.00666156	ENSG00000124839	-3.75855	0.000490157
	ENSG00000164961	1.17287	0.000439516	ENSG00000228415	-2.35652	0.0354247	ENSG00000164463	1.85743	0.000138276	ENSG00000168675	-2.39495	0.0322471	ENSG00000127528	1.90746	0.00319829	ENSG00000183615	-2.36701	0.0152302	ENSG00000023171	1.82165	0.00372802	ENSG00000011478	-3.75422	1.6079e-05
	ENSG00000101474	1.16886	1.14e-06	ENSG00000237887	-2.34029	0.0124417	ENSG00000270039	1.8558	0.0256526	ENSG00000001630	-2.39054	0.0370491	ENSG00000184005	1.90523	0.0046386	ENSG00000126218	-2.35838	0.0100887	ENSG00000272343	1.80031	0.00571849	ENSG00000269976	-3.73705	0.00125695
	ENSG00000110871	1.16769	2.48e-08	ENSG00000278986	-2.32965	0.0228316	ENSG00000143379	1.83966	5.48953e-11	ENSG00000228462	-2.38655	5.14972e-05	ENSG00000091428	1.90277	0.0239819	ENSG00000227615	-2.35819	2.9987e-05	ENSG00000197128	1.79705	5.66344e-08	ENSG00000272851	-3.73367	0.0164827
	ENSG00000013523	1.16508	0.0149823	ENSG00000224895	-2.32158	0.0297115	ENSG00000225968	1.83285	0.000246129	ENSG00000124839	-2.38607	0.0460433	ENSG00000101470	1.89946	0.0479429	ENSG00000184047	-2.35815	5.26117e-06	ENSG00000156042	1.79599	0.0176066	ENSG00000152049	-3.73104	0.0368453
	ENSG00000136710	1.16059	0.00105207	ENSG00000279670	-2.32103	0.0446897	ENSG00000183853	1.82547	0.0058407	ENSG00000224895	-2.38076	0.0316655	ENSG00000169291	1.89758	0.0110692	ENSG00000106804	-2.35354	0.0267096	ENSG00000213965	1.78927	0.00212127	ENSG00000207940	-3.72408	0.0309545
	ENSG00000130522	1.15803	0.00192928	ENSG00000201542	-2.31547	0.0289693	ENSG00000140450	1.81879	0.027464	ENSG00000265808	-2.37952	1.52045e-16	ENSG00000123096	1.88872	0.0393016	ENSG00000242616	-2.34741	0.00814473	ENSG00000159208	1.78323	0.00598179	ENSG00000149591	-3.72324	1.86791e-09
	ENSG00000012660	1.15739	0.00965067	ENSG00000186312	-2.31187	7.7e-05	ENSG00000014914	1.81418	0.0349479	ENSG00000228972	-2.37361	0.0462728	ENSG00000100918	1.88052	0.0467004	ENSG00000128242	-2.30874	0.019798	ENSG00000228672	1.78295	0.00795122	ENSG00000234840	-3.71918	0.000940413
	ENSG00000003402	1.15732	0.0326676	ENSG00000275162	-2.30439	0.0179675	ENSG00000205336	1.80861	0.0450553	ENSG00000242299	-2.37167	1.83667e-13	ENSG00000171791	1.8764	0.0381024	ENSG00000177954	-2.3085	7.93057e-06	ENSG00000272420	1.77829	0.00227863	ENSG00000266086	-3.70811	0.0341507
	ENSG00000077549	1.15611	5.99e-18	ENSG00000167874	-2.2733	0.00759911	ENSG00000181218	1.79154	0.0209357	ENSG00000170089	-2.36916	0.00653185	ENSG00000144668	1.87367	0.0392683	ENSG00000279145	-2.30812	0.0278632	ENSG00000251259	1.77627	0.0172033	ENSG00000008323	-3.70481	0.000401866
	ENSG00000176022	1.15506	0.000171588	ENSG00000155034	-2.25734	0.00011564	ENSG00000066382	1.78963	0.0193295	ENSG00000069482	-2.35492	0.0118921	ENSG00000091844	1.8597	0.0301097	ENSG00000163827	-2.30443	0.0321613	ENSG00000245105	1.77221	0.0407803	ENSG00000253958	-3.69995	0.0216993
	ENSG00000174917	1.14965	0.00765508	ENSG00000165821	-2.25716	2.29e-16	ENSG00000253320	1.78838	0.0235718	ENSG00000269189	-2.35424	0.0448656	ENSG00000186462	1.8597	0.0132225	ENSG00000204444	-2.28199	0.003095	ENSG00000174740	1.77182	0.00362665	ENSG00000148848	-3.69445	0.000427288
	ENSG00000140859	1.13398	0.0436548	ENSG00000240652	-2.24513	0.00650652	ENSG00000126950	1.7664	0.0185574	ENSG00000272159	-2.35283	0.000206714	ENSG00000135838	1.85406	0.0406274	ENSG00000185641	-2.28196	0.00852364	ENSG00000272301	1.76506	0.000500029	ENSG00000224060	-3.65589	0.00466548
	ENSG00000112667	1.13338	0.00444009	ENSG00000233133	-2.22916	0.0294555	ENSG00000138641	1.76461	0.0352581	ENSG00000123243	-2.34542	0.0185306	ENSG00000050165	1.84372	0.0153964	ENSG00000258355	-2.27536	0.00305816	ENSG00000273477	1.76424	0.000102074	ENSG00000169908	-3.6486	9.31887e-07
	ENSG00000165030	1.12243	0.00910814	ENSG00000226360	-2.21702	8.86e-05	ENSG00000140836	1.76227	0.0419221	ENSG00000186312	-2.3416	0.00206677	ENSG00000180543	1.84237	5.88062e-06	ENSG00000162981	-2.26867	0.0217066	ENSG00000196741	1.76196	0.00383089	ENSG00000115221	-3.64138	0.00192117
	ENSG00000107833	1.11829	0.0293959	ENSG00000263266	-2.20936	0.0135278	ENSG00000212464	1.7589	0.0215637	ENSG00000276694	-2.31629	0.00549102	ENSG00000152061	1.83797	0.0142672	ENSG00000234753	-2.26473	0.0165107	ENSG00000237036	1.75902	0.0332015	ENSG00000170608	-3.6343	0.00133076
	ENSG00000165102	1.11788	0.00499029	ENSG00000280069	-2.20684	0.000190063	ENSG00000250722	1.75282	0.0143479	ENSG00000234383	-2.31176	0.0277707	ENSG00000151067	1.82964	0.0182753	ENSG00000162408	-2.24028	6.44397e-21	ENSG00000116106	1.75339	0.0020586	ENSG00000143375	-3.60919	3.35864e-05
	ENSG00000035681	1.11297	3.72e-06	ENSG00000188599	-2.18704	0.00250618	ENSG00000116774	1.75261	0.0109862	ENSG00000218426	-2.31029	4.09003e-11	ENSG00000251595	1.8237	0.0298644	ENSG00000240563	-2.23482	0.0304119	ENSG00000225706	1.74612	0.0243748	ENSG00000169129	-3.59005	6.47401e-06
	ENSG00000132912	1.10475	3.27e-05	ENSG00000274712	-2.1819	0.0059164	ENSG00000170271	1.74222	0.0236681	ENSG00000205323	-2.31017	4.09003e-11	ENSG00000153814	1.8194	0.00852364	ENSG00000250366	-2.22909	0.00201135	ENSG00000080823	1.73535	0.00316858	ENSG00000058085	-3.57752	0.000604155
	ENSG00000212694	1.10327	0.0186257	ENSG00000168610	-2.17443	2.27e-09	ENSG00000184613	1.73855	0.0127746	ENSG00000121716	-2.29345	0.000178345	ENSG00000162849	1.81935	0.0387322	ENSG00000179059	-2.2236	0.000134046	ENSG00000101605	1.72731	0.0257079	ENSG00000013588	-3.57494	0.000594114
	ENSG00000086065	1.09251	5.54e-07	ENSG00000215915	-2.15645	0.0240133	ENSG00000130066	1.72491	0.00646484	ENSG00000261118	-2.28889	0.0257892	ENSG00000081803	1.8117	0.00537636	ENSG00000112306	-2.22106	7.98311e-21	ENSG00000129244	1.72582	0.0176529	ENSG00000164764	-3.57291	0.0419741
	ENSG00000219545	1.08925	0.0179675	ENSG00000163807	-2.15411	2.48e-14	ENSG00000137474	1.72471	0.033845	ENSG00000249532	-2.28406	0.0268332	ENSG00000225614	1.81141	0.0362657	ENSG00000171017	-2.21778	0.00264988	ENSG00000112984	1.7255	0.00046638	ENSG00000253683	-3.56951	2.87859e-05
	ENSG00000073969	1.08702	0.00132993	ENSG00000239272	-2.1516	0.00402695	ENSG00000103187	1.71718	0.0049097	ENSG00000242986	-2.26883	0.0428545	ENSG00000145335	1.81063	0.0149149	ENSG00000110107	-2.21179	9.67519e-14	ENSG00000180354	1.72477	2.92922e-05	ENSG00000171236	-3.56164	0.0019883
	ENSG00000188002	1.08444	0.0161678	ENSG00000118194	-2.14756	0.0421031	ENSG00000140263	1.70119	0.00125319	ENSG00000279099	-2.26348	0.0355697	ENSG00000168038	1.8024	0.00530782	ENSG00000196696	-2.21085	0.0110885	ENSG00000160111	1.71959	0.0189066	ENSG00000185022	-3.5564	4.17424e-05
	ENSG00000153310	1.08405	3.11e-05	ENSG00000178127	-2.14186	3.34e-12	ENSG00000141582	1.69738	0.000693239	ENSG00000272690	-2.24792	0.00976756	ENSG00000064763	1.80104	0.0115618	ENSG00000233927	-2.20626	3.14053e-16	ENSG00000280237	1.71758	0.00940046	ENSG00000116663	-3.5357	0.0300217
	ENSG00000100612	1.0832	0.00545963	ENSG00000104518	-2.13789	0.00126865	ENSG00000186767	1.69651	2.12384e-05	ENSG00000103257	-2.24403	0.000127629	ENSG00000071246	1.7798	8.2071e-05	ENSG00000163807	-2.19976	6.59509e-14	ENSG00000178878	1.71458	0.00440161	ENSG00000233056	-3.5212	0.0292379
	ENSG00000171044	1.08222	0.0375748	ENSG00000171863	-2.13417	3.7e-10	ENSG00000138795	1.69325	0.0497056	ENSG00000138639	-2.23701	0.0156361	ENSG00000162706	1.776	0.0149149	ENSG00000226243	-2.19377	0.00814473	ENSG00000185920	1.7101	0.000425394	ENSG00000276170	-3.51116	0.0228332
	ENSG00000180346	1.08213	0.0171897	ENSG00000218283	-2.13309	0.00542026	ENSG00000180543	1.69248	4.61402e-05	ENSG00000205041	-2.23055	4.80375e-06	ENSG00000159176	1.74459	0.0155749	ENSG00000182890	-2.19239	0.039315	ENSG00000129682	1.70764	0.000166696	ENSG00000009950	-3.49801	0.0110197
	ENSG00000138468	1.08	0.013329	ENSG00000227560	-2.13268	0.0269102	ENSG00000140511	1.68972	0.00676268	ENSG00000111452	-2.22264	0.0398673	ENSG00000073670	1.74056	0.0381024	ENSG00000228126	-2.183	0.0285302	ENSG00000142611	1.70473	0.0404719	ENSG00000180739	-3.49476	0.0147377
	ENSG00000089063	1.07461	2.52e-06	ENSG00000244313	-2.13018	5.17e-10	ENSG00000172986	1.68827	0.000911685	ENSG00000205571	-2.21791	0.037275	ENSG00000120324	1.73139	0.03884	ENSG00000273014	-2.17077	0.00293314	ENSG00000272106	1.70305	2.71781e-06	ENSG00000182218	-3.48495	0.0399253
	ENSG00000179222	1.07416	1.66e-06	ENSG00000128692	-2.12834	0.0162329	ENSG00000174740	1.65726	0.0342004	ENSG00000198948	-2.20849	0.0119553	ENSG00000176463	1.73058	0.0293036	ENSG00000205323	-2.16798	3.77282e-09	ENSG00000168646	1.69069	0.003458	ENSG00000118523	-3.48035	2.42688e-07
	ENSG00000145743	1.07184	0.00769715	ENSG00000256591	-2.12793	0.0315135	ENSG00000111540	1.65389	1.14553e-08	ENSG00000110328	-2.20344	0.0329311	ENSG00000115216	1.72132	1.81267e-15	ENSG00000272565	-2.16105	4.55455e-06	ENSG00000251247	1.68541	0.00620483	ENSG00000275620	-3.47949	0.0209089
	ENSG00000111667	1.06933	0.00978796	ENSG00000261732	-2.12784	0.00568784	ENSG00000130224	1.65328	0.0230452	ENSG00000263563	-2.19999	0.0217565	ENSG00000174740	1.71534	0.0192132	ENSG00000152056	-2.14754	0.048903	ENSG00000127152	1.68152	0.00941826	ENSG00000079385	-3.47842	0.0497413
	ENSG00000170027	1.06726	0.0019385	ENSG00000181029	-2.11963	0.0032764	ENSG00000109472	1.65071	0.0426737	ENSG00000177335	-2.19875	0.000752505	ENSG00000145362	1.71092	0.0132271	ENSG00000262380	-2.14697	0.0461163	ENSG00000118298	1.68124	2.3544e-05	ENSG00000005187	-3.4467	0.00996441
	ENSG00000112685	1.06589	0.00017398	ENSG00000259429	-2.10562	2.63e-07	ENSG00000167657	1.63692	1.64907e-05	ENSG00000255409	-2.19221	0.0471585	ENSG00000072163	1.70869	0.0284577	ENSG00000156966	-2.14236	0.0251726	ENSG00000175643	1.67452	7.42361e-06	ENSG00000168386	-3.44087	0.00151225
	ENSG00000143379	1.0653	0.000822989	ENSG00000264107	-2.09566	0.0245593	ENSG00000143590	1.63351	0.0151794	ENSG00000106538	-2.18137	0.0270931	ENSG00000152642	1.7029	0.00878279	ENSG00000226360	-2.14014	0.0012486	ENSG00000171649	1.67265	0.000111302	ENSG00000146904	-3.4334	0.00132369
	ENSG00000152952	1.05848	0.0403282	ENSG00000272645	-2.0811	0.0295179	ENSG00000155099	1.62714	0.0131173	ENSG00000167604	-2.17458	0.00172734	ENSG00000272091	1.69235	0.0272276	ENSG00000141738	-2.13922	0.0110773	ENSG00000141744	1.67236	0.037294	ENSG00000228462	-3.42979	8.37198e-08
	ENSG00000189376	1.05571	1.04e-05	ENSG00000236709	-2.07329	0.00229601	ENSG00000129244	1.62453	0.037275	ENSG00000104450	-2.16719	0.0168698	ENSG00000164867	1.68979	0.0202971	ENSG00000092068	-2.13917	0.00456827	ENSG00000184515	1.67065	0.029651	ENSG00000223803	-3.42959	3.93584e-06
	ENSG00000154473	1.05323	5.43e-06	ENSG00000230453	-2.06046	5.99e-05	ENSG00000132386	1.62035	0.0444872	ENSG00000100031	-2.16426	0.0321776	ENSG00000168952	1.68888	0.0198963	ENSG00000180211	-2.1349	0.0215898	ENSG00000137872	1.66317	0.0166367	ENSG00000114942	-3.4288	4.46424e-62
	ENSG00000169021	1.05189	0.000179333	ENSG00000100764	-2.05644	2.45e-07	ENSG00000147872	1.61424	0.00081635	ENSG00000244398	-2.16224	6.52313e-08	ENSG00000113296	1.68233	0.0219601	ENSG00000104140	-2.11666	0.0243354	ENSG00000187189	1.65881	1.43093e-07	ENSG00000128283	-3.41058	2.07377e-06
	ENSG00000179195	1.05126	9.18e-06	ENSG00000229492	-2.05535	0.0114917	ENSG00000149131	1.61209	0.00458663	ENSG00000106804	-2.15531	0.0441365	ENSG00000162407	1.68145	0.0209393	ENSG00000250899	-2.10461	0.0228304	ENSG00000073670	1.6575	0.0343617	ENSG00000242616	-3.40968	0.00028085
	ENSG00000130958	1.04959	0.00647698	ENSG00000234009	-2.0491	0.0331366	ENSG00000100625	1.59937	0.00889027	ENSG00000104518	-2.14944	0.00409497	ENSG00000263528	1.67888	0.0442906	ENSG00000207460	-2.10401	0.0414922	ENSG00000132821	1.65403	0.0310623	ENSG00000137809	-3.40198	0.0400988
	ENSG00000117632	1.04512	6.69e-07	ENSG00000242687	-2.04776	0.000827377	ENSG00000115840	1.59785	0.0159264	ENSG00000279932	-2.14506	0.00580066	ENSG00000185477	1.67875	0.0201015	ENSG00000236255	-2.10046	0.000647328	ENSG00000187486	1.65264	0.0392004	ENSG00000003400	-3.39801	0.000180692
	ENSG00000109854	1.04483	0.0215437	ENSG00000276115	-2.03574	0.000115569	ENSG00000174529	1.59391	0.00662767	ENSG00000250568	-2.13873	0.0239976	ENSG00000175048	1.67646	7.89485e-05	ENSG00000166387	-2.09397	0.0228423	ENSG00000158301	1.65173	0.000100098	ENSG00000105640	-3.39352	1.9495e-20
	ENSG00000136783	1.04478	0.0339999	ENSG00000235244	-2.03198	0.0073096	ENSG00000025039	1.58957	0.0170591	ENSG00000213178	-2.13723	0.00144642	ENSG00000264635	1.67353	0.0305145	ENSG00000106785	-2.08477	0.0304719	ENSG00000134690	1.65124	1.84469e-06	ENSG00000161921	-3.39305	0.0184446
	ENSG00000187189	1.04254	0.00586057	ENSG00000273333	-2.03061	0.0370853	ENSG00000005059	1.5894	0.0209357	ENSG00000235508	-2.1341	0.0373292	ENSG00000183044	1.6681	0.0227728	ENSG00000149150	-2.08425	0.000175599	ENSG00000269929	1.64976	0.0168811	ENSG00000223861	-3.3783	0.00146528
	ENSG00000141560	1.03775	0.00192907	ENSG00000196275	-2.02226	0.0274587	ENSG00000139793	1.58136	0.0289165	ENSG00000161149	-2.13237	0.0392941	ENSG00000181938	1.65744	0.000309151	ENSG00000248780	-2.082	0.0381652	ENSG00000251141	1.64322	0.0347099	ENSG00000064787	-3.3773	0.0477525
	ENSG00000139517	1.03245	0.000822989	ENSG00000258900	-2.01968	0.0434789	ENSG00000178498	1.57583	4.92996e-07	ENSG00000152433	-2.13116	0.0481101	ENSG00000075213	1.65659	0.00526662	ENSG00000270804	-2.07453	1.46039e-06	ENSG00000198795	1.6429	0.00231051	ENSG00000174567	-3.37666	0.00439699
	ENSG00000017260	1.0318	1.5e-05	ENSG00000220848	-2.0173	1.08e-05	ENSG00000182568	1.57529	4.00903e-13	ENSG00000274995	-2.12913	0.0185306	ENSG00000178498	1.64866	1.0551e-07	ENSG00000202172	-2.0713	0.00676048	ENSG00000180543	1.6403	3.3201e-05	ENSG00000242697	-3.37552	0.0393388
	ENSG00000100445	1.02877	2.49e-05	ENSG00000243175	-2.01439	0.0193998	ENSG00000265936	1.57433	0.0130424	ENSG00000150510	-2.12776	0.00460645	ENSG00000111540	1.64835	8.5653e-09	ENSG00000280046	-2.06209	0.0478927	ENSG00000133687	1.63696	0.0194388	ENSG00000100316	-3.37518	7.1981e-41
	ENSG00000146729	1.02789	0.0419322	ENSG00000140988	-2.00621	5.18e-21	ENSG00000170385	1.56574	0.00217368	ENSG00000239218	-2.12353	0.000728512	ENSG00000101333	1.64623	0.000175599	ENSG00000188157	-2.06169	0.00264988	ENSG00000272927	1.63511	0.0166522	ENSG00000133135	-3.36575	0.0455097
	ENSG00000131148	1.02449	8.07e-05	ENSG00000279573	-1.99606	0.0133898	ENSG00000125772	1.5508	0.000261848	ENSG00000202172	-2.12116	0.0185778	ENSG00000198763	1.64545	0.00144692	ENSG00000168610	-2.06009	4.7273e-08	ENSG00000261485	1.63487	0.0348031	ENSG00000166126	-3.34997	0.014636
	ENSG00000165898	1.02222	0.000400906	ENSG00000210144	-1.99556	0.00867486	ENSG00000021762	1.54439	0.00350839	ENSG00000242170	-2.12115	0.0179365	ENSG00000265936	1.64238	0.0348287	ENSG00000148303	-2.03248	2.50481e-21	ENSG00000175691	1.63151	0.000205525	ENSG00000169403	-3.33391	0.0123977
	ENSG00000153904	1.02151	0.0115344	ENSG00000160877	-1.98816	4.52e-08	ENSG00000111846	1.54001	0.00235438	ENSG00000169894	-2.09818	0.0216322	ENSG00000212907	1.63747	0.000527104	ENSG00000069399	-2.03027	0.00249823	ENSG00000081803	1.62845	0.00858015	ENSG00000185641	-3.32698	0.000133191
	ENSG00000143437	1.01846	0.000154532	ENSG00000274422	-1.98464	0.00910814	ENSG00000030419	1.52917	0.00989144	ENSG00000268362	-2.09457	0.0359264	ENSG00000019485	1.62638	0.00443317	ENSG00000101695	-2.01871	0.0029284	ENSG00000174871	1.62708	0.0308629	ENSG00000188112	-3.32673	4.08248e-06
	ENSG00000170899	1.01827	0.00151052	ENSG00000135637	-1.97648	3.93e-05	ENSG00000170153	1.52636	0.0435007	ENSG00000235750	-2.09318	0.0253547	ENSG00000162734	1.62301	0.00112354	ENSG00000250337	-2.01581	0.0066189	ENSG00000259877	1.62303	0.00124215	ENSG00000157087	-3.32039	0.0363977
	ENSG00000259623	1.01526	0.0125402	ENSG00000111057	-1.97257	2.05e-09	ENSG00000122574	1.51514	0.000864217	ENSG00000236456	-2.09286	0.046626	ENSG00000164961	1.62209	2.2352e-05	ENSG00000167202	-2.01167	4.51046e-06	ENSG00000157927	1.6171	0.018167	ENSG00000099960	-3.31324	0.0010843
	ENSG00000132004	1.00953	0.000124035	ENSG00000250404	-1.96247	0.000189247	ENSG00000073605	1.50676	0.00544338	ENSG00000160877	-2.09	1.9955e-08	ENSG00000176946	1.62081	2.00807e-08	ENSG00000140044	-2.00313	1.365e-05	ENSG00000198680	1.61482	0.00415453	ENSG00000226525	-3.30994	0.0106293
	ENSG00000059758	1.00931	0.00185683	ENSG00000258701	-1.96117	0.0169316	ENSG00000167703	1.50674	0.00638413	ENSG00000270246	-2.08475	0.0036162	ENSG00000174749	1.62048	0.0122968	ENSG00000274712	-1.99474	0.0028038	ENSG00000181938	1.61271	8.20869e-05	ENSG00000148677	-3.30461	0.00347823
	ENSG00000156795	1.00784	0.00943768	ENSG00000068078	-1.95749	0.00475678	ENSG00000172456	1.50338	0.00293471	ENSG00000198910	-2.08154	0.0223219	ENSG00000074047	1.61581	0.0161882	ENSG00000231500	-1.99285	9.38296e-11	ENSG00000197776	1.60887	0.0237431	ENSG00000213782	-3.29683	0.00222553
	ENSG00000140718	1.00559	0.000662782	ENSG00000251602	-1.94982	0.00173187	ENSG00000169184	1.50013	0.0461229	ENSG00000170421	-2.07374	5.39901e-10	ENSG00000241732	1.61435	0.0499384	ENSG00000270010	-1.98868	0.00842699	ENSG00000260920	1.60859	0.0173569	ENSG00000210107	-3.2848	2.04937e-05
	ENSG00000149212	1.00324	0.0484969	ENSG00000233927	-1.94765	1.49e-12	ENSG00000178573	1.49276	0.0117081	ENSG00000186615	-2.07283	0.0201183	ENSG00000115183	1.61296	0.0101086	ENSG00000110723	-1.98573	0.0442906	ENSG00000235903	1.6081	0.0442426	ENSG00000212802	-3.27905	0.0368405
	ENSG00000178184	1.00281	0.00156565	ENSG00000207003	-1.94359	0.0113162	ENSG00000242861	1.49085	0.00439479	ENSG00000278818	-2.07199	0.016874	ENSG00000119669	1.60933	0.00185656	ENSG00000120885	-1.98434	0.0422502	ENSG00000058404	1.60729	0.0169508	ENSG00000183971	-3.27591	6.8656e-05
	ENSG00000169599	1.00259	4.59e-05	ENSG00000279281	-1.92961	0.0174922	ENSG00000165312	1.4885	0.00553285	ENSG00000149591	-2.07125	0.00415492	ENSG00000198888	1.59573	0.000443715	ENSG00000232573	-1.98305	3.19097e-06	ENSG00000203943	1.60479	0.0122638	ENSG00000160867	-3.27248	0.00736271
	ENSG00000146425	0.99991	0.00479821	ENSG00000228782	-1.9274	0.00185683	ENSG00000109787	1.48479	0.00076258	ENSG00000213939	-2.06617	0.0420593	ENSG00000133069	1.5945	0.00466287	ENSG00000253475	-1.98156	0.00158773	ENSG00000233937	1.6043	0.00342725	ENSG00000226179	-3.2664	6.12697e-12
	ENSG00000172667	0.997497	0.0147864	ENSG00000272447	-1.92672	0.0321096	ENSG00000006837	1.48399	0.024698	ENSG00000125845	-2.06558	0.00361166	ENSG00000186310	1.59295	0.00356206	ENSG00000235244	-1.98119	0.0117797	ENSG00000091428	1.59886	0.0348321	ENSG00000241741	-3.26545	0.0030753
	ENSG00000133985	0.994979	0.0366635	ENSG00000210154	-1.92401	0.0197558	ENSG00000105516	1.47	0.0202398	ENSG00000269242	-2.0557	0.0441847	ENSG00000196154	1.58901	0.0351811	ENSG00000265808	-1.97405	4.24244e-13	ENSG00000180573	1.5983	0.0493855	ENSG00000236384	-3.26517	0.047198
	ENSG00000103227	0.99404	0.0178407	ENSG00000279549	-1.92183	0.0107373	ENSG00000205978	1.46988	0.0137169	ENSG00000201863	-2.05556	0.0121075	ENSG00000152601	1.58421	0.0290846	ENSG00000153208	-1.97369	0.00408638	ENSG00000261455	1.59677	0.00466172	ENSG00000104611	-3.26269	2.54055e-07
	ENSG00000125772	0.993193	0.0404151	ENSG00000274627	-1.92084	0.000179333	ENSG00000105856	1.46809	1.09379e-06	ENSG00000210107	-2.04693	0.0185839	ENSG00000172594	1.57848	0.0235964	ENSG00000113739	-1.97155	0.0496826	ENSG00000221886	1.59184	0.00440161	ENSG00000256340	-3.25107	0.00308807
	ENSG00000008282	0.992509	3.97e-05	ENSG00000204304	-1.91192	1.66e-09	ENSG00000132819	1.45887	0.0039302	ENSG00000089009	-2.03612	2.48863e-15	ENSG00000102755	1.57414	0.0344237	ENSG00000228929	-1.96844	0.00219922	ENSG00000165995	1.58769	0.022312	ENSG00000111799	-3.25086	0.000600627
	ENSG00000177971	0.992264	1.84e-07	ENSG00000091527	-1.90991	3.7e-21	ENSG00000166924	1.45322	0.0374735	ENSG00000141655	-2.03584	0.0227034	ENSG00000163536	1.57141	0.0158193	ENSG00000108813	-1.96814	0.03618	ENSG00000141665	1.58708	0.0102503	ENSG00000017483	-3.24782	0.00440161
	ENSG00000266028	0.991876	0.00394257	ENSG00000156467	-1.90749	6.45e-24	ENSG00000161642	1.45249	0.0271815	ENSG00000173867	-2.0289	0.0254665	ENSG00000134954	1.55967	0.0100481	ENSG00000080493	-1.96736	0.0177961	ENSG00000181409	1.58618	0.00142784	ENSG00000051596	-3.24057	0.00222553
	ENSG00000174238	0.991036	1.25e-05	ENSG00000273014	-1.9026	0.0229165	ENSG00000184640	1.44943	3.5201e-10	ENSG00000187498	-2.02876	0.00124316	ENSG00000182310	1.55313	0.00111547	ENSG00000236871	-1.95629	0.000931697	ENSG00000130032	1.58535	0.0213661	ENSG00000156466	-3.23573	2.89284e-06
	ENSG00000163291	0.991008	0.00145538	ENSG00000198755	-1.8928	5.53e-11	ENSG00000165424	1.44616	0.000676136	ENSG00000278576	-2.02712	0.0185839	ENSG00000279519	1.53873	0.00878279	ENSG00000177106	-1.94905	0.0211922	ENSG00000232176	1.57922	0.0464035	ENSG00000130600	-3.23476	0.0230719
	ENSG00000092330	0.986322	0.00559964	ENSG00000255156	-1.8776	0.0450705	ENSG00000230629	1.43477	0.043167	ENSG00000280069	-2.02567	0.000757331	ENSG00000139174	1.53116	0.0253647	ENSG00000150556	-1.94898	0.0209393	ENSG00000157404	1.57383	0.0274032	ENSG00000116661	-3.22679	3.62493e-09
	ENSG00000151498	0.985276	0.00633961	ENSG00000166963	-1.87748	0.0298561	ENSG00000058453	1.43287	0.000134864	ENSG00000243175	-2.02407	0.0135435	ENSG00000142303	1.52845	0.00555103	ENSG00000255471	-1.94797	0.0206873	ENSG00000198056	1.56417	0.00128431	ENSG00000136010	-3.22465	7.00787e-05
	ENSG00000000457	0.984298	0.0453166	ENSG00000232611	-1.8733	0.0096579	ENSG00000134323	1.42948	0.0233773	ENSG00000162825	-2.02004	0.000409714	ENSG00000079102	1.52459	0.0381024	ENSG00000229659	-1.94378	0.00184338	ENSG00000054654	1.56141	9.91315e-05	ENSG00000185404	-3.21135	0.00495514
	ENSG00000128590	0.983842	0.0148922	ENSG00000279077	-1.8645	0.0391599	ENSG00000115216	1.4271	1.1393e-10	ENSG00000138413	-2.01712	6.33049e-08	ENSG00000113657	1.51572	0.00458701	ENSG00000210144	-1.93484	0.0121772	ENSG00000205269	1.55843	0.00781886	ENSG00000127831	-3.20639	0.0218082
	ENSG00000058453	0.983754	0.0178407	ENSG00000202172	-1.85925	0.0279508	ENSG00000145687	1.4247	0.00535096	ENSG00000261056	-2.00939	0.00648518	ENSG00000173705	1.51388	0.0315864	ENSG00000120875	-1.93064	0.000376232	ENSG00000027075	1.55014	0.0483871	ENSG00000136068	-3.2043	4.5227e-12
	ENSG00000273611	0.977594	0.00197389	ENSG00000105088	-1.85899	2.33e-07	ENSG00000105887	1.41745	6.6599e-10	ENSG00000234160	-2.00658	0.00895147	ENSG00000137449	1.50942	0.0473043	ENSG00000103257	-1.93053	0.00179784	ENSG00000151876	1.54707	0.0395138	ENSG00000173262	-3.20302	0.0181677
	ENSG00000104853	0.973788	0.0106515	ENSG00000240695	-1.85775	0.0438088	ENSG00000079150	1.41625	0.0207451	ENSG00000256682	-2.00626	0.0453592	ENSG00000129355	1.50931	0.00236233	ENSG00000268798	-1.92698	0.0246728	ENSG00000140471	1.54526	0.00174622	ENSG00000106686	-3.19345	0.018949
	ENSG00000144485	0.971446	0.027917	ENSG00000132967	-1.85573	0.0255732	ENSG00000135597	1.40633	1.04232e-12	ENSG00000222041	-2.00582	0.0305095	ENSG00000270039	1.50878	0.0389787	ENSG00000129824	-1.92305	5.73467e-12	ENSG00000215039	1.54511	0.00470136	ENSG00000250588	-3.19012	0.0151715
	ENSG00000122884	0.970552	0.043793	ENSG00000196391	-1.85198	0.0384125	ENSG00000176428	1.40407	0.00961683	ENSG00000251602	-2.0022	0.000942808	ENSG00000227199	1.50858	0.00574532	ENSG00000239969	-1.91784	0.0233047	ENSG00000162407	1.54347	0.0250765	ENSG00000240652	-3.18753	0.0016693
	ENSG00000139323	0.97015	0.00113954	ENSG00000205560	-1.83669	0.0031915	ENSG00000235609	1.40254	0.031267	ENSG00000218596	-2.00162	0.00824041	ENSG00000197943	1.50831	0.0362243	ENSG00000247516	-1.91495	0.0486994	ENSG00000198932	1.54283	0.023085	ENSG00000226067	-3.18745	0.0142499
	ENSG00000145020	0.969002	0.0072719	ENSG00000242170	-1.83132	0.0476976	ENSG00000131089	1.40122	0.0173697	ENSG00000144040	-2.00044	0.000126598	ENSG00000163754	1.50785	0.0373655	ENSG00000260796	-1.9103	0.00532734	ENSG00000268471	1.52512	0.0242328	ENSG00000130545	-3.18569	0.0206118
	ENSG00000158402	0.968478	0.021118	ENSG00000112306	-1.82568	5.84e-14	ENSG00000005893	1.40026	5.06647e-09	ENSG00000076706	-1.9994	0.00285085	ENSG00000120278	1.50588	0.0122968	ENSG00000259429	-1.90917	3.98543e-06	ENSG00000260655	1.52484	0.0241866	ENSG00000260669	-3.18379	4.75935e-05
	ENSG00000181830	0.966929	0.00443722	ENSG00000167202	-1.82503	1.26e-05	ENSG00000165449	1.39769	0.0221413	ENSG00000279425	-1.99873	0.0212598	ENSG00000134013	1.50199	0.000529434	ENSG00000105647	-1.90123	2.99591e-05	ENSG00000109927	1.52278	0.029651	ENSG00000261068	-3.18241	0.0220069
	ENSG00000157869	0.966584	1.53e-05	ENSG00000140044	-1.82241	8.97e-05	ENSG00000113240	1.39462	0.0145103	ENSG00000091129	-1.99679	0.029093	ENSG00000160072	1.50056	3.02852e-05	ENSG00000280339	-1.89905	0.0172788	ENSG00000197599	1.5213	0.0313674	ENSG00000250899	-3.15282	0.000213086
	ENSG00000010270	0.965184	0.00701759	ENSG00000107731	-1.81226	0.00548499	ENSG00000115758	1.39147	0.00562573	ENSG00000279573	-1.99403	0.0152727	ENSG00000124279	1.49528	0.00913343	ENSG00000091527	-1.89867	2.38353e-20	ENSG00000172687	1.51659	6.39894e-06	ENSG00000241506	-3.14973	1.22295e-05
	ENSG00000213390	0.964674	8.43e-06	ENSG00000049541	-1.80929	1.15e-06	ENSG00000088387	1.3875	0.00387545	ENSG00000165821	-1.97716	1.14354e-11	ENSG00000156535	1.4894	0.0315289	ENSG00000162244	-1.8929	2.05556e-14	ENSG00000126217	1.51352	0.000102755	ENSG00000113083	-3.14689	0.00923269
	ENSG00000088727	0.961926	0.0479387	ENSG00000101255	-1.80522	0.00364405	ENSG00000261189	1.38647	0.0369125	ENSG00000163807	-1.97491	2.59198e-11	ENSG00000069943	1.48879	0.00596267	ENSG00000115268	-1.85784	8.32903e-09	ENSG00000215022	1.5123	0.0342982	ENSG00000154898	-3.14258	0.00326415
	ENSG00000183856	0.959201	0.0450214	ENSG00000218596	-1.80046	0.0224917	ENSG00000010803	1.38295	0.0194485	ENSG00000092758	-1.97474	0.0268597	ENSG00000273403	1.48579	0.0414808	ENSG00000160117	-1.85752	0.0160012	ENSG00000100479	1.50678	0.00222082	ENSG00000163453	-3.14198	1.19558e-05
	ENSG00000164291	0.958486	0.0103288	ENSG00000261098	-1.79923	4.42e-05	ENSG00000095637	1.37933	0.0399122	ENSG00000279692	-1.96848	0.0457314	ENSG00000198795	1.48284	0.0116215	ENSG00000218175	-1.8558	0.000360639	ENSG00000007402	1.50402	0.0025075	ENSG00000142871	-3.13995	2.99731e-06
	ENSG00000165943	0.957652	0.0442802	ENSG00000177954	-1.79509	0.000967333	ENSG00000116874	1.37495	0.000240446	ENSG00000169136	-1.96673	0.000222283	ENSG00000115993	1.47252	0.00532734	ENSG00000070669	-1.85379	0.00192587	ENSG00000260947	1.50288	0.0036912	ENSG00000242299	-3.13726	5.63238e-17
	ENSG00000197128	0.953563	0.0214816	ENSG00000222041	-1.7773	0.0102641	ENSG00000138468	1.37373	0.000327406	ENSG00000260669	-1.96521	0.00715326	ENSG00000197321	1.47132	0.0131502	ENSG00000142541	-1.85295	2.74072e-15	ENSG00000138646	1.50203	0.01547	ENSG00000246145	-3.12379	0.0466584
	ENSG00000005889	0.953425	0.0140174	ENSG00000252636	-1.77724	3.88e-05	ENSG00000109832	1.36487	0.0471585	ENSG00000231806	-1.96331	0.0126895	ENSG00000143198	1.47049	0.0104577	ENSG00000273391	-1.84289	0.0233165	ENSG00000197943	1.49973	0.0255646	ENSG00000214290	-3.12105	0.0411732
	ENSG00000163818	0.953258	0.00565719	ENSG00000264895	-1.77505	0.00176706	ENSG00000149948	1.36484	0.0115337	ENSG00000213801	-1.96299	0.00216157	ENSG00000187672	1.46261	0.0119061	ENSG00000225173	-1.8417	0.0085549	ENSG00000198908	1.49811	6.91929e-06	ENSG00000176092	-3.11057	0.00131713
	ENSG00000204604	0.951129	0.00798672	ENSG00000001167	-1.77118	1.74e-07	ENSG00000113742	1.36358	0.010139	ENSG00000168255	-1.96278	0.020669	ENSG00000100982	1.45802	0.0111003	ENSG00000272009	-1.83956	0.0233319	ENSG00000268043	1.49786	0.0286081	ENSG00000078401	-3.10576	0.000568122
	ENSG00000106682	0.950368	0.00179549	ENSG00000121716	-1.76544	0.00242629	ENSG00000071205	1.36326	0.00750986	ENSG00000260778	-1.95783	0.0234173	ENSG00000023171	1.45504	0.0408152	ENSG00000265681	-1.8251	3.37602e-07	ENSG00000092470	1.4964	6.90641e-05	ENSG00000135744	-3.10249	0.0431837
	ENSG00000087157	0.945168	0.00865026	ENSG00000116030	-1.765	1.01e-11	ENSG00000105397	1.36203	0.00030063	ENSG00000100344	-1.95748	0.00195989	ENSG00000152154	1.45488	0.0141863	ENSG00000272219	-1.81871	0.0482649	ENSG00000169570	1.49492	0.0150602	ENSG00000253313	-3.09218	0.0324982
	ENSG00000185236	0.94356	0.00321497	ENSG00000231500	-1.76343	2.18e-08	ENSG00000126947	1.36028	0.00334692	ENSG00000200090	-1.95435	0.000126598	ENSG00000198840	1.45323	0.000297224	ENSG00000122574	-1.81702	0.000107824	ENSG00000185630	1.49284	0.000490157	ENSG00000152056	-3.08729	0.000911551
	ENSG00000113328	0.941029	0.00025432	ENSG00000244627	-1.75395	0.00555409	ENSG00000141101	1.35738	9.63938e-05	ENSG00000233264	-1.95098	0.0272523	ENSG00000267060	1.43746	0.0492442	ENSG00000168028	-1.81582	1.67623e-12	ENSG00000164989	1.48827	0.00641343	ENSG00000182752	-3.08342	0.0353474
	ENSG00000135048	0.939921	0.0475454	ENSG00000065978	-1.74688	3.5e-05	ENSG00000055118	1.35384	0.0403276	ENSG00000225200	-1.95	0.000466406	ENSG00000187189	1.43325	2.07932e-05	ENSG00000171530	-1.81384	2.0121e-23	ENSG00000114646	1.48473	0.029846	ENSG00000176928	-3.07683	0.019037
	ENSG00000099246	0.939226	0.000639494	ENSG00000259926	-1.73848	0.0165836	ENSG00000198355	1.35067	0.00488878	ENSG00000163827	-1.94182	0.0365802	ENSG00000198727	1.42471	0.00139268	ENSG00000148908	-1.80145	0.00458701	ENSG00000272768	1.48376	0.0314467	ENSG00000168398	-3.06458	0.018774
	ENSG00000182810	0.933832	0.00211628	ENSG00000277007	-1.7331	0.0462931	ENSG00000104419	1.3462	0.0245118	ENSG00000101187	-1.93909	0.0252333	ENSG00000115840	1.42233	0.0155749	ENSG00000059804	-1.7986	0.0278733	ENSG00000196440	1.48159	0.00083552	ENSG00000206538	-3.05774	0.00525404
	ENSG00000175606	0.933698	0.00618592	ENSG00000188157	-1.72512	0.0194594	ENSG00000129757	1.34089	0.0139912	ENSG00000185641	-1.93273	0.00689018	ENSG00000041880	1.41512	0.0365873	ENSG00000141756	-1.79459	1.19612e-09	ENSG00000111540	1.47998	2.70791e-07	ENSG00000204128	-3.05332	0.0061368
	ENSG00000160131	0.932511	0.00425267	ENSG00000233762	-1.72448	0.00222922	ENSG00000136710	1.34024	0.000111232	ENSG00000272447	-1.93154	0.0366174	ENSG00000140848	1.4095	0.00721303	ENSG00000226396	-1.78043	6.4225e-10	ENSG00000005249	1.47683	0.000564268	ENSG00000163545	-3.04674	1.80293e-05
	ENSG00000103254	0.932065	0.00333614	ENSG00000230590	-1.72153	0.00592216	ENSG00000054277	1.33589	0.000269426	ENSG00000231856	-1.92801	0.0474296	ENSG00000187720	1.40282	0.00757125	ENSG00000204304	-1.77936	3.48813e-09	ENSG00000144354	1.47268	0.00140594	ENSG00000105088	-3.04187	4.20272e-16
	ENSG00000165506	0.927309	0.000460997	ENSG00000160352	-1.71055	3.84e-05	ENSG00000271601	1.33112	0.0460433	ENSG00000108950	-1.92798	0.0295528	ENSG00000066583	1.40021	0.00437528	ENSG00000178127	-1.77726	9.46918e-08	ENSG00000006837	1.47231	0.0179644	ENSG00000226091	-3.03763	0.0080581
	ENSG00000103502	0.925438	2.02e-05	ENSG00000101335	-1.69588	0.00575751	ENSG00000168646	1.33091	0.0400969	ENSG00000168389	-1.92564	0.0195376	ENSG00000162946	1.39999	0.0332075	ENSG00000187514	-1.77684	6.16841e-10	ENSG00000136147	1.47207	0.00432034	ENSG00000106688	-3.03426	0.0163409
	ENSG00000130312	0.923904	0.00542026	ENSG00000265808	-1.69514	9.61e-09	ENSG00000101452	1.3286	0.00112597	ENSG00000251615	-1.9191	0.00175348	ENSG00000003096	1.39756	0.0136913	ENSG00000228224	-1.77635	0.038537	ENSG00000198039	1.4671	0.00249804	ENSG00000126460	-3.03264	0.000247304
	ENSG00000152782	0.923348	0.0277401	ENSG00000110881	-1.6941	0.0330746	ENSG00000181827	1.32695	9.86125e-05	ENSG00000228434	-1.91713	0.0323271	ENSG00000174917	1.39503	0.000376232	ENSG00000121716	-1.77044	0.00924551	ENSG00000107864	1.46555	0.00300486	ENSG00000218426	-3.0241	1.40426e-10
	ENSG00000169567	0.923069	0.0036183	ENSG00000184368	-1.69022	0.0100273	ENSG00000166949	1.3253	0.00151113	ENSG00000279549	-1.91213	0.0133632	ENSG00000104381	1.38396	0.00757125	ENSG00000218283	-1.76025	0.0479429	ENSG00000150893	1.46471	0.0140222	ENSG00000138131	-3.02355	0.00156244
	ENSG00000140395	0.923043	0.00273211	ENSG00000243103	-1.68931	0.0038846	ENSG00000274828	1.32432	0.00472955	ENSG00000215030	-1.90419	0.000244529	ENSG00000223960	1.38098	0.0190024	ENSG00000278520	-1.75821	0.0298256	ENSG00000215146	1.46337	0.0436069	ENSG00000101255	-3.02234	3.18162e-08
	ENSG00000183283	0.921368	0.0029966	ENSG00000177469	-1.68883	0.00320201	ENSG00000177485	1.32373	0.000146587	ENSG00000158710	-1.90392	0.00419259	ENSG00000117477	1.37945	0.011381	ENSG00000181163	-1.75712	4.99123e-08	ENSG00000261526	1.46245	0.0117055	ENSG00000278662	-3.02049	0.0150367
	ENSG00000102804	0.920473	0.00668211	ENSG00000239789	-1.68532	1.54e-09	ENSG00000136147	1.32103	0.0256346	ENSG00000260774	-1.90254	0.0481101	ENSG00000124193	1.37396	1.23031e-10	ENSG00000273284	-1.75143	0.0325527	ENSG00000129422	1.46199	0.00905476	ENSG00000225200	-3.0204	5.84686e-05
	ENSG00000104695	0.920178	0.000877037	ENSG00000266967	-1.68256	0.000970611	ENSG00000197461	1.32038	0.0315404	ENSG00000220848	-1.89533	0.000212163	ENSG00000166888	1.37296	7.14239e-05	ENSG00000160877	-1.75074	8.66647e-06	ENSG00000158373	1.46113	0.0302423	ENSG00000259937	-3.02016	0.031644
	ENSG00000111266	0.919972	0.00462886	ENSG00000167604	-1.68112	0.0140933	ENSG00000256667	1.31814	0.00727179	ENSG00000073910	-1.89457	0.0057541	ENSG00000116106	1.37185	0.032294	ENSG00000157992	-1.74563	0.0189133	ENSG00000165512	1.45897	3.56199e-07	ENSG00000155034	-3.01913	1.83115e-06
	ENSG00000185619	0.919953	0.00287131	ENSG00000132196	-1.67351	0.0289537	ENSG00000185630	1.31666	0.00404036	ENSG00000228929	-1.89057	0.000752505	ENSG00000213762	1.36634	0.00161342	ENSG00000230453	-1.73974	0.00339091	ENSG00000124440	1.45781	0.00243079	ENSG00000118181	-3.01385	3.23636e-27
	ENSG00000131845	0.919713	0.0178083	ENSG00000277149	-1.67251	2.68e-06	ENSG00000070759	1.30605	0.00733702	ENSG00000171863	-1.88985	8.2756e-08	ENSG00000132141	1.36498	0.0443685	ENSG00000100764	-1.73911	6.18702e-05	ENSG00000188878	1.45716	0.0080581	ENSG00000256325	-2.99671	0.0355517
	ENSG00000164087	0.917752	0.000889144	ENSG00000241120	-1.6711	0.0303294	ENSG00000126603	1.30589	0.00968091	ENSG00000215184	-1.88013	0.0179365	ENSG00000165424	1.35784	0.00170895	ENSG00000233762	-1.7384	0.00538466	ENSG00000166432	1.45708	0.00342983	ENSG00000135378	-2.99157	0.0130195
	ENSG00000135503	0.915595	7.94e-06	ENSG00000236809	-1.66997	0.000331006	ENSG00000214182	1.29904	0.0332964	ENSG00000196369	-1.87498	0.00789383	ENSG00000197128	1.35774	0.000259576	ENSG00000234160	-1.72956	0.0390922	ENSG00000142731	1.45043	9.62902e-06	ENSG00000181885	-2.98006	0.00815354
	ENSG00000125249	0.914273	0.000451126	ENSG00000168255	-1.66589	0.0289466	ENSG00000119139	1.29896	0.0033065	ENSG00000188157	-1.87042	0.00582619	ENSG00000168646	1.3575	0.0382099	ENSG00000135637	-1.72754	0.000404552	ENSG00000145687	1.44816	0.00326666	ENSG00000119698	-2.97514	0.00282793
	ENSG00000135446	0.912495	0.000582325	ENSG00000234160	-1.65967	0.0276921	ENSG00000164808	1.29846	0.000230319	ENSG00000160352	-1.85549	9.6109e-06	ENSG00000118855	1.35647	0.00230613	ENSG00000111057	-1.7267	3.37602e-07	ENSG00000183856	1.43722	0.0020586	ENSG00000196549	-2.96637	0.000593045
	ENSG00000184489	0.911103	0.0255732	ENSG00000279978	-1.65763	0.00360844	ENSG00000260766	1.29244	0.0381282	ENSG00000229994	-1.85459	0.00413627	ENSG00000072952	1.3551	0.00551745	ENSG00000171345	-1.72001	0.00909812	ENSG00000271380	1.43625	0.0122851	ENSG00000142910	-2.96593	0.00377933
	ENSG00000166340	0.911101	0.00619915	ENSG00000204388	-1.65742	3.6e-06	ENSG00000112290	1.29114	0.0252839	ENSG00000102898	-1.85314	1.28201e-15	ENSG00000156642	1.34941	0.00882991	ENSG00000124374	-1.71446	0.000259756	ENSG00000173705	1.43332	0.00192117	ENSG00000102934	-2.96377	0.000247304
	ENSG00000260065	0.909812	0.0295112	ENSG00000213903	-1.65187	5.18e-05	ENSG00000146729	1.28834	0.00552762	ENSG00000228393	-1.85015	0.000264283	ENSG00000112182	1.3486	0.0356901	ENSG00000102172	-1.71336	3.28244e-08	ENSG00000048052	1.43308	0.00558196	ENSG00000198242	-2.95815	9.03558e-25
	ENSG00000146457	0.90787	0.0001	ENSG00000239969	-1.64709	0.0430674	ENSG00000204116	1.28481	0.00255452	ENSG00000118946	-1.84378	0.0265834	ENSG00000160539	1.34808	0.0272874	ENSG00000147403	-1.69748	1.56672e-05	ENSG00000272452	1.43208	0.00141985	ENSG00000105707	-2.95632	0.000430116
	ENSG00000090661	0.907049	0.0238052	ENSG00000270069	-1.6465	0.0125762	ENSG00000114861	1.28409	0.00413131	ENSG00000175334	-1.8366	5.43105e-09	ENSG00000120833	1.34751	0.0114277	ENSG00000248015	-1.69439	0.00452417	ENSG00000124613	1.42806	0.00476415	ENSG00000167306	-2.95051	5.21407e-05
	ENSG00000139687	0.906094	0.002254	ENSG00000276170	-1.6444	0.0321096	ENSG00000117543	1.28374	8.9186e-08	ENSG00000100764	-1.82419	1.70052e-05	ENSG00000137821	1.34384	0.0369061	ENSG00000259926	-1.66791	0.0390922	ENSG00000150672	1.42788	0.00766266	ENSG00000248098	-2.94652	0.00943013
	ENSG00000155008	0.90553	0.00171396	ENSG00000239415	-1.64134	0.0215437	ENSG00000124496	1.28134	0.00646484	ENSG00000239969	-1.82371	0.0265305	ENSG00000076555	1.32877	0.0151043	ENSG00000213397	-1.66752	0.0010344	ENSG00000073111	1.42716	1.57565e-06	ENSG00000145425	-2.94525	6.4288e-29
	ENSG00000155876	0.904986	0.0179171	ENSG00000099797	-1.63809	7.36e-05	ENSG00000137575	1.28088	1.14354e-11	ENSG00000279555	-1.81813	0.0443441	ENSG00000169071	1.32746	0.0102487	ENSG00000226532	-1.66493	8.16126e-05	ENSG00000152582	1.42709	0.00389692	ENSG00000213949	-2.93324	0.000158281
	ENSG00000171302	0.902826	0.0015761	ENSG00000272374	-1.63808	0.0339489	ENSG00000205133	1.2763	0.00452489	ENSG00000239763	-1.81384	0.0336193	ENSG00000171649	1.32685	0.00534803	ENSG00000213801	-1.66475	0.0155504	ENSG00000154856	1.42378	0.0344762	ENSG00000213169	-2.92995	0.0458535
	ENSG00000173894	0.902031	0.00809461	ENSG00000240729	-1.63342	0.00509144	ENSG00000129946	1.27599	0.00144847	ENSG00000207189	-1.81188	0.0179365	ENSG00000212747	1.32679	0.000954119	ENSG00000272512	-1.66445	0.0437433	ENSG00000169071	1.41981	0.00304146	ENSG00000265344	-2.92962	0.00913142
	ENSG00000117533	0.901246	0.0438088	ENSG00000271971	-1.62958	0.0152727	ENSG00000187601	1.27173	0.0384029	ENSG00000128228	-1.81146	0.000448623	ENSG00000144746	1.32361	0.000248062	ENSG00000273247	-1.66151	7.79804e-05	ENSG00000155016	1.41534	0.0197071	ENSG00000229344	-2.92347	7.45392e-05
	ENSG00000167323	0.899914	0.0233212	ENSG00000232573	-1.62548	0.000124035	ENSG00000168994	1.26622	0.0401601	ENSG00000270172	-1.80683	0.0123314	ENSG00000140682	1.32235	0.0461938	ENSG00000104408	-1.65894	1.5197e-12	ENSG00000272758	1.41465	0.0416917	ENSG00000151917	-2.90644	0.00417865
	ENSG00000066379	0.898009	0.00904648	ENSG00000226532	-1.62449	1.83e-05	ENSG00000152332	1.26554	0.000157919	ENSG00000267383	-1.80141	2.44416e-05	ENSG00000104853	1.32044	0.000326354	ENSG00000197461	-1.65821	0.00550692	ENSG00000128656	1.41267	0.00102458	ENSG00000120913	-2.90348	5.25637e-14
	ENSG00000128654	0.897315	0.000460997	ENSG00000207189	-1.62192	0.0244046	ENSG00000171033	1.26459	0.0133322	ENSG00000102981	-1.79783	0.0257515	ENSG00000143499	1.31878	0.0140292	ENSG00000087086	-1.65038	0.000212961	ENSG00000156140	1.40943	0.0358911	ENSG00000177106	-2.90304	7.40216e-05
	ENSG00000198961	0.891754	8.2e-05	ENSG00000112576	-1.61817	5.2e-05	ENSG00000124508	1.26355	0.0066295	ENSG00000156467	-1.79775	6.83499e-21	ENSG00000116141	1.30754	0.00021535	ENSG00000106789	-1.64866	0.03685	ENSG00000166803	1.40522	6.95403e-05	ENSG00000154080	-2.89001	0.00529759
	ENSG00000066855	0.891538	0.00307746	ENSG00000221083	-1.61799	0.0497481	ENSG00000132535	1.25971	0.00285667	ENSG00000260388	-1.79725	0.010965	ENSG00000148219	1.30697	0.0492442	ENSG00000116661	-1.64817	0.0119083	ENSG00000122952	1.40374	2.88237e-07	ENSG00000163814	-2.88822	0.00103232
	ENSG00000196655	0.891339	1.14e-05	ENSG00000276900	-1.60476	0.0402941	ENSG00000013016	1.25936	0.0314691	ENSG00000105889	-1.7918	0.0127746	ENSG00000172687	1.30656	0.000171819	ENSG00000096384	-1.64295	5.85983e-23	ENSG00000115548	1.40196	0.000500029	ENSG00000110944	-2.88434	0.0141247
	ENSG00000102401	0.891053	0.00140735	ENSG00000170296	-1.6042	6.06e-05	ENSG00000035687	1.25895	1.98512e-07	ENSG00000095777	-1.79078	0.00120779	ENSG00000175806	1.30603	0.03884	ENSG00000100065	-1.64054	0.0155504	ENSG00000163536	1.40054	0.0150719	ENSG00000127084	-2.87892	0.0119858
	ENSG00000188419	0.890501	0.00977773	ENSG00000252498	-1.60369	0.0283911	ENSG00000013523	1.25547	0.00462024	ENSG00000183044	-1.78755	0.0236251	ENSG00000261799	1.30353	0.00815442	ENSG00000114391	-1.63452	1.30767e-15	ENSG00000173621	1.39909	2.00048e-05	ENSG00000204970	-2.86304	0.045116
	ENSG00000120333	0.887167	0.000473037	ENSG00000105647	-1.60041	0.000394162	ENSG00000115649	1.25034	0.00251972	ENSG00000229820	-1.78643	0.0336889	ENSG00000018408	1.30287	0.00183943	ENSG00000233483	-1.63307	0.0392683	ENSG00000235217	1.39837	0.0115899	ENSG00000187017	-2.8605	0.00466854
	ENSG00000168286	0.884437	0.000308218	ENSG00000187514	-1.59938	4.83e-08	ENSG00000120915	1.24793	0.00411779	ENSG00000235257	-1.7799	0.0404139	ENSG00000136710	1.29851	0.000217334	ENSG00000142937	-1.63031	2.30049e-13	ENSG00000267060	1.39724	0.0378233	ENSG00000138378	-2.86015	0.0204368
	ENSG00000113648	0.88426	0.000827377	ENSG00000131127	-1.59198	5.03e-06	ENSG00000171649	1.24346	0.00488175	ENSG00000139998	-1.77509	0.00260181	ENSG00000226479	1.29755	0.00704342	ENSG00000242060	-1.6288	0.0461017	ENSG00000058453	1.39666	0.000230498	ENSG00000006210	-2.85286	0.0395138
	ENSG00000131899	0.883996	8.86e-05	ENSG00000249859	-1.59011	0.00610813	ENSG00000163597	1.24164	4.1193e-08	ENSG00000151474	-1.76481	0.00201694	ENSG00000030419	1.28928	0.0389031	ENSG00000216895	-1.62337	0.000672767	ENSG00000120278	1.39509	0.0101452	ENSG00000272275	-2.82895	0.0365514
	ENSG00000131043	0.880418	0.000337533	ENSG00000243678	-1.58482	0.00172515	ENSG00000247626	1.23968	0.00884569	ENSG00000200834	-1.76255	0.00908004	ENSG00000132819	1.28918	0.0142836	ENSG00000223891	-1.61954	0.0393016	ENSG00000165152	1.38549	0.0368405	ENSG00000157399	-2.8274	0.0260712
	ENSG00000101138	0.880145	4.19e-05	ENSG00000225484	-1.58369	3.38e-05	ENSG00000149212	1.23746	0.00673555	ENSG00000258701	-1.7593	0.0183638	ENSG00000157514	1.28374	0.000136991	ENSG00000121060	-1.619	1.1764e-06	ENSG00000114948	1.38214	0.0227525	ENSG00000157613	-2.81623	2.02405e-10
	ENSG00000001036	0.878137	0.000121802	ENSG00000006062	-1.58202	0.00513259	ENSG00000067048	1.23502	8.0012e-08	ENSG00000172062	-1.75902	0.0396767	ENSG00000129968	1.27392	0.00436248	ENSG00000157259	-1.61817	6.67919e-06	ENSG00000158402	1.38155	0.000753404	ENSG00000223508	-2.81614	0.0132567
	ENSG00000141030	0.877739	0.000808013	ENSG00000102898	-1.58039	5.89e-12	ENSG00000147650	1.23392	9.94714e-05	ENSG00000065978	-1.75744	3.49409e-05	ENSG00000132773	1.27323	0.00593643	ENSG00000008988	-1.61579	1.77387e-11	ENSG00000100201	1.38003	9.44116e-21	ENSG00000248329	-2.80289	0.0180454
	ENSG00000174839	0.876914	0.015494	ENSG00000128609	-1.57873	1.49e-14	ENSG00000244005	1.23235	0.000876442	ENSG00000223764	-1.75525	0.0143602	ENSG00000007968	1.27292	0.0483706	ENSG00000242114	-1.60985	0.00569153	ENSG00000125864	1.3796	0.0360579	ENSG00000186854	-2.79056	0.0436625
	ENSG00000126226	0.876663	3.23e-05	ENSG00000008988	-1.57077	7.07e-11	ENSG00000145632	1.22762	0.041381	ENSG00000185924	-1.75272	0.0416461	ENSG00000137575	1.26622	1.71084e-11	ENSG00000164713	-1.60548	3.44388e-09	ENSG00000214612	1.37648	0.0288418	ENSG00000188522	-2.78644	4.77028e-07
	ENSG00000270696	0.873825	0.00798434	ENSG00000104408	-1.56182	1.81e-11	ENSG00000197885	1.22121	0.0026143	ENSG00000125449	-1.7527	5.5678e-05	ENSG00000134986	1.26558	0.0118643	ENSG00000164237	-1.6013	0.00949926	ENSG00000170899	1.37526	1.87139e-07	ENSG00000210112	-2.78538	0.00161196
	ENSG00000173914	0.871135	0.0211515	ENSG00000262265	-1.56098	0.0459307	ENSG00000087842	1.21755	0.0142006	ENSG00000259429	-1.7526	3.09468e-05	ENSG00000143013	1.26525	0.00256247	ENSG00000169972	-1.59483	0.00704342	ENSG00000173894	1.37487	7.83587e-06	ENSG00000184047	-2.78431	8.22028e-10
	ENSG00000167842	0.870602	1.76e-05	ENSG00000103257	-1.56044	0.0148786	ENSG00000214612	1.21616	0.0403276	ENSG00000229492	-1.74661	0.036426	ENSG00000272106	1.26509	0.00357487	ENSG00000276900	-1.59085	0.0206062	ENSG00000136111	1.37454	0.0104443	ENSG00000162772	-2.78326	0.000214232
	ENSG00000171103	0.868571	0.0348211	ENSG00000275832	-1.55917	0.00124782	ENSG00000143162	1.21408	0.0220641	ENSG00000099797	-1.74574	3.87291e-05	ENSG00000088808	1.26027	0.0251169	ENSG00000264538	-1.5898	1.40956e-09	ENSG00000120327	1.37273	0.0297131	ENSG00000205436	-2.78085	0.0379555
	ENSG00000133424	0.868499	0.0308597	ENSG00000174903	-1.55783	3.72e-09	ENSG00000155324	1.20914	0.0493799	ENSG00000140988	-1.74397	1.58943e-15	ENSG00000131196	1.25747	0.0463041	ENSG00000099999	-1.58702	0.0370314	ENSG00000164104	1.36824	0.00109256	ENSG00000104518	-2.77547	0.000128469
	ENSG00000184277	0.868012	0.00473095	ENSG00000159712	-1.55595	0.00179549	ENSG00000166848	1.20753	0.00112026	ENSG00000174903	-1.74333	5.83922e-11	ENSG00000206432	1.25068	0.0112029	ENSG00000125901	-1.58558	1.09472e-05	ENSG00000069667	1.36241	0.0093596	ENSG00000197747	-2.77108	0.0185522
	ENSG00000114520	0.867784	1.36e-05	ENSG00000146677	-1.54421	0.0353144	ENSG00000198088	1.20207	0.0326801	ENSG00000244627	-1.74243	0.00607051	ENSG00000174437	1.24854	0.0234276	ENSG00000205041	-1.58123	0.00275729	ENSG00000110427	1.36031	0.0350583	ENSG00000240563	-2.76764	0.0089614
	ENSG00000179163	0.867653	0.035748	ENSG00000152484	-1.54404	1.49e-12	ENSG00000150471	1.19971	0.0238623	ENSG00000177283	-1.742	0.00455054	ENSG00000122952	1.24217	1.66011e-05	ENSG00000164924	-1.57973	2.00794e-16	ENSG00000176533	1.35639	6.47948e-05	ENSG00000257894	-2.75979	0.03379
	ENSG00000042445	0.866276	0.000860985	ENSG00000268798	-1.54178	0.0067193	ENSG00000153094	1.19679	0.000634707	ENSG00000280152	-1.73752	0.000659178	ENSG00000141298	1.23858	0.00414024	ENSG00000206557	-1.57638	0.00378901	ENSG00000178662	1.35265	0.00630486	ENSG00000139629	-2.75656	8.49734e-06
	ENSG00000139350	0.865545	0.00235314	ENSG00000162244	-1.54107	8.21e-10	ENSG00000157110	1.19575	0.000466406	ENSG00000049541	-1.73357	1.41514e-05	ENSG00000135424	1.23835	0.0293822	ENSG00000228782	-1.57157	0.0293822	ENSG00000003096	1.35139	0.00905476	ENSG00000172794	-2.74595	0.00718375
	ENSG00000141367	0.865528	0.00142412	ENSG00000075643	-1.53269	0.000903931	ENSG00000147894	1.19262	0.00903651	ENSG00000158764	-1.73039	0.0471585	ENSG00000048740	1.23343	0.00355204	ENSG00000109854	-1.57121	0.00383569	ENSG00000062370	1.35109	0.0120522	ENSG00000176532	-2.73173	0.0208252
	ENSG00000125952	0.864754	4.3e-08	ENSG00000109063	-1.52784	0.043714	ENSG00000128607	1.18908	0.00108188	ENSG00000273295	-1.72415	0.00847713	ENSG00000196923	1.23288	0.000363148	ENSG00000225475	-1.56946	0.0229101	ENSG00000035499	1.34765	0.00307937	ENSG00000128805	-2.7302	0.0377192
	ENSG00000166582	0.864034	0.0245561	ENSG00000280152	-1.52666	0.00414453	ENSG00000143862	1.1881	0.000114607	ENSG00000213397	-1.72307	0.000290266	ENSG00000203950	1.23207	0.000846148	ENSG00000171314	-1.56222	0.0251169	ENSG00000110455	1.34582	0.0233549	ENSG00000071282	-2.72701	5.41312e-08
	ENSG00000076201	0.863907	3.8e-05	ENSG00000213801	-1.52591	0.0315135	ENSG00000147421	1.18495	0.00236394	ENSG00000157193	-1.71941	0.013198	ENSG00000154217	1.22922	0.0327037	ENSG00000219928	-1.56041	0.0491963	ENSG00000124193	1.34547	1.7509e-10	ENSG00000156508	-2.72599	3.04864e-21
	ENSG00000166946	0.862963	0.0400228	ENSG00000218175	-1.52405	0.00100627	ENSG00000147533	1.17827	0.0175888	ENSG00000272669	-1.71669	0.00739467	ENSG00000161547	1.22857	2.92276e-06	ENSG00000131242	-1.5595	0.0305395	ENSG00000168906	1.3454	0.000106333	ENSG00000146072	-2.71999	2.74841e-06
	ENSG00000075188	0.862371	0.0013386	ENSG00000265681	-1.52279	1.06e-06	ENSG00000168234	1.17634	0.0189481	ENSG00000254858	-1.7091	0.00160771	ENSG00000062370	1.22715	0.044581	ENSG00000183833	-1.55759	0.0102487	ENSG00000166405	1.34481	0.0116714	ENSG00000176907	-2.71742	0.0220781
	ENSG00000100201	0.861995	7.36e-08	ENSG00000279355	-1.51961	0.047588	ENSG00000128309	1.17596	0.00131197	ENSG00000164007	-1.70126	0.033153	ENSG00000162889	1.22519	0.000555974	ENSG00000228205	-1.55556	0.0224115	ENSG00000097046	1.34261	7.33716e-05	ENSG00000125966	-2.71668	0.00133638
	ENSG00000136715	0.85633	1.08e-05	ENSG00000102890	-1.51856	0.0428863	ENSG00000132824	1.17536	0.0376585	ENSG00000135069	-1.70002	0.00198349	ENSG00000198938	1.21782	0.00150742	ENSG00000167600	-1.55525	0.0380425	ENSG00000112981	1.34227	0.0224751	ENSG00000262943	-2.71079	0.0347003
	ENSG00000181915	0.856245	0.00941327	ENSG00000234545	-1.51494	1.09e-08	ENSG00000097033	1.17333	0.00258871	ENSG00000105088	-1.69942	1.70052e-05	ENSG00000131788	1.21466	2.30149e-05	ENSG00000177706	-1.55468	0.0368853	ENSG00000178053	1.3404	0.00672006	ENSG00000160282	-2.70851	0.00656908
	ENSG00000115271	0.853084	0.0414476	ENSG00000129824	-1.51294	1.32e-07	ENSG00000138078	1.16981	6.06516e-05	ENSG00000274627	-1.69708	0.00110513	ENSG00000099795	1.21357	2.92276e-06	ENSG00000158710	-1.54481	0.0301653	ENSG00000140534	1.33959	0.000230717	ENSG00000265808	-2.70416	3.0686e-26
	ENSG00000142945	0.853044	0.0239832	ENSG00000147202	-1.51201	0.000107084	ENSG00000147100	1.16849	0.0109438	ENSG00000262265	-1.69615	0.0152377	ENSG00000140600	1.21277	0.0489154	ENSG00000229119	-1.53773	0.0262297	ENSG00000169744	1.33487	0.0135276	ENSG00000240342	-2.70098	0.000266549
	ENSG00000183765	0.852141	0.040733	ENSG00000244625	-1.51178	0.0222982	ENSG00000257698	1.16246	0.0105404	ENSG00000178568	-1.6934	0.0401783	ENSG00000151498	1.20866	0.000609398	ENSG00000278867	-1.53756	0.00635531	ENSG00000132570	1.33486	1.76363e-05	ENSG00000102034	-2.69956	0.000197474
	ENSG00000130544	0.851758	0.0250272	ENSG00000279133	-1.50856	0.00300495	ENSG00000166200	1.16078	2.78973e-06	ENSG00000010319	-1.69167	0.0258068	ENSG00000143416	1.20773	0.00383209	ENSG00000007516	-1.53612	0.0466428	ENSG00000170837	1.33275	0.0186431	ENSG00000158856	-2.69819	0.016749
	ENSG00000117143	0.84734	0.0498573	ENSG00000239559	-1.50666	0.0434474	ENSG00000169189	1.15516	0.00402245	ENSG00000229659	-1.68838	0.00933626	ENSG00000151414	1.20533	0.0335093	ENSG00000112245	-1.5352	0.00251984	ENSG00000116141	1.33263	5.04115e-05	ENSG00000135127	-2.6969	0.0106214
	ENSG00000006015	0.847216	0.00365702	ENSG00000114391	-1.50562	2.43e-13	ENSG00000273015	1.15454	0.00380808	ENSG00000130294	-1.68574	0.0151753	ENSG00000124641	1.20396	1.30847e-05	ENSG00000127364	-1.53131	0.0264798	ENSG00000162341	1.33205	0.042762	ENSG00000205885	-2.69183	0.000186198
	ENSG00000125962	0.844954	0.0125762	ENSG00000213397	-1.50523	0.00100433	ENSG00000198961	1.15075	1.13308e-08	ENSG00000254470	-1.6845	0.00036076	ENSG00000111667	1.20257	0.00329156	ENSG00000182472	-1.53122	0.0123707	ENSG00000013441	1.33166	0.00541605	ENSG00000269189	-2.68295	0.0377877
	ENSG00000143457	0.844589	0.0120623	ENSG00000242094	-1.49318	0.044795	ENSG00000006695	1.14834	0.00496312	ENSG00000279978	-1.68262	0.00310438	ENSG00000176155	1.20219	0.0134394	ENSG00000135069	-1.53067	0.0077918	ENSG00000041880	1.32756	0.0220007	ENSG00000275234	-2.67365	0.0269972
	ENSG00000135002	0.843985	0.00623915	ENSG00000230732	-1.4815	0.0378455	ENSG00000109436	1.14757	0.0469189	ENSG00000167065	-1.68202	0.00239378	ENSG00000101412	1.2019	0.00766405	ENSG00000117266	-1.52956	0.00184338	ENSG00000272674	1.32717	0.0304975	ENSG00000213939	-2.67286	0.0269911
	ENSG00000113719	0.843502	0.013329	ENSG00000188295	-1.47216	0.000252843	ENSG00000167680	1.1446	0.0113407	ENSG00000092068	-1.67692	0.0297392	ENSG00000105856	1.20066	0.000116012	ENSG00000099797	-1.52541	0.000538271	ENSG00000108733	1.3268	0.0124949	ENSG00000200090	-2.66709	1.21956e-06
	ENSG00000231889	0.843184	0.0281148	ENSG00000198929	-1.45728	0.0287594	ENSG00000124766	1.14196	0.0393915	ENSG00000235034	-1.67561	0.0389676	ENSG00000037749	1.19999	0.0210467	ENSG00000104529	-1.5239	2.69514e-08	ENSG00000198894	1.32116	8.5873e-05	ENSG00000131037	-2.65878	0.000146308
	ENSG00000168061	0.842861	6.81e-05	ENSG00000103145	-1.45149	0.000858178	ENSG00000077585	1.13927	0.0189499	ENSG00000279089	-1.67118	0.0355161	ENSG00000165410	1.19927	0.00532734	ENSG00000261098	-1.52223	0.00269688	ENSG00000162889	1.31766	7.81717e-05	ENSG00000140044	-2.65786	7.2384e-10
	ENSG00000107854	0.84276	0.00147355	ENSG00000226419	-1.44896	0.00807376	ENSG00000128590	1.13655	0.00121604	ENSG00000253475	-1.66677	0.0087412	ENSG00000149948	1.19893	0.0354196	ENSG00000169871	-1.52161	0.000508943	ENSG00000256667	1.31766	0.00428887	ENSG00000164023	-2.64558	0.00150578
	ENSG00000124193	0.841813	0.000312994	ENSG00000153395	-1.44732	0.000530413	ENSG00000129472	1.13478	1.75509e-06	ENSG00000280079	-1.66531	0.00536402	ENSG00000111727	1.19327	0.0303814	ENSG00000254772	-1.52152	0.0434045	ENSG00000177640	1.31705	0.0347003	ENSG00000159674	-2.64536	0.0309377
	ENSG00000167487	0.840584	0.0236954	ENSG00000136942	-1.44648	1.02e-06	ENSG00000235437	1.13397	0.00569298	ENSG00000237436	-1.65865	0.0169943	ENSG00000071205	1.19202	0.0245129	ENSG00000189171	-1.51831	0.0102487	ENSG00000182700	1.31401	0.0205767	ENSG00000089009	-2.64422	8.43192e-26
	ENSG00000235453	0.839837	0.0287685	ENSG00000228716	-1.44543	0.00427969	ENSG00000116209	1.12832	3.42135e-07	ENSG00000137834	-1.65706	0.00240453	ENSG00000269958	1.18561	0.0469794	ENSG00000165349	-1.51777	0.0199048	ENSG00000157869	1.31355	8.48158e-10	ENSG00000113645	-2.64175	6.12957e-06
	ENSG00000213995	0.83971	0.00871899	ENSG00000181163	-1.44047	1.76e-05	ENSG00000164291	1.12768	0.00149354	ENSG00000132196	-1.64011	0.0382369	ENSG00000136631	1.18428	0.00161342	ENSG00000101353	-1.5147	0.0408316	ENSG00000187601	1.3124	0.024062	ENSG00000137507	-2.63684	0.00329879
	ENSG00000115084	0.838337	0.0318277	ENSG00000092208	-1.43955	7.75e-07	ENSG00000219545	1.12758	0.0105652	ENSG00000137267	-1.63933	0.00349641	ENSG00000234327	1.17077	0.0199702	ENSG00000213398	-1.48789	0.0290573	ENSG00000175305	1.30949	0.0200484	ENSG00000255046	-2.63085	0.0223419
	ENSG00000143740	0.83809	0.004613	ENSG00000265800	-1.43641	0.0453166	ENSG00000151743	1.12307	0.0140692	ENSG00000233762	-1.63375	0.00576018	ENSG00000081014	1.17029	0.000300086	ENSG00000160993	-1.48777	0.000241284	ENSG00000157514	1.30619	3.90449e-05	ENSG00000197813	-2.62336	0.0030687
	ENSG00000106603	0.837531	0.0016277	ENSG00000260751	-1.43634	0.00396089	ENSG00000132970	1.12197	0.00576282	ENSG00000135637	-1.63268	0.000912956	ENSG00000137200	1.17023	0.00014329	ENSG00000186312	-1.48561	0.0479429	ENSG00000173914	1.30474	5.67888e-05	ENSG00000128965	-2.623	0.000104518
	ENSG00000132604	0.837243	6.47e-07	ENSG00000214425	-1.43331	0.0382455	ENSG00000163050	1.12185	0.0232117	ENSG00000075702	-1.63094	7.24166e-05	ENSG00000139687	1.16611	1.74932e-05	ENSG00000198155	-1.48502	0.0486994	ENSG00000004660	1.30345	0.00965831	ENSG00000167600	-2.61445	0.000183488
	ENSG00000153130	0.8372	3.52e-08	ENSG00000267673	-1.42764	7.15e-06	ENSG00000164751	1.11902	0.010139	ENSG00000160993	-1.626	3.40032e-05	ENSG00000143514	1.16541	8.66647e-06	ENSG00000268375	-1.48168	0.0173447	ENSG00000141542	1.30018	0.00614961	ENSG00000237515	-2.6133	0.0444291
	ENSG00000063587	0.836098	0.0404151	ENSG00000102981	-1.42372	0.00721609	ENSG00000141971	1.11871	0.000991311	ENSG00000224051	-1.62096	0.00539767	ENSG00000011021	1.16209	0.00110257	ENSG00000065978	-1.48163	0.000932893	ENSG00000117632	1.2978	8.9481e-11	ENSG00000092377	-2.61231	0.0224043
	ENSG00000107185	0.83526	2.53e-05	ENSG00000261916	-1.42339	0.0359062	ENSG00000259623	1.11853	0.00359377	ENSG00000198755	-1.61896	7.28677e-08	ENSG00000184384	1.15943	0.0404183	ENSG00000068078	-1.47889	0.0233476	ENSG00000172878	1.29656	0.0366211	ENSG00000205323	-2.60861	4.05971e-13
	ENSG00000135677	0.835204	0.000342565	ENSG00000179051	-1.41635	0.000137275	ENSG00000197183	1.11595	0.00312163	ENSG00000243678	-1.61787	0.00332393	ENSG00000168906	1.15831	0.00221075	ENSG00000174444	-1.47726	2.72624e-11	ENSG00000232412	1.29433	0.0336943	ENSG00000149218	-2.60673	2.37909e-07
	ENSG00000168374	0.834532	0.0147285	ENSG00000271533	-1.41286	0.0105831	ENSG00000138036	1.11226	6.60956e-07	ENSG00000186010	-1.61663	0.000126482	ENSG00000129682	1.15716	0.0298256	ENSG00000122406	-1.47212	1.50275e-16	ENSG00000197043	1.28889	0.000522264	ENSG00000167608	-2.60134	0.0335112
	ENSG00000129933	0.832857	0.00334939	ENSG00000239883	-1.41189	0.0148922	ENSG00000173621	1.11164	0.00288957	ENSG00000153976	-1.6131	0.0380082	ENSG00000265491	1.15662	0.015853	ENSG00000149927	-1.46795	0.0486994	ENSG00000137575	1.28809	5.28176e-12	ENSG00000137801	-2.60015	3.80926e-05
	ENSG00000156639	0.831967	0.00526705	ENSG00000254929	-1.40742	0.0165012	ENSG00000099804	1.11101	3.47144e-06	ENSG00000264538	-1.60884	6.51924e-11	ENSG00000067113	1.15636	0.0426499	ENSG00000173258	-1.46712	0.0499646	ENSG00000163482	1.28786	0.0085706	ENSG00000163406	-2.59558	0.0144656
	ENSG00000171067	0.831853	0.0120623	ENSG00000162994	-1.4042	0.000603336	ENSG00000159596	1.10776	0.0006002	ENSG00000167114	-1.6074	0.00439807	ENSG00000111145	1.14673	0.0392638	ENSG00000226419	-1.45745	0.00962486	ENSG00000118193	1.28398	0.000459829	ENSG00000128692	-2.59487	0.0141593
	ENSG00000257365	0.831109	0.0171035	ENSG00000229152	-1.4036	0.00507584	ENSG00000121691	1.10754	0.0357842	ENSG00000261098	-1.60628	0.000651853	ENSG00000077549	1.14446	2.40703e-17	ENSG00000103512	-1.45039	1.99007e-14	ENSG00000100629	1.28363	0.00421505	ENSG00000244398	-2.58191	7.97858e-11
	ENSG00000106609	0.829512	2.5e-05	ENSG00000225475	-1.39498	0.0372419	ENSG00000070087	1.10609	0.000728512	ENSG00000159712	-1.60292	0.00226659	ENSG00000197043	1.14386	0.00466287	ENSG00000186063	-1.44653	0.000821508	ENSG00000126947	1.28339	0.00300321	ENSG00000135074	-2.57876	1.25168e-07
	ENSG00000167632	0.828895	0.0201974	ENSG00000105792	-1.39361	0.00568784	ENSG00000127081	1.10504	0.0351429	ENSG00000248840	-1.60283	0.0310319	ENSG00000132376	1.14372	0.00698321	ENSG00000121236	-1.44349	0.0373655	ENSG00000162636	1.27986	0.0310623	ENSG00000237373	-2.57423	0.00127624
	ENSG00000154518	0.828601	0.0099653	ENSG00000160993	-1.38597	0.000297153	ENSG00000139684	1.10255	0.000294641	ENSG00000280239	-1.59999	0.00747669	ENSG00000072274	1.14281	0.0110773	ENSG00000272707	-1.44207	0.0079533	ENSG00000163659	1.27695	0.0284739	ENSG00000109610	-2.57003	0.00291509
	ENSG00000081014	0.828493	0.0113477	ENSG00000164924	-1.37637	1.42e-12	ENSG00000185728	1.10186	3.7578e-19	ENSG00000228716	-1.59814	0.00228039	ENSG00000079435	1.134	0.0234276	ENSG00000130775	-1.44173	0.0420046	ENSG00000143379	1.27622	2.83087e-05	ENSG00000099860	-2.56805	4.03565e-05
	ENSG00000170185	0.828481	0.0210032	ENSG00000138413	-1.37461	0.000512304	ENSG00000175691	1.1002	0.0224722	ENSG00000167723	-1.59537	0.00984591	ENSG00000170185	1.12234	0.000417899	ENSG00000163931	-1.43927	0.0122996	ENSG00000247828	1.26952	3.61645e-05	ENSG00000231806	-2.56667	0.000614909
	ENSG00000260539	0.827443	0.00144967	ENSG00000213613	-1.37281	0.0205453	ENSG00000035681	1.0996	1.47736e-06	ENSG00000044574	-1.5944	7.15939e-08	ENSG00000162627	1.12209	0.000148887	ENSG00000189190	-1.43926	0.00168465	ENSG00000143476	1.26722	0.00179724	ENSG00000140988	-2.56567	9.93428e-34
	ENSG00000125247	0.826905	0.000893682	ENSG00000187840	-1.37218	0.0135823	ENSG00000134013	1.09942	0.0157728	ENSG00000148120	-1.58691	0.00387545	ENSG00000040531	1.11707	0.0111369	ENSG00000170734	-1.43635	0.0351305	ENSG00000132819	1.26263	0.0108731	ENSG00000120885	-2.5514	0.00290936
	ENSG00000034713	0.825169	0.00228539	ENSG00000124370	-1.36912	0.00668211	ENSG00000174456	1.09905	0.00353983	ENSG00000160602	-1.58336	9.61008e-05	ENSG00000109320	1.11595	0.0343579	ENSG00000175334	-1.43479	1.88328e-05	ENSG00000131779	1.26231	0.000626932	ENSG00000272779	-2.53498	2.61498e-05
	ENSG00000116679	0.824852	0.00267119	ENSG00000203739	-1.36762	0.0420159	ENSG00000203950	1.09558	0.00343775	ENSG00000213888	-1.57954	0.000448623	ENSG00000163482	1.11239	0.0389562	ENSG00000269609	-1.42641	0.00196881	ENSG00000078487	1.26183	0.0023669	ENSG00000215030	-2.53254	7.82209e-06
	ENSG00000163597	0.824004	0.000822012	ENSG00000185485	-1.36618	0.000128807	ENSG00000112852	1.0937	0.000921882	ENSG00000259926	-1.57311	0.0326195	ENSG00000129116	1.11224	0.0268904	ENSG00000180263	-1.42389	0.0167045	ENSG00000182240	1.26063	0.0170072	ENSG00000278601	-2.52065	0.0144656
	ENSG00000139163	0.823623	0.00185683	ENSG00000204370	-1.3657	0.0247072	ENSG00000187189	1.09273	0.00226659	ENSG00000226396	-1.57123	6.24937e-09	ENSG00000158301	1.11138	0.0215545	ENSG00000178038	-1.42157	0.0433232	ENSG00000114770	1.25771	6.67101e-06	ENSG00000171017	-2.50025	0.000130692
	ENSG00000255529	0.823526	0.0116452	ENSG00000122406	-1.36408	3.45e-14	ENSG00000155858	1.09177	0.016906	ENSG00000100906	-1.57092	8.21234e-06	ENSG00000165943	1.1023	0.00452034	ENSG00000172361	-1.41704	0.0437433	ENSG00000088387	1.25033	0.00558196	ENSG00000132854	-2.49975	0.00282483
	ENSG00000085788	0.822124	0.0171035	ENSG00000189067	-1.36352	0.0135278	ENSG00000182648	1.09066	0.027185	ENSG00000239789	-1.56962	1.76422e-06	ENSG00000037897	1.10094	0.00350828	ENSG00000276115	-1.41642	0.00978072	ENSG00000140993	1.24742	0.00259879	ENSG00000164007	-2.49945	0.00493542
	ENSG00000113300	0.821797	7.58e-06	ENSG00000228205	-1.36239	0.0315135	ENSG00000163683	1.0902	0.0199935	ENSG00000235244	-1.56901	0.0471585	ENSG00000161996	1.09563	0.000777142	ENSG00000153012	-1.40298	0.0461938	ENSG00000198157	1.24727	0.021088	ENSG00000109390	-2.49665	4.72141e-23
	ENSG00000157426	0.820506	0.00194998	ENSG00000115268	-1.36041	7.98e-05	ENSG00000012660	1.0897	0.0142006	ENSG00000187837	-1.56552	1.27886e-07	ENSG00000198886	1.0932	0.0153854	ENSG00000233954	-1.4017	0.0373655	ENSG00000135473	1.24525	1.75955e-05	ENSG00000118640	-2.49016	0.000120379
	ENSG00000187866	0.820234	0.0195687	ENSG00000160050	-1.35627	0.00280329	ENSG00000156976	1.08933	0.000201627	ENSG00000279355	-1.5629	0.0314691	ENSG00000213625	1.09299	0.0070898	ENSG00000172345	-1.39898	0.0435654	ENSG00000161996	1.2442	3.31552e-05	ENSG00000158555	-2.48993	0.000338256
	ENSG00000074603	0.820051	1.46e-05	ENSG00000261560	-1.35532	0.0447723	ENSG00000066379	1.0885	0.00105827	ENSG00000204152	-1.5626	0.0242318	ENSG00000164930	1.09164	0.0115665	ENSG00000182378	-1.39677	2.57825e-07	ENSG00000214960	1.24331	0.0314576	ENSG00000171223	-2.48515	0.00164242
	ENSG00000143373	0.820039	0.0122358	ENSG00000100911	-1.35451	0.000115569	ENSG00000132510	1.08702	0.0208304	ENSG00000260816	-1.56233	0.0492685	ENSG00000183580	1.09112	0.0138188	ENSG00000224578	-1.394	0.000837757	ENSG00000143416	1.24066	0.00218052	ENSG00000130203	-2.48275	0.000862391
	ENSG00000169926	0.819606	0.00713071	ENSG00000184481	-1.35057	4.99e-05	ENSG00000160961	1.08699	0.026994	ENSG00000116030	-1.55367	1.80422e-08	ENSG00000183814	1.09074	0.0251169	ENSG00000092199	-1.39384	5.89156e-18	ENSG00000135476	1.23942	0.00348851	ENSG00000006327	-2.4809	0.000520692
	ENSG00000124641	0.819242	0.0029965	ENSG00000216895	-1.34929	0.00939204	ENSG00000170035	1.0851	8.61398e-06	ENSG00000204304	-1.54036	5.34244e-07	ENSG00000123094	1.09027	0.0182686	ENSG00000271869	-1.38867	0.0251169	ENSG00000019485	1.2388	0.015023	ENSG00000147003	-2.4799	0.00188646
	ENSG00000172409	0.819142	0.0348753	ENSG00000267283	-1.34525	0.0498573	ENSG00000167601	1.08478	0.0307238	ENSG00000128408	-1.5337	0.0450144	ENSG00000038427	1.08959	0.0393557	ENSG00000116285	-1.38307	0.0367784	ENSG00000138468	1.23837	0.000829208	ENSG00000139329	-2.47485	0.0309377
	ENSG00000145337	0.819104	0.0239785	ENSG00000198791	-1.34326	6.6e-26	ENSG00000168152	1.08471	0.042139	ENSG00000244313	-1.53335	3.97241e-05	ENSG00000174669	1.086	0.00825801	ENSG00000256229	-1.38262	0.000424404	ENSG00000158321	1.23428	0.000981429	ENSG00000143036	-2.47478	0.0142017
	ENSG00000169733	0.816144	0.0294555	ENSG00000070669	-1.34078	0.0360008	ENSG00000140443	1.08267	4.48191e-06	ENSG00000274605	-1.53216	0.0227736	ENSG00000185236	1.08233	0.000634083	ENSG00000137700	-1.3816	0.00543874	ENSG00000052126	1.23035	0.00204074	ENSG00000116285	-2.46557	1.402e-05
	ENSG00000175104	0.815155	0.0405536	ENSG00000066322	-1.33979	0.0282379	ENSG00000096696	1.08175	0.00153708	ENSG00000184575	-1.52929	4.03688e-05	ENSG00000148341	1.07813	0.00814473	ENSG00000113594	-1.3783	0.00856247	ENSG00000204623	1.22977	0.0128141	ENSG00000174938	-2.4606	3.65263e-08
	ENSG00000168101	0.813633	0.00505506	ENSG00000127314	-1.33961	1.4e-06	ENSG00000272888	1.08112	0.000261452	ENSG00000259692	-1.52794	0.000520383	ENSG00000115649	1.07786	0.00983429	ENSG00000170421	-1.37514	0.000207678	ENSG00000139687	1.22553	1.58102e-06	ENSG00000141505	-2.45168	0.00022922
	ENSG00000171735	0.812674	0.000756352	ENSG00000183955	-1.33894	0.00439859	ENSG00000078699	1.07923	0.0133399	ENSG00000105647	-1.52496	0.00123967	ENSG00000165898	1.07736	0.000257429	ENSG00000136942	-1.36923	6.21883e-06	ENSG00000204764	1.22534	0.00182123	ENSG00000169894	-2.44335	0.025029
	ENSG00000122042	0.812621	0.035314	ENSG00000168488	-1.32874	0.0096579	ENSG00000109775	1.07851	0.000409714	ENSG00000137310	-1.5229	0.0157179	ENSG00000092841	1.07578	0.0132271	ENSG00000198856	-1.36923	3.11173e-14	ENSG00000151498	1.22419	0.000231895	ENSG00000275342	-2.44014	3.48369e-05
	ENSG00000119718	0.811871	0.000808013	ENSG00000242372	-1.32214	0.000197882	ENSG00000151445	1.07766	1.79653e-07	ENSG00000213025	-1.5167	0.0130986	ENSG00000124160	1.07372	0.0210595	ENSG00000128609	-1.36525	1.07035e-10	ENSG00000165424	1.22361	0.00291946	ENSG00000175707	-2.43963	0.0208347
	ENSG00000170581	0.811714	0.0215437	ENSG00000236255	-1.31935	0.0364445	ENSG00000099795	1.07687	6.17518e-05	ENSG00000124225	-1.51601	0.00673634	ENSG00000176396	1.0718	5.95102e-06	ENSG00000172840	-1.36292	0.0209898	ENSG00000113240	1.22323	0.0253773	ENSG00000168610	-2.4387	4.5227e-12
	ENSG00000085719	0.810766	0.000137005	ENSG00000264538	-1.31801	5.32e-07	ENSG00000111266	1.07539	0.000617552	ENSG00000179218	-1.51558	1.47125e-06	ENSG00000145743	1.07039	0.0033158	ENSG00000174903	-1.36247	1.00074e-06	ENSG00000123485	1.22052	0.000228001	ENSG00000066322	-2.43764	5.86473e-07
	ENSG00000184640	0.80841	0.00229419	ENSG00000215788	-1.31788	0.0269136	ENSG00000101447	1.07352	0.00477817	ENSG00000125970	-1.51283	2.27079e-05	ENSG00000166750	1.06991	0.0293822	ENSG00000179532	-1.35926	0.00698557	ENSG00000183337	1.21989	1.17068e-05	ENSG00000074527	-2.43708	0.0164969
	ENSG00000152520	0.806971	0.0215437	ENSG00000280239	-1.31096	0.0335329	ENSG00000038274	1.07294	0.000211273	ENSG00000250321	-1.5108	0.0182393	ENSG00000272711	1.06983	0.0362042	ENSG00000252636	-1.35772	0.00351277	ENSG00000146757	1.21983	4.45823e-05	ENSG00000140832	-2.43586	0.00331476
	ENSG00000037897	0.806028	0.0173702	ENSG00000213025	-1.30424	0.0329207	ENSG00000148814	1.07231	0.01528	ENSG00000240729	-1.50991	0.00970278	ENSG00000175691	1.06734	0.0339722	ENSG00000184371	-1.35705	0.00747295	ENSG00000203950	1.21833	0.000456874	ENSG00000106804	-2.42903	0.0136795
	ENSG00000163798	0.805601	0.000125584	ENSG00000182841	-1.30244	0.000769037	ENSG00000118298	1.07187	0.010965	ENSG00000111671	-1.50742	0.00312691	ENSG00000119906	1.06533	0.0001246	ENSG00000146426	-1.35217	0.0129336	ENSG00000136710	1.2168	0.000264682	ENSG00000154065	-2.42871	0.0060387
	ENSG00000112695	0.805487	0.0160814	ENSG00000242086	-1.3022	0.00191618	ENSG00000143416	1.07163	0.0135435	ENSG00000263874	-1.50308	0.0484886	ENSG00000160783	1.0651	0.00362714	ENSG00000175482	-1.35189	0.0251084	ENSG00000236778	1.21679	0.0327297	ENSG00000167755	-2.42812	0.0358379
	ENSG00000211456	0.805135	0.00880671	ENSG00000241404	-1.30187	0.0147018	ENSG00000100154	1.07014	0.0131921	ENSG00000157734	-1.49968	0.0277068	ENSG00000154813	1.06429	0.00251567	ENSG00000235706	-1.34814	0.0085573	ENSG00000164684	1.21603	0.0142046	ENSG00000091527	-2.4217	4.79402e-34
	ENSG00000112697	0.803894	0.00025432	ENSG00000092199	-1.30098	5.47e-16	ENSG00000134569	1.06839	0.0418967	ENSG00000214425	-1.49912	0.0390118	ENSG00000123395	1.05468	2.46924e-05	ENSG00000136717	-1.3475	0.0129327	ENSG00000129355	1.21478	0.00721028	ENSG00000166145	-2.41428	0.0284513
	ENSG00000083093	0.802502	0.00733895	ENSG00000148303	-1.29858	1.54e-08	ENSG00000189114	1.06454	0.0460433	ENSG00000177954	-1.49871	0.00768577	ENSG00000166086	1.05463	0.000404552	ENSG00000197958	-1.34575	2.06123e-09	ENSG00000187790	1.21453	0.00204591	ENSG00000150938	-2.41327	6.26921e-11
	ENSG00000138459	0.80244	0.00618946	ENSG00000152439	-1.29728	0.00289881	ENSG00000010219	1.06357	0.0331218	ENSG00000187531	-1.49696	1.38367e-07	ENSG00000166997	1.05439	0.0456635	ENSG00000160352	-1.34274	0.00360178	ENSG00000146938	1.21408	0.0124706	ENSG00000166394	-2.41235	3.71385e-08
	ENSG00000067048	0.802434	0.00176929	ENSG00000130818	-1.29209	0.017142	ENSG00000151923	1.0596	9.96778e-06	ENSG00000164543	-1.49519	0.00831576	ENSG00000185728	1.05001	2.92677e-17	ENSG00000159885	-1.33958	0.0373655	ENSG00000153574	1.21387	0.000509819	ENSG00000107249	-2.40816	0.0462591
	ENSG00000165832	0.800841	0.000207116	ENSG00000278867	-1.28308	0.0311957	ENSG00000143612	1.05892	2.14191e-05	ENSG00000267283	-1.49271	0.0497626	ENSG00000164880	1.04666	0.0060495	ENSG00000183196	-1.33818	0.0110773	ENSG00000242071	1.21297	0.0484791	ENSG00000266680	-2.40248	0.0217506
	ENSG00000146278	0.800759	0.0412946	ENSG00000279495	-1.2811	0.0469866	ENSG00000170113	1.05615	0.0134128	ENSG00000253368	-1.49265	0.00615228	ENSG00000054116	1.04588	0.0193966	ENSG00000188493	-1.33692	0.0227092	ENSG00000144445	1.21215	0.00199482	ENSG00000124145	-2.40032	3.26439e-06
	ENSG00000130803	0.800214	0.024541	ENSG00000224578	-1.27119	0.00149595	ENSG00000128512	1.05529	0.00781558	ENSG00000272374	-1.49214	0.0403276	ENSG00000115306	1.04173	0.000354723	ENSG00000204055	-1.33613	0.0209786	ENSG00000145020	1.21147	0.000208957	ENSG00000162408	-2.39142	5.97804e-25
	ENSG00000120656	0.799285	0.000808013	ENSG00000171163	-1.26972	0.000970611	ENSG00000198692	1.05386	0.000733557	ENSG00000135750	-1.49187	0.02517	ENSG00000176410	1.04171	0.0100492	ENSG00000164040	-1.33369	0.0005463	ENSG00000175287	1.21132	0.0055533	ENSG00000213300	-2.38846	0.0230667
	ENSG00000134825	0.799276	5.99e-05	ENSG00000169241	-1.26798	0.00439859	ENSG00000182247	1.05242	0.00984399	ENSG00000174307	-1.49135	0.00801299	ENSG00000135446	1.04126	0.000121558	ENSG00000161970	-1.33197	6.94637e-06	ENSG00000130413	1.21094	0.000432033	ENSG00000112414	-2.38719	0.00603956
	ENSG00000099804	0.799176	0.0016277	ENSG00000104529	-1.26299	9.08e-06	ENSG00000158864	1.04959	0.0174111	ENSG00000167900	-1.49132	0.000215709	ENSG00000184887	1.04103	0.00860634	ENSG00000182774	-1.33092	1.92428e-10	ENSG00000183580	1.2108	0.00202526	ENSG00000110975	-2.37132	0.00167438
	ENSG00000116209	0.794434	0.00134353	ENSG00000198856	-1.26042	3.66e-12	ENSG00000130023	1.04805	0.00799645	ENSG00000233927	-1.48817	3.44605e-07	ENSG00000186767	1.04102	0.0236569	ENSG00000136068	-1.33034	0.0205589	ENSG00000126226	1.20749	1.73965e-08	ENSG00000214274	-2.36864	0.00330381
	ENSG00000100109	0.79214	0.013329	ENSG00000175334	-1.25952	9.13e-05	ENSG00000076201	1.04752	9.16667e-07	ENSG00000273270	-1.48589	0.00069891	ENSG00000115548	1.03701	0.0248291	ENSG00000166394	-1.32996	0.0072832	ENSG00000102781	1.20556	0.00030373	ENSG00000186301	-2.36298	0.0418063
	ENSG00000127955	0.792039	0.0328087	ENSG00000204149	-1.25932	0.0190793	ENSG00000125895	1.04323	0.0367269	ENSG00000164924	-1.48584	2.58703e-14	ENSG00000115514	1.03512	0.00676056	ENSG00000103145	-1.31822	0.00378901	ENSG00000166582	1.20542	0.000447787	ENSG00000052344	-2.36186	0.00199144
	ENSG00000144233	0.792017	0.000412572	ENSG00000181544	-1.25928	0.00198561	ENSG00000148158	1.04067	0.00247205	ENSG00000277149	-1.48358	0.000394481	ENSG00000099204	1.03417	0.010136	ENSG00000110811	-1.31664	0.00169925	ENSG00000111554	1.20203	0.000337965	ENSG00000100065	-2.35055	5.17131e-05
	ENSG00000172687	0.790325	0.0386395	ENSG00000259692	-1.25813	0.00630013	ENSG00000152556	1.02851	0.0107617	ENSG00000273247	-1.48311	0.000448623	ENSG00000063660	1.02997	0.0273224	ENSG00000165115	-1.31578	0.00293988	ENSG00000143363	1.20166	1.19955e-06	ENSG00000131914	-2.35008	0.00434025
	ENSG00000217128	0.790213	0.00314471	ENSG00000267383	-1.25517	0.00415923	ENSG00000132823	1.02827	0.000686695	ENSG00000228252	-1.47691	0.0485901	ENSG00000023041	1.02963	0.00205495	ENSG00000186010	-1.31565	0.00305654	ENSG00000069493	1.20071	0.0364094	ENSG00000182718	-2.34645	1.1071e-05
	ENSG00000069998	0.7897	0.0209246	ENSG00000141756	-1.25499	0.000103271	ENSG00000011021	1.02603	0.00482182	ENSG00000185115	-1.47389	1.05476e-05	ENSG00000154473	1.02834	2.07932e-05	ENSG00000197093	-1.31559	0.0110389	ENSG00000161647	1.19703	0.0309377	ENSG00000075461	-2.34636	0.0173534
	ENSG00000132128	0.788769	0.0410703	ENSG00000111252	-1.25125	0.0110263	ENSG00000090487	1.02539	0.0067926	ENSG00000178935	-1.47246	0.00111854	ENSG00000143862	1.02445	0.0016613	ENSG00000260751	-1.31521	0.0190865	ENSG00000265491	1.19674	0.00657514	ENSG00000173531	-2.34209	0.00029141
	ENSG00000113384	0.78624	0.0298277	ENSG00000197978	-1.24901	0.0245339	ENSG00000135535	1.02326	2.08431e-05	ENSG00000237575	-1.47054	0.0428545	ENSG00000169612	1.0221	0.0199259	ENSG00000124370	-1.31358	0.00728601	ENSG00000273456	1.19617	0.0377669	ENSG00000178977	-2.34106	4.47569e-06
	ENSG00000144560	0.786218	6.41e-05	ENSG00000280111	-1.24492	0.00392018	ENSG00000066027	1.02319	0.0251346	ENSG00000189190	-1.46315	0.000296356	ENSG00000132294	1.02005	0.000257152	ENSG00000238105	-1.30945	0.0458232	ENSG00000251369	1.19528	4.44041e-06	ENSG00000226332	-2.3399	0.029719
	ENSG00000147853	0.784289	0.0276683	ENSG00000186010	-1.24267	0.00454427	ENSG00000148090	1.02318	0.00810628	ENSG00000111110	-1.46166	0.0439974	ENSG00000131779	1.01495	0.0192628	ENSG00000213468	-1.30914	0.0426095	ENSG00000174738	1.19222	0.0216902	ENSG00000137331	-2.33496	3.97872e-05
	ENSG00000100220	0.782648	0.000205224	ENSG00000111752	-1.2368	3.52e-05	ENSG00000273611	1.02264	0.00124316	ENSG00000102349	-1.46162	0.0406686	ENSG00000103264	1.01228	0.00664264	ENSG00000001167	-1.30298	0.000704725	ENSG00000176055	1.19193	0.0368405	ENSG00000166840	-2.33242	0.0225249
	ENSG00000182481	0.781574	0.0350666	ENSG00000025800	-1.23425	2.76e-09	ENSG00000245910	1.02242	0.000511579	ENSG00000213593	-1.45986	5.07972e-06	ENSG00000089057	1.01123	0.0301653	ENSG00000171943	-1.30227	5.88062e-06	ENSG00000122507	1.19059	0.0316607	ENSG00000086991	-2.32979	0.00304642
	ENSG00000154803	0.780946	0.00124183	ENSG00000116815	-1.23032	0.00341638	ENSG00000233937	1.02114	0.0268262	ENSG00000268798	-1.45849	0.0241147	ENSG00000204619	1.0103	0.00458701	ENSG00000175197	-1.30175	0.00414024	ENSG00000197256	1.18835	0.0160351	ENSG00000024422	-2.32953	0.00534914
	ENSG00000213563	0.780888	0.0233468	ENSG00000274925	-1.2282	0.00431236	ENSG00000082996	1.02025	0.00265638	ENSG00000226360	-1.45696	0.0193883	ENSG00000084073	1.00898	0.0182686	ENSG00000123179	-1.29697	0.000352891	ENSG00000181856	1.18714	0.0283917	ENSG00000151006	-2.31951	0.0134483
	ENSG00000143653	0.780877	0.00187882	ENSG00000114859	-1.22655	0.0288253	ENSG00000118217	1.01604	0.00129853	ENSG00000171314	-1.45496	0.0481101	ENSG00000198712	1.00823	0.0299724	ENSG00000244879	-1.29655	0.00144692	ENSG00000133069	1.18673	0.0272682	ENSG00000127585	-2.31516	0.0342739
	ENSG00000152683	0.780765	0.000155994	ENSG00000242114	-1.22263	0.0397657	ENSG00000217128	1.01448	5.5678e-05	ENSG00000204370	-1.4521	0.0226014	ENSG00000255529	1.00795	0.00195925	ENSG00000261556	-1.29287	0.049753	ENSG00000144362	1.18136	0.00357662	ENSG00000103067	-2.30782	0.0268508
	ENSG00000137200	0.780692	0.0211848	ENSG00000187837	-1.21761	8.86e-05	ENSG00000155008	1.01287	0.000314465	ENSG00000116815	-1.44614	0.00250561	ENSG00000185442	1.00721	0.0362857	ENSG00000128829	-1.28992	1.20099e-10	ENSG00000224660	1.18049	0.0330219	ENSG00000234160	-2.30713	0.00435912
	ENSG00000197157	0.78006	5.41e-05	ENSG00000213888	-1.21573	0.00655561	ENSG00000052841	1.0116	0.00027896	ENSG00000272779	-1.44549	0.0194111	ENSG00000073969	1.00659	0.00393166	ENSG00000100911	-1.28919	0.000527073	ENSG00000131153	1.1792	0.000107775	ENSG00000162522	-2.30037	1.57565e-06
	ENSG00000073921	0.779402	0.000468676	ENSG00000108518	-1.21538	0.0182012	ENSG00000000003	1.01094	0.000117203	ENSG00000203739	-1.44492	0.0152577	ENSG00000198899	1.0041	0.0375403	ENSG00000089351	-1.28705	0.00125752	ENSG00000066027	1.17795	0.00558196	ENSG00000256940	-2.29986	0.0399704
	ENSG00000165861	0.77919	0.0315135	ENSG00000155640	-1.21483	0.000734833	ENSG00000103227	1.01054	0.0123632	ENSG00000237172	-1.43438	0.0328137	ENSG00000090487	1.00266	0.0100887	ENSG00000229816	-1.28498	0.0447183	ENSG00000231205	1.17704	0.00379327	ENSG00000175899	-2.29734	0.00864143
	ENSG00000105939	0.779179	0.0264473	ENSG00000175197	-1.2142	0.0146033	ENSG00000073050	1.0038	0.0169052	ENSG00000156398	-1.43334	0.00214577	ENSG00000054277	1.00094	0.0145098	ENSG00000213700	-1.28482	0.03884	ENSG00000235954	1.1762	0.000277587	ENSG00000110660	-2.29673	3.52639e-05
	ENSG00000249915	0.778079	8.54e-05	ENSG00000174233	-1.2138	0.0208798	ENSG00000196911	1.00229	0.000117203	ENSG00000154222	-1.43312	0.00482182	ENSG00000006015	0.998937	0.000604877	ENSG00000165863	-1.28478	0.0353065	ENSG00000101333	1.17534	0.00591468	ENSG00000106789	-2.29665	0.0010843
	ENSG00000157796	0.775749	0.0236731	ENSG00000165684	-1.20863	5.96e-07	ENSG00000112655	1.00037	0.0288587	ENSG00000101695	-1.43172	0.0288587	ENSG00000172500	0.996834	0.00269688	ENSG00000120913	-1.2835	0.00529551	ENSG00000213516	1.17462	0.000197474	ENSG00000158246	-2.29548	0.000307476
	ENSG00000101052	0.774976	0.025964	ENSG00000198874	-1.20269	1.66e-06	ENSG00000274180	0.999634	0.0114003	ENSG00000171530	-1.43042	2.26066e-14	ENSG00000066027	0.990229	0.03685	ENSG00000180198	-1.2793	1.79852e-06	ENSG00000213390	1.17287	1.07173e-06	ENSG00000198755	-2.29342	3.07648e-16
	ENSG00000138078	0.774586	0.0209947	ENSG00000100478	-1.19868	0.000264907	ENSG00000270696	0.998222	0.00156611	ENSG00000158201	-1.43034	0.0472962	ENSG00000138180	0.990074	0.023241	ENSG00000115425	-1.27708	0.0312831	ENSG00000137871	1.17246	0.000110702	ENSG00000115525	-2.29314	0.000102755
	ENSG00000168710	0.773069	0.000827377	ENSG00000104899	-1.19615	0.00471115	ENSG00000154370	0.997761	4.39819e-07	ENSG00000261560	-1.4302	0.0298481	ENSG00000134294	0.98631	0.000158524	ENSG00000183077	-1.27685	0.0121772	ENSG00000259623	1.17127	0.00140682	ENSG00000204444	-2.29175	0.00124639
	ENSG00000141971	0.772597	0.0406233	ENSG00000104825	-1.19598	0.00560973	ENSG00000100242	0.996291	0.01677	ENSG00000242114	-1.42559	0.0137148	ENSG00000135829	0.983796	0.00221075	ENSG00000255284	-1.27446	0.0155249	ENSG00000174010	1.17093	0.0441409	ENSG00000150540	-2.28814	0.000886329
	ENSG00000105856	0.771695	0.0438588	ENSG00000251192	-1.19436	0.00688769	ENSG00000116604	0.995951	0.0359264	ENSG00000176890	-1.42507	0.000349971	ENSG00000059758	0.981436	0.00181267	ENSG00000134461	-1.26371	0.0114277	ENSG00000008710	1.16992	0.000122802	ENSG00000128487	-2.28417	1.5537e-10
	ENSG00000177733	0.771257	0.000180128	ENSG00000103512	-1.1914	4.88e-10	ENSG00000110871	0.991782	3.59102e-06	ENSG00000040487	-1.42476	0.00623214	ENSG00000127838	0.979026	0.00612673	ENSG00000181026	-1.26223	0.0022527	ENSG00000117791	1.1654	0.0432065	ENSG00000135069	-2.2702	7.23053e-06
	ENSG00000153574	0.770212	0.0381378	ENSG00000169871	-1.19038	0.00790227	ENSG00000147162	0.989483	1.58546e-05	ENSG00000184357	-1.42272	0.000967821	ENSG00000012822	0.978524	0.00949926	ENSG00000117222	-1.26197	0.00247587	ENSG00000163818	1.16329	0.000111656	ENSG00000160741	-2.26969	0.0438572
	ENSG00000161202	0.769283	0.00253339	ENSG00000279789	-1.1888	0.0406233	ENSG00000128694	0.987653	0.0289579	ENSG00000140995	-1.42201	1.8472e-07	ENSG00000005893	0.974176	0.000159027	ENSG00000229117	-1.26086	0.000427082	ENSG00000174749	1.1624	0.0463581	ENSG00000270504	-2.25603	0.00175207
	ENSG00000101546	0.768469	0.029186	ENSG00000092445	-1.18859	0.0388813	ENSG00000146278	0.98743	0.004294	ENSG00000100911	-1.41815	0.000127499	ENSG00000112033	0.973954	0.0456948	ENSG00000006453	-1.25692	0.024617	ENSG00000186185	1.16107	0.00232894	ENSG00000157227	-2.2553	7.23053e-06
	ENSG00000177042	0.766812	0.0342191	ENSG00000187531	-1.18808	1.43e-05	ENSG00000130522	0.987416	0.0091162	ENSG00000106537	-1.41676	0.0131759	ENSG00000120370	0.97324	0.0226927	ENSG00000247092	-1.25539	0.0142337	ENSG00000165943	1.16042	0.000708654	ENSG00000171345	-2.25226	0.000139811
	ENSG00000177383	0.766801	0.0452553	ENSG00000197937	-1.18521	0.016815	ENSG00000069943	0.987273	0.0486075	ENSG00000053524	-1.416	0.0224131	ENSG00000188010	0.97287	0.01007	ENSG00000198791	-1.25312	5.38945e-20	ENSG00000146278	1.16015	0.000244392	ENSG00000150687	-2.24879	0.000453324
	ENSG00000168014	0.766541	0.0303253	ENSG00000142937	-1.18312	6.02e-07	ENSG00000131779	0.986135	0.0212934	ENSG00000180385	-1.41219	0.000614093	ENSG00000186104	0.96764	0.0255178	ENSG00000230551	-1.24657	0.00238643	ENSG00000100445	1.15858	3.98319e-07	ENSG00000204592	-2.24752	4.39287e-08
	ENSG00000162368	0.765125	0.0339574	ENSG00000096384	-1.18279	9.52e-12	ENSG00000162695	0.985566	0.0045256	ENSG00000228782	-1.40957	0.0223219	ENSG00000048028	0.966497	0.0410138	ENSG00000155906	-1.24636	0.00143623	ENSG00000136492	1.15587	0.00240673	ENSG00000139410	-2.24432	6.90641e-05
	ENSG00000008405	0.764874	0.0348211	ENSG00000167807	-1.17975	0.0407543	ENSG00000125952	0.985553	2.16225e-09	ENSG00000159363	-1.40308	0.000370526	ENSG00000130544	0.965998	0.0121452	ENSG00000214756	-1.24588	0.00757558	ENSG00000111727	1.15574	0.0217506	ENSG00000233927	-2.24353	8.28697e-17
	ENSG00000010404	0.764717	0.0310757	ENSG00000104897	-1.17809	0.000218249	ENSG00000137944	0.985513	0.0166918	ENSG00000223803	-1.40193	0.0155239	ENSG00000170899	0.963838	0.00133969	ENSG00000171490	-1.24534	7.91452e-05	ENSG00000131089	1.15567	0.0457438	ENSG00000042286	-2.2403	1.02484e-05
	ENSG00000126804	0.763809	0.00798672	ENSG00000125459	-1.17683	0.0129189	ENSG00000164039	0.983055	0.00506737	ENSG00000126522	-1.39973	0.0366812	ENSG00000174839	0.961516	0.00678416	ENSG00000044574	-1.24263	7.89485e-05	ENSG00000112039	1.15443	0.000228284	ENSG00000110107	-2.22992	2.14306e-14
	ENSG00000047579	0.762925	0.00204937	ENSG00000141985	-1.1697	2.61e-06	ENSG00000162889	0.98239	0.00768051	ENSG00000128609	-1.39854	1.1393e-10	ENSG00000148187	0.961325	0.00729723	ENSG00000063046	-1.23709	3.65127e-05	ENSG00000220205	1.1542	0.00502634	ENSG00000160877	-2.22248	2.60987e-09
	ENSG00000100526	0.762446	0.0460576	ENSG00000279457	-1.16707	8.73e-07	ENSG00000169255	0.982266	0.0449807	ENSG00000241015	-1.39544	0.00708754	ENSG00000138092	0.958906	0.0311881	ENSG00000267383	-1.23679	0.0392638	ENSG00000152382	1.15394	0.00283664	ENSG00000225614	-2.21532	0.000220671
	ENSG00000074054	0.762076	0.0245669	ENSG00000071462	-1.16637	6.05e-06	ENSG00000186298	0.981127	0.000345235	ENSG00000249592	-1.39471	0.0457314	ENSG00000135048	0.956595	0.0420046	ENSG00000269190	-1.23243	0.0131502	ENSG00000106415	1.15073	0.000298152	ENSG00000105329	-2.21282	0.0002614
	ENSG00000163159	0.761253	0.000226427	ENSG00000198467	-1.16316	0.0103288	ENSG00000116990	0.980611	0.0460521	ENSG00000252636	-1.39052	0.00200153	ENSG00000155876	0.95645	0.0104577	ENSG00000161298	-1.23021	0.00856144	ENSG00000106603	1.14936	3.33934e-06	ENSG00000130707	-2.2123	0.0076134
	ENSG00000154370	0.760287	0.000375129	ENSG00000171490	-1.15914	0.000197486	ENSG00000164615	0.97951	0.00730879	ENSG00000261916	-1.38863	0.0314691	ENSG00000113597	0.955812	0.0450475	ENSG00000133678	-1.2277	0.00236189	ENSG00000096654	1.14925	0.00682058	ENSG00000165105	-2.2091	0.0440295
	ENSG00000167977	0.759265	0.00182894	ENSG00000171824	-1.15839	7.51e-07	ENSG00000146457	0.978382	2.22381e-05	ENSG00000218175	-1.38508	0.00470831	ENSG00000103591	0.954184	2.9987e-05	ENSG00000162396	-1.22659	0.0271531	ENSG00000184083	1.1482	0.00884126	ENSG00000128016	-2.20492	0.0111873
	ENSG00000050748	0.75761	0.0077475	ENSG00000143624	-1.15598	0.00663633	ENSG00000008869	0.977842	0.00348463	ENSG00000169682	-1.38322	0.0235209	ENSG00000142396	0.954137	0.0155749	ENSG00000141569	-1.22627	0.000823636	ENSG00000140396	1.14766	1.14793e-09	ENSG00000275464	-2.20395	9.36288e-06
	ENSG00000077097	0.757107	0.0016277	ENSG00000204681	-1.15369	0.000366583	ENSG00000177410	0.97647	0.012039	ENSG00000279133	-1.3818	0.00646048	ENSG00000153574	0.95396	0.0122392	ENSG00000091136	-1.21378	0.0486994	ENSG00000186020	1.14686	0.000109228	ENSG00000171227	-2.20097	0.0015784
	ENSG00000171055	0.75664	0.000143935	ENSG00000197283	-1.15341	0.00592216	ENSG00000204308	0.972636	0.00101453	ENSG00000152457	-1.38084	0.000182313	ENSG00000017260	0.953564	0.000136293	ENSG00000101680	-1.21092	0.0381759	ENSG00000054983	1.14615	1.13383e-07	ENSG00000138650	-2.19071	0.00140661
	ENSG00000129055	0.754698	0.00677462	ENSG00000204682	-1.15293	0.0286177	ENSG00000054116	0.972113	0.0277068	ENSG00000232434	-1.37563	0.0239933	ENSG00000213995	0.950099	0.00385806	ENSG00000173812	-1.21065	8.00112e-11	ENSG00000183688	1.14395	0.0129005	ENSG00000170089	-2.18682	0.0230834
	ENSG00000129472	0.752856	0.00453804	ENSG00000125970	-1.15057	0.00222573	ENSG00000149269	0.97171	0.000521321	ENSG00000175482	-1.37555	0.0250421	ENSG00000255302	0.950093	1.66011e-05	ENSG00000122863	-1.20951	0.0413724	ENSG00000121957	1.1437	0.0143012	ENSG00000108821	-2.1702	0.0140849
	ENSG00000111843	0.752849	0.00762203	ENSG00000171530	-1.14851	2.25e-09	ENSG00000164830	0.970254	0.0414828	ENSG00000189306	-1.37348	1.14478e-05	ENSG00000132383	0.946967	0.000159027	ENSG00000111671	-1.20883	0.0367206	ENSG00000261799	1.14264	0.0147932	ENSG00000140545	-2.16841	3.53792e-12
	ENSG00000115392	0.751555	0.00807832	ENSG00000185561	-1.14639	0.03036	ENSG00000129657	0.970159	0.00123765	ENSG00000264895	-1.37227	0.0227736	ENSG00000184014	0.946127	0.00926798	ENSG00000158156	-1.20673	4.42463e-05	ENSG00000124207	1.14163	7.65224e-07	ENSG00000105419	-2.16522	0.000263403
	ENSG00000110321	0.751212	0.00233537	ENSG00000182324	-1.14533	0.00794852	ENSG00000162032	0.968962	0.00128747	ENSG00000213020	-1.37208	0.00883242	ENSG00000108590	0.944064	0.00532734	ENSG00000184575	-1.20671	0.00307739	ENSG00000196247	1.14093	0.0117055	ENSG00000185101	-2.16039	0.0290041
	ENSG00000243335	0.750094	0.0165149	ENSG00000062485	-1.14367	0.00127638	ENSG00000122126	0.968061	7.25073e-05	ENSG00000130706	-1.36665	1.80526e-05	ENSG00000058056	0.941871	0.0183509	ENSG00000184117	-1.20671	1.19218e-05	ENSG00000152894	1.13954	0.00407483	ENSG00000070669	-2.158	8.19825e-05
	ENSG00000162923	0.747358	8.54e-05	ENSG00000174501	-1.14317	0.0480013	ENSG00000130958	0.96785	0.00983495	ENSG00000179051	-1.36562	0.000281299	ENSG00000127955	0.941052	0.00860634	ENSG00000011405	-1.20421	3.03129e-06	ENSG00000163644	1.13915	0.00417865	ENSG00000172183	-2.15594	0.00495514
	ENSG00000157600	0.74642	0.0414036	ENSG00000214087	-1.13984	0.0111734	ENSG00000126226	0.966659	3.59102e-06	ENSG00000269386	-1.36444	0.0030737	ENSG00000117632	0.940768	1.50934e-05	ENSG00000143891	-1.20267	0.00134568	ENSG00000059758	1.13895	0.000107775	ENSG00000279089	-2.15497	0.0168877
	ENSG00000102054	0.744161	1.76e-05	ENSG00000143575	-1.13738	0.000584158	ENSG00000224032	0.964672	0.0423114	ENSG00000077684	-1.36374	0.0259818	ENSG00000143149	0.940719	3.40933e-05	ENSG00000152484	-1.19921	1.07975e-06	ENSG00000271918	1.13847	0.0365669	ENSG00000243056	-2.15445	0.00116796
	ENSG00000188986	0.740702	2.12e-05	ENSG00000087995	-1.1355	0.000311826	ENSG00000119632	0.963859	0.0250344	ENSG00000255135	-1.36307	0.00198349	ENSG00000163002	0.936669	0.00265996	ENSG00000254929	-1.19879	0.0418211	ENSG00000143013	1.13847	0.00453087	ENSG00000130762	-2.15118	0.000554022
	ENSG00000112514	0.739206	0.00358065	ENSG00000198933	-1.13454	0.00233421	ENSG00000119285	0.963232	6.72135e-07	ENSG00000091527	-1.35881	3.18032e-10	ENSG00000113648	0.934362	0.000404552	ENSG00000093072	-1.19851	0.0138982	ENSG00000178921	1.13662	0.00466172	ENSG00000226360	-2.15072	0.00035561
	ENSG00000075415	0.739167	0.00250618	ENSG00000124374	-1.13393	0.0258699	ENSG00000156482	0.962985	1.11754e-05	ENSG00000227486	-1.35868	0.0299645	ENSG00000134590	0.934125	0.0163378	ENSG00000108091	-1.19341	4.77094e-05	ENSG00000088543	1.13523	0.0020586	ENSG00000164924	-2.14862	5.20257e-31
	ENSG00000123607	0.738072	0.00388541	ENSG00000166831	-1.13377	0.00976685	ENSG00000115561	0.960292	8.34526e-05	ENSG00000134996	-1.35339	0.0236468	ENSG00000007541	0.93266	0.00543874	ENSG00000117448	-1.19021	1.365e-05	ENSG00000168078	1.13359	0.0402138	ENSG00000249859	-2.14841	0.000951439
	ENSG00000157379	0.737938	0.0252477	ENSG00000105723	-1.13376	0.000109243	ENSG00000169251	0.959031	3.38662e-05	ENSG00000182841	-1.35307	0.00047238	ENSG00000103274	0.931725	0.0328506	ENSG00000258301	-1.18746	0.00516462	ENSG00000131747	1.13052	0.0026799	ENSG00000263266	-2.14821	0.0408812
	ENSG00000132341	0.73697	0.00176013	ENSG00000272565	-1.13364	0.036456	ENSG00000145020	0.958937	0.00764524	ENSG00000108219	-1.3522	0.00552241	ENSG00000101003	0.92926	0.0114751	ENSG00000254505	-1.18592	0.00664201	ENSG00000112759	1.12942	0.0370223	ENSG00000140092	-2.1471	0.0454922
	ENSG00000070614	0.731827	0.0294442	ENSG00000030110	-1.13167	0.0170497	ENSG00000170899	0.957287	0.00167332	ENSG00000160752	-1.3502	0.000830117	ENSG00000105204	0.927516	0.0290509	ENSG00000225484	-1.1847	0.00674898	ENSG00000162755	1.12822	0.0346674	ENSG00000171621	-2.14389	0.0019023
	ENSG00000074266	0.730942	0.00108043	ENSG00000173898	-1.13165	0.00960646	ENSG00000067365	0.956784	0.00976756	ENSG00000225484	-1.34872	0.00112489	ENSG00000149930	0.924887	7.06049e-05	ENSG00000117399	-1.18362	0.01007	ENSG00000066583	1.12649	0.018847	ENSG00000109062	-2.14371	0.0036898
	ENSG00000133731	0.729676	0.0149894	ENSG00000179041	-1.13129	0.0051752	ENSG00000135862	0.956634	0.0108821	ENSG00000092853	-1.34782	3.1365e-05	ENSG00000117360	0.92458	0.00153481	ENSG00000025800	-1.18361	2.92063e-08	ENSG00000111667	1.12518	0.00339848	ENSG00000166387	-2.14209	0.0135745
	ENSG00000115866	0.727202	0.0403282	ENSG00000173705	-1.12991	0.0310002	ENSG00000146409	0.956585	0.000398817	ENSG00000104812	-1.34437	0.0191028	ENSG00000205707	0.923369	0.0268904	ENSG00000198246	-1.17921	0.00704342	ENSG00000144712	1.12439	0.0170431	ENSG00000213801	-2.13899	0.00127624
	ENSG00000135823	0.726345	0.00544864	ENSG00000258301	-1.12577	0.00674695	ENSG00000135823	0.956277	0.000136811	ENSG00000128973	-1.3443	0.000247399	ENSG00000105887	0.922215	0.000270864	ENSG00000232434	-1.17852	0.0434052	ENSG00000257698	1.12413	0.0052461	ENSG00000197168	-2.1356	0.0375379
	ENSG00000107372	0.726341	0.000734833	ENSG00000142002	-1.12319	0.0084997	ENSG00000170027	0.955107	0.00649706	ENSG00000167566	-1.33678	0.00174454	ENSG00000104969	0.92106	0.000148887	ENSG00000204592	-1.17471	0.0149149	ENSG00000198879	1.12293	0.0227598	ENSG00000156966	-2.12934	0.0275947
	ENSG00000156928	0.725021	0.000403328	ENSG00000134285	-1.12295	0.0369835	ENSG00000162909	0.952771	0.000640466	ENSG00000012048	-1.33356	0.00102223	ENSG00000143641	0.920527	0.0100887	ENSG00000236778	-1.1737	0.0392741	ENSG00000179909	1.11984	0.00462478	ENSG00000105289	-2.12534	0.021088
	ENSG00000101752	0.724404	0.00392295	ENSG00000115307	-1.12151	8.47e-06	ENSG00000142856	0.95272	0.00181691	ENSG00000152484	-1.33022	1.74228e-08	ENSG00000101447	0.918515	0.0298578	ENSG00000119711	-1.17348	0.0117797	ENSG00000164105	1.11834	0.00647139	ENSG00000100764	-2.12508	8.03184e-08
	ENSG00000136451	0.723383	0.0227681	ENSG00000104738	-1.12038	0.0050088	ENSG00000001036	0.951103	0.0001297	ENSG00000274925	-1.32717	0.00230938	ENSG00000179909	0.917203	0.0393252	ENSG00000130255	-1.17217	3.50174e-05	ENSG00000127995	1.11717	3.17903e-05	ENSG00000136048	-2.12407	0.00318904
	ENSG00000170631	0.722935	0.0449274	ENSG00000139624	-1.11768	4.68e-07	ENSG00000001561	0.950673	0.0236479	ENSG00000198843	-1.32334	0.000107693	ENSG00000110429	0.911519	0.00613133	ENSG00000161513	-1.16806	0.00251467	ENSG00000109445	1.11713	0.00534803	ENSG00000167460	-2.12201	7.51482e-10
	ENSG00000143149	0.722192	0.00211586	ENSG00000111640	-1.1176	0.0398442	ENSG00000107185	0.950024	4.82666e-07	ENSG00000070669	-1.32018	0.034893	ENSG00000181827	0.910895	0.0174573	ENSG00000124067	-1.16633	0.00373199	ENSG00000186446	1.11625	0.0489717	ENSG00000173559	-2.12169	0.00257074
	ENSG00000198689	0.721776	0.0282026	ENSG00000234771	-1.11094	0.00364405	ENSG00000251562	0.949518	0.00823797	ENSG00000169230	-1.31738	2.27079e-05	ENSG00000197381	0.908858	0.0188639	ENSG00000103199	-1.16586	0.000297224	ENSG00000146457	1.11551	9.93281e-07	ENSG00000126218	-2.11745	0.0150128
	ENSG00000122335	0.720944	0.00540344	ENSG00000280206	-1.11075	0.0283911	ENSG00000164118	0.949222	0.00592115	ENSG00000257151	-1.31675	0.00360903	ENSG00000176022	0.908742	0.00385817	ENSG00000239789	-1.16003	0.00106505	ENSG00000012963	1.11389	3.65731e-08	ENSG00000169756	-2.11726	8.09215e-17
	ENSG00000181666	0.717719	0.0331959	ENSG00000213339	-1.10984	0.0236954	ENSG00000120158	0.948735	0.022374	ENSG00000092208	-1.31442	2.00546e-05	ENSG00000109458	0.908661	0.0380507	ENSG00000213888	-1.15415	0.0163378	ENSG00000107957	1.11319	0.0154685	ENSG00000226243	-2.10895	0.00451087
	ENSG00000111144	0.717607	0.0264047	ENSG00000044574	-1.10945	0.000515489	ENSG00000017260	0.947873	0.000107693	ENSG00000214026	-1.31418	0.00691774	ENSG00000138074	0.908433	0.00939651	ENSG00000137818	-1.15132	6.69907e-07	ENSG00000244005	1.11187	0.00153497	ENSG00000156675	-2.10844	1.06152e-09
	ENSG00000125458	0.717463	0.00512452	ENSG00000186174	-1.10896	0.000459834	ENSG00000139197	0.946388	0.0333447	ENSG00000168488	-1.31366	0.00934796	ENSG00000156162	0.907965	7.06049e-05	ENSG00000110888	-1.14927	0.00573965	ENSG00000109458	1.11171	0.0032963	ENSG00000087086	-2.10269	2.88237e-07
	ENSG00000160325	0.717177	0.00446417	ENSG00000197958	-1.10432	1.96e-06	ENSG00000111961	0.943633	0.0192206	ENSG00000120875	-1.31044	0.015286	ENSG00000162434	0.907829	0.0453367	ENSG00000018869	-1.14815	0.0149532	ENSG00000196876	1.11135	0.0243225	ENSG00000269242	-2.09836	0.0442571
	ENSG00000108590	0.71687	0.0496168	ENSG00000117266	-1.10122	0.0426605	ENSG00000100528	0.943014	1.74258e-07	ENSG00000276115	-1.30891	0.015286	ENSG00000244005	0.907382	0.0183717	ENSG00000006740	-1.14327	0.00572917	ENSG00000112667	1.11007	0.00415183	ENSG00000168140	-2.08644	0.00275556
	ENSG00000119977	0.716158	0.00369931	ENSG00000064666	-1.10092	1.79e-05	ENSG00000116962	0.942343	0.0370424	ENSG00000271533	-1.30281	0.0212367	ENSG00000148484	0.905803	0.0327676	ENSG00000117262	-1.14064	0.0200115	ENSG00000188177	1.10925	0.00364641	ENSG00000178127	-2.08269	4.47749e-11
	ENSG00000131788	0.714598	0.0256405	ENSG00000137818	-1.10052	2.26e-06	ENSG00000255529	0.941277	0.00351936	ENSG00000124374	-1.30209	0.00643736	ENSG00000086504	0.90515	0.01007	ENSG00000196081	-1.14011	0.013494	ENSG00000213995	1.10676	0.000146491	ENSG00000163975	-2.08213	3.92286e-07
	ENSG00000070413	0.714496	0.0379523	ENSG00000108021	-1.09684	6.06e-05	ENSG00000185049	0.940476	0.000951984	ENSG00000130164	-1.30104	0.00209011	ENSG00000172922	0.905099	0.012392	ENSG00000179051	-1.13838	0.00440692	ENSG00000007944	1.10634	0.0242515	ENSG00000076351	-2.08095	0.00115013
	ENSG00000138802	0.714232	0.0467572	ENSG00000099904	-1.0963	0.00542026	ENSG00000118689	0.938764	0.0109277	ENSG00000267321	-1.30008	0.00257733	ENSG00000088854	0.904608	0.00588404	ENSG00000173898	-1.13651	0.016238	ENSG00000103037	1.10579	0.000658217	ENSG00000250337	-2.07547	0.00298149
	ENSG00000025772	0.713725	0.00503544	ENSG00000166260	-1.09619	1.78e-09	ENSG00000122884	0.9381	0.0411507	ENSG00000116396	-1.29883	0.00450631	ENSG00000204469	0.902965	0.0384833	ENSG00000026297	-1.1331	0.00536135	ENSG00000273015	1.10539	0.004466	ENSG00000143367	-2.07507	5.40233e-05
	ENSG00000169564	0.7119	0.00207454	ENSG00000137802	-1.09395	0.0265122	ENSG00000146281	0.937655	0.0376538	ENSG00000174886	-1.29865	0.00285085	ENSG00000125952	0.902789	3.69828e-08	ENSG00000198171	-1.13229	0.00537636	ENSG00000164291	1.10497	0.00156244	ENSG00000169136	-2.07468	1.21982e-05
	ENSG00000142731	0.711776	0.0147864	ENSG00000254505	-1.09327	0.0102647	ENSG00000113300	0.936869	2.08658e-07	ENSG00000198791	-1.29821	1.19703e-22	ENSG00000183741	0.902163	0.00901371	ENSG00000170949	-1.13126	0.00596209	ENSG00000226752	1.10345	0.00344218	ENSG00000174307	-2.0725	3.42938e-05
	ENSG00000162775	0.709995	0.00688769	ENSG00000108091	-1.09254	0.000158759	ENSG00000235453	0.935441	0.00964828	ENSG00000275632	-1.29742	0.0127746	ENSG00000188636	0.901908	0.016846	ENSG00000142676	-1.13083	3.92533e-07	ENSG00000150433	1.10219	0.00163556	ENSG00000228205	-2.07004	0.00306601
	ENSG00000165948	0.709528	0.0303294	ENSG00000160602	-1.09118	0.00558086	ENSG00000083168	0.934261	0.000296356	ENSG00000244026	-1.29735	0.0030341	ENSG00000205155	0.901002	0.0173447	ENSG00000220848	-1.13053	0.044777	ENSG00000242622	1.10099	0.0498174	ENSG00000163191	-2.06198	0.00206735
	ENSG00000197265	0.70944	0.0212272	ENSG00000125901	-1.08843	0.00415777	ENSG00000148187	0.934111	0.0153219	ENSG00000225135	-1.29429	0.0470701	ENSG00000175220	0.899118	0.0390922	ENSG00000013573	-1.12801	3.03922e-06	ENSG00000114120	1.09985	0.000144652	ENSG00000279095	-2.05238	0.000474255
	ENSG00000155256	0.707992	0.0179675	ENSG00000169230	-1.08245	0.00062155	ENSG00000066855	0.933164	0.00237455	ENSG00000250404	-1.29138	0.0285513	ENSG00000213563	0.897408	0.00862929	ENSG00000169756	-1.128	0.000116012	ENSG00000245958	1.0987	0.0444338	ENSG00000128564	-2.04739	0.0411732
	ENSG00000143612	0.706708	0.0100225	ENSG00000183605	-1.08046	0.0352909	ENSG00000124181	0.932704	0.019726	ENSG00000100116	-1.28872	0.00408174	ENSG00000097046	0.895694	0.00913343	ENSG00000108219	-1.1258	0.0304234	ENSG00000247626	1.09655	0.0368405	ENSG00000165929	-2.04438	0.04486
	ENSG00000135211	0.704713	0.0050737	ENSG00000173480	-1.08035	0.0124306	ENSG00000100353	0.932153	0.000107693	ENSG00000150779	-1.28767	3.95516e-05	ENSG00000100445	0.895579	0.000585657	ENSG00000071082	-1.12512	1.27309e-07	ENSG00000173947	1.09467	0.0290041	ENSG00000089327	-2.04252	0.026558
	ENSG00000182473	0.702355	0.0288253	ENSG00000198843	-1.07914	0.00260255	ENSG00000198894	0.931989	0.0160684	ENSG00000204388	-1.2858	0.000539632	ENSG00000154845	0.895523	0.00537636	ENSG00000149257	-1.12338	0.0373655	ENSG00000138180	1.09233	0.00714232	ENSG00000233762	-2.03857	0.000366199
	ENSG00000179943	0.702297	0.0493781	ENSG00000148840	-1.0776	8.47e-06	ENSG00000162616	0.931773	0.0364973	ENSG00000176894	-1.28538	0.00777041	ENSG00000178921	0.894897	0.048739	ENSG00000153395	-1.11914	0.0163528	ENSG00000112118	1.09099	6.87631e-06	ENSG00000198915	-2.03052	0.0166446
	ENSG00000167693	0.700759	0.00115814	ENSG00000204220	-1.07714	0.0297998	ENSG00000109046	0.930532	0.0156361	ENSG00000214087	-1.28518	0.00382532	ENSG00000136715	0.892534	2.46924e-05	ENSG00000188846	-1.11879	9.3327e-07	ENSG00000101751	1.09069	0.00128703	ENSG00000073008	-2.0299	0.00245524
	ENSG00000166226	0.700616	0.0473587	ENSG00000144713	-1.07253	0.000154111	ENSG00000164327	0.929783	0.0080663	ENSG00000231500	-1.28339	0.000163182	ENSG00000169439	0.891585	0.0110349	ENSG00000188612	-1.11162	0.00345479	ENSG00000205246	1.09009	0.0387206	ENSG00000241549	-2.02947	0.00181098
	ENSG00000136986	0.70056	0.0119367	ENSG00000162337	-1.07237	0.0498887	ENSG00000113719	0.929545	0.00447004	ENSG00000226419	-1.28273	0.0224085	ENSG00000174238	0.891577	0.00015188	ENSG00000106261	-1.11066	0.00814473	ENSG00000161547	1.08832	3.20784e-05	ENSG00000105647	-2.02709	1.55843e-06
	ENSG00000181610	0.699278	0.000561352	ENSG00000179115	-1.07079	0.000242283	ENSG00000119408	0.928992	0.0440403	ENSG00000117222	-1.28255	0.00151113	ENSG00000099783	0.890745	0.0145332	ENSG00000102898	-1.11037	1.23798e-05	ENSG00000078596	1.08776	0.0268425	ENSG00000075426	-2.0235	0.0339462
	ENSG00000109606	0.699238	0.000217379	ENSG00000205356	-1.06958	0.00341191	ENSG00000183580	0.928392	0.0448224	ENSG00000108518	-1.28024	0.00989988	ENSG00000253276	0.890543	0.0375038	ENSG00000237190	-1.10935	0.00800797	ENSG00000197061	1.08741	0.0111873	ENSG00000236871	-2.01687	0.00036018
	ENSG00000138032	0.69637	0.00307248	ENSG00000143537	-1.06941	0.0405944	ENSG00000119718	0.928135	0.000128587	ENSG00000129951	-1.27805	0.0158733	ENSG00000114770	0.889578	0.00502912	ENSG00000186314	-1.10308	0.0256381	ENSG00000110400	1.0865	0.0150602	ENSG00000126709	-2.01515	0.000499568
	ENSG00000197746	0.696039	0.00393533	ENSG00000273247	-1.06748	0.0204938	ENSG00000131370	0.928072	0.0306158	ENSG00000168938	-1.27596	0.0402631	ENSG00000196507	0.888826	0.00658837	ENSG00000069966	-1.1027	0.000249449	ENSG00000182247	1.08628	0.00362994	ENSG00000138119	-2.00704	0.0232655
	ENSG00000186395	0.695306	0.000628336	ENSG00000147403	-1.06255	0.0157288	ENSG00000033327	0.927505	0.0399362	ENSG00000160991	-1.27376	0.000513573	ENSG00000136807	0.887824	0.0412907	ENSG00000016391	-1.10166	0.0410692	ENSG00000011021	1.08535	0.00136217	ENSG00000100889	-2.00532	2.92922e-05
	ENSG00000135686	0.694334	0.013211	ENSG00000135540	-1.06227	0.0357281	ENSG00000127955	0.922146	0.0108078	ENSG00000142002	-1.26941	0.00399804	ENSG00000196867	0.88587	0.0321697	ENSG00000186468	-1.10156	1.61929e-07	ENSG00000266074	1.08252	0.036785	ENSG00000210127	-2.00273	0.0234787
	ENSG00000095261	0.693403	0.0250409	ENSG00000176728	-1.06055	0.0239558	ENSG00000114120	0.921837	0.00290007	ENSG00000134809	-1.26907	0.0027541	ENSG00000001561	0.883684	0.0319134	ENSG00000087903	-1.10065	0.00913343	ENSG00000274828	1.08241	0.0202703	ENSG00000175482	-2.00105	4.03226e-05
	ENSG00000163755	0.691785	0.0179675	ENSG00000213588	-1.06018	0.00271991	ENSG00000169021	0.918547	0.00187315	ENSG00000187514	-1.26631	4.71606e-05	ENSG00000187325	0.882166	0.0272874	ENSG00000071462	-1.09877	7.87419e-05	ENSG00000125124	1.08218	0.00122624	ENSG00000164465	-1.9966	0.00106125
	ENSG00000003393	0.691319	0.00281641	ENSG00000255135	-1.05346	0.0224917	ENSG00000129353	0.918109	0.00282844	ENSG00000081059	-1.26283	0.00375095	ENSG00000169016	0.882044	0.0261383	ENSG00000144713	-1.09851	0.000121558	ENSG00000120696	1.08205	1.3455e-06	ENSG00000069399	-1.99428	0.00107459
	ENSG00000142856	0.690222	0.0385986	ENSG00000154978	-1.04818	0.00105013	ENSG00000163818	0.917152	0.00525962	ENSG00000105011	-1.2617	0.00739467	ENSG00000100263	0.881152	0.000731969	ENSG00000092208	-1.09836	0.00137289	ENSG00000182568	1.08135	2.07377e-06	ENSG00000059804	-1.99176	0.00790359
	ENSG00000139990	0.690204	0.00641711	ENSG00000182378	-1.04727	0.000181265	ENSG00000140718	0.913956	0.00206677	ENSG00000110713	-1.26114	0.0229256	ENSG00000177485	0.879502	0.0293822	ENSG00000104881	-1.09522	0.0383129	ENSG00000135503	1.08056	1.53576e-08	ENSG00000135842	-1.99122	0.00884233
	ENSG00000173113	0.689554	0.0205631	ENSG00000173214	-1.04239	0.0211848	ENSG00000168264	0.912997	0.0117451	ENSG00000066322	-1.25987	0.0297392	ENSG00000133056	0.876686	0.020588	ENSG00000183010	-1.09144	0.00878279	ENSG00000132199	1.07979	0.00798478	ENSG00000166147	-1.98689	0.0325409
	ENSG00000166529	0.688956	0.0290814	ENSG00000100028	-1.04187	7.4e-06	ENSG00000132912	0.91229	0.000880787	ENSG00000101057	-1.25816	0.00564417	ENSG00000196655	0.875823	7.14239e-05	ENSG00000122779	-1.09041	0.000635173	ENSG00000164808	1.07838	0.00227673	ENSG00000110697	-1.97462	1.1646e-06
	ENSG00000242485	0.688954	0.00253339	ENSG00000141965	-1.03959	1.15e-05	ENSG00000144746	0.91156	0.0231933	ENSG00000177700	-1.25779	0.000409714	ENSG00000134690	0.875413	0.0286225	ENSG00000111640	-1.07804	0.0470266	ENSG00000114933	1.07821	9.252e-07	ENSG00000167553	-1.96998	1.95389e-07
	ENSG00000071539	0.685895	0.0373097	ENSG00000169740	-1.03691	0.00211586	ENSG00000184924	0.911355	0.00662767	ENSG00000168610	-1.25692	0.00316591	ENSG00000106330	0.874318	0.023518	ENSG00000169047	-1.07766	0.00805576	ENSG00000115216	1.07728	2.72264e-06	ENSG00000251095	-1.96926	0.026955
	ENSG00000176396	0.685856	0.0120623	ENSG00000171466	-1.03595	0.00167652	ENSG00000125124	0.910115	0.0099769	ENSG00000126062	-1.25629	6.1604e-05	ENSG00000089063	0.873446	0.000529434	ENSG00000186812	-1.07503	0.000259981	ENSG00000197566	1.07671	0.0389539	ENSG00000239969	-1.96343	0.013384
	ENSG00000106355	0.685127	0.000698139	ENSG00000153404	-1.03455	0.00233537	ENSG00000117533	0.909746	0.0140692	ENSG00000198482	-1.25145	6.26892e-06	ENSG00000166348	0.87312	0.0204137	ENSG00000068489	-1.06989	0.00748394	ENSG00000243335	1.07398	7.60036e-06	ENSG00000159216	-1.96174	0.0450238
	ENSG00000170035	0.684756	0.0118705	ENSG00000167522	-1.0289	0.000409011	ENSG00000167302	0.909538	0.0426119	ENSG00000137700	-1.25	0.0104633	ENSG00000231889	0.871086	0.0238684	ENSG00000197312	-1.06985	7.06049e-05	ENSG00000096717	1.07394	6.0286e-05	ENSG00000100867	-1.95931	0.0201195
	ENSG00000158717	0.682439	0.000242195	ENSG00000262194	-1.02645	0.0447964	ENSG00000113328	0.909023	0.000451317	ENSG00000278126	-1.24735	0.0185778	ENSG00000118600	0.867642	0.0357745	ENSG00000267940	-1.0697	0.0132744	ENSG00000175322	1.07388	0.00631908	ENSG00000153823	-1.95605	0.0164969
	ENSG00000151923	0.680635	0.0119979	ENSG00000110172	-1.02591	0.00504805	ENSG00000138802	0.908804	0.00295693	ENSG00000178127	-1.24658	0.000419994	ENSG00000185800	0.867394	0.00732042	ENSG00000267317	-1.06589	0.00816252	ENSG00000138658	1.07252	0.0055533	ENSG00000099337	-1.95303	0.0364625
	ENSG00000132823	0.680011	0.04961	ENSG00000178464	-1.02518	0.0382455	ENSG00000156531	0.907648	0.000128587	ENSG00000105607	-1.24391	0.00293212	ENSG00000102921	0.867272	2.40498e-07	ENSG00000122376	-1.05972	0.000638908	ENSG00000214174	1.07252	0.0123214	ENSG00000165821	-1.94949	7.19132e-11
	ENSG00000108039	0.678753	0.00291501	ENSG00000169249	-1.02349	0.00272064	ENSG00000269990	0.907228	0.0133322	ENSG00000185339	-1.24324	0.0279058	ENSG00000163818	0.866955	0.0114751	ENSG00000165175	-1.05792	0.0381024	ENSG00000172986	1.07126	0.0287615	ENSG00000197165	-1.94776	0.0274573
	ENSG00000114346	0.678562	0.00341191	ENSG00000125449	-1.02201	0.0139985	ENSG00000182827	0.905791	0.000401563	ENSG00000134824	-1.24147	0.00989144	ENSG00000035862	0.860579	0.0422872	ENSG00000267673	-1.05473	0.0164089	ENSG00000123094	1.07073	0.0135441	ENSG00000099797	-1.94478	1.50026e-06
	ENSG00000166965	0.67775	0.0213829	ENSG00000092853	-1.0215	0.0023543	ENSG00000074603	0.901838	6.44274e-07	ENSG00000175279	-1.23947	0.00277469	ENSG00000110321	0.859886	0.000375219	ENSG00000171466	-1.05189	0.00357487	ENSG00000168496	1.07031	0.01702	ENSG00000258427	-1.94276	0.0292379
	ENSG00000198492	0.676572	0.00139091	ENSG00000060491	-1.02138	0.00709313	ENSG00000115084	0.901392	0.00803444	ENSG00000204149	-1.23644	0.0272015	ENSG00000198890	0.859649	0.0145098	ENSG00000105612	-1.0514	0.01007	ENSG00000255302	1.06873	2.84629e-07	ENSG00000163694	-1.93947	0.0446839
	ENSG00000198642	0.675003	0.00114352	ENSG00000117222	-1.02087	0.0145077	ENSG00000173894	0.901118	0.00718856	ENSG00000030110	-1.234	0.00939945	ENSG00000118217	0.858455	0.00860634	ENSG00000125691	-1.05007	2.07932e-05	ENSG00000231889	1.06871	0.00228038	ENSG00000168461	-1.93855	1.3455e-06
	ENSG00000205903	0.67488	0.00281641	ENSG00000183878	-1.02059	0.0420691	ENSG00000087077	0.900155	0.000269426	ENSG00000087995	-1.23294	0.000136055	ENSG00000092330	0.857673	0.0234276	ENSG00000259692	-1.04918	0.0410692	ENSG00000116977	1.06847	0.00905802	ENSG00000073350	-1.93042	0.000918016
	ENSG00000115073	0.674548	0.00379665	ENSG00000157259	-1.01782	0.0110197	ENSG00000215717	0.899371	0.00350364	ENSG00000260751	-1.2311	0.0170745	ENSG00000118496	0.856564	0.000136293	ENSG00000181274	-1.04832	0.0477528	ENSG00000204469	1.06765	0.00737834	ENSG00000174903	-1.92939	7.914e-14
	ENSG00000153786	0.673383	0.0302307	ENSG00000146263	-1.01689	0.00404018	ENSG00000131791	0.898866	0.014734	ENSG00000103005	-1.2296	0.00350364	ENSG00000131043	0.8558	0.00170097	ENSG00000108604	-1.04752	0.0194648	ENSG00000077097	1.06709	9.55308e-07	ENSG00000153714	-1.92925	0.0108902
	ENSG00000123268	0.672359	0.0480265	ENSG00000197312	-1.01394	0.000117565	ENSG00000143437	0.898096	0.000991311	ENSG00000151366	-1.22936	9.15534e-05	ENSG00000104695	0.855202	0.00305939	ENSG00000262194	-1.04718	0.0384378	ENSG00000174080	1.06691	0.024944	ENSG00000122786	-1.92853	4.38374e-06
	ENSG00000156162	0.671207	0.0130232	ENSG00000110717	-1.01297	7.91e-05	ENSG00000198060	0.897944	0.000617552	ENSG00000121390	-1.22875	1.13742e-06	ENSG00000131899	0.851563	0.000222503	ENSG00000182158	-1.04687	0.0256032	ENSG00000156011	1.06513	0.00339848	ENSG00000188157	-1.92694	0.0030063
	ENSG00000143761	0.67043	0.0400765	ENSG00000108592	-1.01155	9.54e-06	ENSG00000145216	0.897241	0.000334324	ENSG00000229539	-1.22859	0.0493799	ENSG00000083838	0.851416	0.0447424	ENSG00000165275	-1.04608	0.006116	ENSG00000142945	1.06411	0.00294413	ENSG00000253368	-1.91983	4.54747e-05
	ENSG00000149269	0.669713	0.0278178	ENSG00000156697	-1.00575	1.82e-05	ENSG00000132326	0.896179	0.0326564	ENSG00000242265	-1.22744	0.0446719	ENSG00000136802	0.850673	0.0479429	ENSG00000126602	-1.0429	0.000298205	ENSG00000048342	1.06259	0.000934034	ENSG00000113140	-1.91941	4.1113e-05
	ENSG00000124356	0.66802	0.00244829	ENSG00000188612	-1.00429	0.00743144	ENSG00000048342	0.895863	0.0115552	ENSG00000278867	-1.22608	0.0298591	ENSG00000054965	0.848201	0.00193117	ENSG00000123384	-1.04253	0.000186701	ENSG00000024526	1.05974	0.0062737	ENSG00000131941	-1.91705	0.00146187
	ENSG00000113552	0.667805	0.017796	ENSG00000161970	-1.00323	0.00148047	ENSG00000100575	0.895772	0.00291576	ENSG00000087088	-1.2257	0.0383622	ENSG00000224531	0.848184	0.0119573	ENSG00000197989	-1.0412	0.0102487	ENSG00000166435	1.05614	0.00672726	ENSG00000149798	-1.91158	0.000104464
	ENSG00000178988	0.666804	6.01e-06	ENSG00000123384	-1.00223	0.000409011	ENSG00000107897	0.892157	0.00364294	ENSG00000152439	-1.22472	0.00905275	ENSG00000034693	0.848175	0.0457331	ENSG00000121579	-1.03724	4.72531e-07	ENSG00000273611	1.05007	0.000607362	ENSG00000138413	-1.91137	1.80807e-07
	ENSG00000137692	0.666179	0.0291623	ENSG00000143374	-0.999106	0.00690133	ENSG00000076067	0.89134	0.00463715	ENSG00000152253	-1.22147	0.0040049	ENSG00000006712	0.84696	0.0111396	ENSG00000160602	-1.03556	0.0227639	ENSG00000260260	1.04903	0.00489195	ENSG00000272707	-1.90845	5.40233e-05
	ENSG00000221829	0.665704	0.0150285	ENSG00000163584	-0.997958	0.00387281	ENSG00000186665	0.890034	0.0415832	ENSG00000177225	-1.21907	7.76244e-05	ENSG00000010270	0.84461	0.0181448	ENSG00000196683	-1.03448	0.000247114	ENSG00000176749	1.04887	0.0465356	ENSG00000120129	-1.90844	0.0140499
	ENSG00000135341	0.665668	0.00231967	ENSG00000125691	-0.99764	5.7e-05	ENSG00000196284	0.889147	0.0236251	ENSG00000162244	-1.21614	5.16196e-06	ENSG00000115310	0.843457	0.0182753	ENSG00000138413	-1.03412	0.017623	ENSG00000267041	1.04752	0.00382577	ENSG00000228929	-1.9083	0.00333828
	ENSG00000137500	0.665612	0.00212483	ENSG00000168028	-0.9962	0.000592774	ENSG00000139687	0.88913	0.00282844	ENSG00000139734	-1.21582	0.022445	ENSG00000136279	0.841062	0.0355712	ENSG00000255135	-1.03337	0.029758	ENSG00000279088	1.04571	0.0442426	ENSG00000261056	-1.90629	0.00743997
	ENSG00000182827	0.658821	0.0190093	ENSG00000108523	-0.995455	0.0394715	ENSG00000179094	0.888999	0.030934	ENSG00000119559	-1.21294	0.000227095	ENSG00000164291	0.840366	0.0308257	ENSG00000090447	-1.03302	0.0194178	ENSG00000156642	1.04413	0.0401849	ENSG00000173846	-1.90322	1.70519e-06
	ENSG00000125356	0.658637	0.00770613	ENSG00000240463	-0.994448	0.0412946	ENSG00000162819	0.888409	0.00125502	ENSG00000234545	-1.21088	3.55918e-05	ENSG00000089280	0.840317	0.000186701	ENSG00000113615	-1.03175	0.00867899	ENSG00000136854	1.04411	0.0357765	ENSG00000156467	-1.90231	1.10873e-23
	ENSG00000131100	0.657949	0.0110197	ENSG00000125755	-0.993641	0.00341638	ENSG00000075303	0.887783	0.0204181	ENSG00000147852	-1.20901	0.0335319	ENSG00000138468	0.838665	0.0497682	ENSG00000133597	-1.03164	0.00806026	ENSG00000186767	1.04394	0.0159995	ENSG00000159166	-1.89981	0.00668784
	ENSG00000214078	0.657774	0.0199653	ENSG00000170421	-0.989441	0.0172211	ENSG00000101654	0.88755	0.00384498	ENSG00000107902	-1.20879	0.0225544	ENSG00000135801	0.837312	0.0163348	ENSG00000153404	-1.02859	0.0029927	ENSG00000168286	1.04063	9.2745e-06	ENSG00000171992	-1.89928	0.0220565
	ENSG00000172765	0.656937	0.00931403	ENSG00000213983	-0.988948	0.00387281	ENSG00000010270	0.882998	0.0126352	ENSG00000272565	-1.20816	0.0195129	ENSG00000183520	0.836134	0.00189038	ENSG00000183605	-1.02753	0.0491963	ENSG00000101452	1.04051	0.0118391	ENSG00000127666	-1.89517	0.00699285
	ENSG00000122952	0.656683	0.0360957	ENSG00000104859	-0.987168	0.000431809	ENSG00000123268	0.882729	0.00803444	ENSG00000184990	-1.20701	0.000659178	ENSG00000249915	0.835854	6.4564e-05	ENSG00000156787	-1.02743	0.00421583	ENSG00000111144	1.04046	0.000271574	ENSG00000160326	-1.89491	0.0341591
	ENSG00000178177	0.654335	0.00660102	ENSG00000175279	-0.987047	0.0196165	ENSG00000133606	0.880521	0.00452489	ENSG00000065675	-1.20393	0.012524	ENSG00000156639	0.833614	0.00511591	ENSG00000234545	-1.02594	0.00147831	ENSG00000117724	1.03892	0.00115302	ENSG00000131669	-1.89295	0.00024219
	ENSG00000120616	0.654067	0.0144178	ENSG00000068323	-0.985774	0.0421723	ENSG00000181690	0.87854	0.0480445	ENSG00000115541	-1.20271	5.61099e-05	ENSG00000063244	0.832964	0.00458701	ENSG00000169230	-1.02261	0.00251467	ENSG00000203993	1.03838	0.0409973	ENSG00000165434	-1.89112	3.47039e-05
	ENSG00000179387	0.654038	0.00790169	ENSG00000118620	-0.985563	0.0106633	ENSG00000096717	0.876006	0.00100862	ENSG00000054967	-1.20105	0.0185365	ENSG00000112658	0.832937	0.0369402	ENSG00000123131	-1.01803	0.0127622	ENSG00000155085	1.03786	0.0298915	ENSG00000273038	-1.88697	0.00927739
	ENSG00000120533	0.653817	0.0179264	ENSG00000105671	-0.985137	7.7e-05	ENSG00000156471	0.874571	0.0004032	ENSG00000161638	-1.19981	0.019719	ENSG00000128951	0.832824	0.00109722	ENSG00000070756	-1.01784	0.0195356	ENSG00000165030	1.03755	0.00344036	ENSG00000115380	-1.88607	0.0382547
	ENSG00000083168	0.653678	0.0258852	ENSG00000140995	-0.983647	0.000247013	ENSG00000184277	0.874377	0.00284501	ENSG00000099901	-1.19571	1.36096e-07	ENSG00000116698	0.831654	8.16126e-05	ENSG00000100028	-1.0178	2.04788e-05	ENSG00000110422	1.03695	0.0217506	ENSG00000167202	-1.88164	3.91446e-06
	ENSG00000178234	0.652888	0.0202064	ENSG00000184990	-0.982332	0.0084944	ENSG00000117360	0.873176	0.00143707	ENSG00000248527	-1.19487	0.00957672	ENSG00000130312	0.83053	0.0177774	ENSG00000139725	-1.01595	0.0373261	ENSG00000269990	1.03679	0.00157279	ENSG00000105825	-1.87917	0.0160915
	ENSG00000171148	0.651272	0.0298697	ENSG00000174444	-0.981581	4.81e-05	ENSG00000102805	0.872362	0.0213848	ENSG00000119333	-1.19357	0.00083832	ENSG00000141012	0.829023	0.038537	ENSG00000120915	-1.01094	0.0279942	ENSG00000164961	1.03535	0.00431946	ENSG00000129824	-1.87475	1.23595e-11
	ENSG00000117410	0.649602	0.0274408	ENSG00000186017	-0.980732	0.00186949	ENSG00000049883	0.872231	0.0489653	ENSG00000112306	-1.1928	7.95123e-06	ENSG00000155957	0.827859	0.0243354	ENSG00000119862	-1.01057	0.00508904	ENSG00000146729	1.03406	0.0242208	ENSG00000215915	-1.87428	0.00966531
	ENSG00000123395	0.647696	0.00872054	ENSG00000184575	-0.97992	0.0163486	ENSG00000132604	0.872221	1.95138e-07	ENSG00000145911	-1.19221	0.0167989	ENSG00000125868	0.827125	0.000221286	ENSG00000183943	-1.00864	0.00908321	ENSG00000197013	1.03286	0.0248153	ENSG00000242372	-1.87262	1.32151e-08
	ENSG00000139977	0.64677	0.0253849	ENSG00000067182	-0.979837	4.73e-05	ENSG00000175548	0.871651	0.00627283	ENSG00000148824	-1.18381	0.0411507	ENSG00000106477	0.825239	0.0233165	ENSG00000115762	-1.00541	1.64192e-06	ENSG00000104290	1.03227	0.0080581	ENSG00000266538	-1.87063	0.0150602
	ENSG00000163320	0.642932	0.0180708	ENSG00000174306	-0.978623	0.0348534	ENSG00000152382	0.87129	0.0272015	ENSG00000188917	-1.18298	0.0356214	ENSG00000099804	0.824886	0.0016679	ENSG00000128923	-1.00512	0.00161342	ENSG00000273373	1.03179	0.0166446	ENSG00000100345	-1.87053	6.04036e-09
	ENSG00000213123	0.642428	0.0327765	ENSG00000189190	-0.97673	0.0199782	ENSG00000075415	0.871276	0.000217897	ENSG00000109501	-1.18009	0.0199367	ENSG00000102316	0.823765	0.0197225	ENSG00000060491	-1.00232	0.00902778	ENSG00000059588	1.03143	0.00581249	ENSG00000160602	-1.86726	3.75113e-06
	ENSG00000166681	0.641677	0.0216137	ENSG00000157349	-0.972629	0.000254011	ENSG00000156795	0.869106	0.0164729	ENSG00000185298	-1.17974	3.31817e-05	ENSG00000108946	0.822393	0.0237039	ENSG00000132024	-1.00108	0.0254539	ENSG00000170917	1.03098	0.0466941	ENSG00000084207	-1.86685	1.71302e-08
	ENSG00000113658	0.640524	0.000603336	ENSG00000106105	-0.972466	0.00100627	ENSG00000197128	0.868819	0.0326564	ENSG00000114026	-1.17891	2.49594e-05	ENSG00000184489	0.818898	0.0326529	ENSG00000205464	-1.00099	0.0391644	ENSG00000164096	1.02965	0.0058295	ENSG00000135637	-1.86384	5.56223e-05
	ENSG00000168066	0.639941	0.000118032	ENSG00000075407	-0.967655	0.0204148	ENSG00000169814	0.868374	0.0406686	ENSG00000196584	-1.17649	0.00355607	ENSG00000101246	0.818669	0.0054047	ENSG00000242372	-1.00078	0.0111396	ENSG00000126603	1.02884	0.0372923	ENSG00000171863	-1.86198	8.79346e-08
	ENSG00000180370	0.636116	0.000191448	ENSG00000099326	-0.967335	0.000721716	ENSG00000101752	0.868283	0.000269879	ENSG00000148303	-1.17591	6.10407e-07	ENSG00000078070	0.816426	0.00934659	ENSG00000141034	-1.00049	0.0123184	ENSG00000151466	1.02736	0.019023	ENSG00000149131	-1.85349	0.000520692
	ENSG00000158604	0.633627	0.00969986	ENSG00000094631	-0.966584	0.000854368	ENSG00000167642	0.867785	0.0408703	ENSG00000239521	-1.17272	0.0238623	ENSG00000078124	0.816035	0.0236206	ENSG00000170638	-0.999926	0.00305816	ENSG00000151692	1.02623	0.00121892	ENSG00000230453	-1.8498	0.00179724
	ENSG00000148248	0.633256	0.0350666	ENSG00000060138	-0.966463	0.00514459	ENSG00000162923	0.867582	8.54787e-07	ENSG00000115268	-1.17235	0.0010267	ENSG00000124207	0.816011	0.00158773	ENSG00000134419	-0.995137	0.00640561	ENSG00000142856	1.02238	0.00102546	ENSG00000160991	-1.84977	1.24371e-08
	ENSG00000164144	0.632232	0.00233677	ENSG00000203875	-0.966035	1.11e-05	ENSG00000172687	0.86747	0.0173697	ENSG00000169604	-1.17171	0.00118687	ENSG00000102401	0.81501	0.0016679	ENSG00000268205	-0.994898	4.16318e-06	ENSG00000177485	1.02198	0.00543421	ENSG00000267673	-1.8489	1.70308e-08
	ENSG00000179010	0.631844	0.00222573	ENSG00000213676	-0.96442	0.0105311	ENSG00000170448	0.866851	0.00915195	ENSG00000109066	-1.17162	0.00337484	ENSG00000151092	0.813958	0.00538847	ENSG00000167625	-0.994572	0.0061694	ENSG00000196670	1.0218	1.97034e-05	ENSG00000225484	-1.84288	1.18304e-06
	ENSG00000143514	0.630648	0.0438579	ENSG00000141569	-0.963688	0.00635266	ENSG00000241058	0.865521	0.018118	ENSG00000130818	-1.17052	0.0355697	ENSG00000157869	0.813792	0.000480984	ENSG00000186017	-0.992011	0.00418226	ENSG00000104064	1.02175	0.000297279	ENSG00000210144	-1.83393	0.0123215
	ENSG00000090372	0.629887	0.0122641	ENSG00000013573	-0.96173	1.76e-05	ENSG00000184863	0.865322	0.000382108	ENSG00000146263	-1.16928	0.000921882	ENSG00000101940	0.813343	0.00651058	ENSG00000168434	-0.988985	0.0174003	ENSG00000164611	1.02087	0.0213182	ENSG00000242114	-1.83294	0.000432564
	ENSG00000070831	0.627873	0.0479387	ENSG00000186501	-0.96114	0.00176929	ENSG00000184489	0.863969	0.0251211	ENSG00000173581	-1.1692	0.0349479	ENSG00000173692	0.812123	0.0205589	ENSG00000169957	-0.98655	0.000625937	ENSG00000177383	1.01929	0.00194536	ENSG00000161638	-1.82936	0.000142204
	ENSG00000096717	0.626004	0.033344	ENSG00000185298	-0.961008	0.000477536	ENSG00000184634	0.86336	0.000617552	ENSG00000105723	-1.16542	0.0001118	ENSG00000100554	0.811181	0.00187158	ENSG00000166260	-0.985813	1.07619e-06	ENSG00000080200	1.01645	0.0464196	ENSG00000141738	-1.82263	0.0232595
	ENSG00000205250	0.625579	0.00369931	ENSG00000164182	-0.960515	0.0267545	ENSG00000196776	0.863168	0.0448224	ENSG00000231074	-1.15777	0.00793533	ENSG00000138029	0.810946	0.00650176	ENSG00000268713	-0.985302	0.022512	ENSG00000198826	1.0156	0.000571341	ENSG00000205517	-1.82149	0.011956
	ENSG00000232838	0.625554	0.0313814	ENSG00000053372	-0.958658	0.000752	ENSG00000024862	0.862885	0.0137148	ENSG00000106012	-1.1553	0.00224941	ENSG00000134575	0.810719	0.0373655	ENSG00000128585	-0.984066	0.00150742	ENSG00000008083	1.01549	0.00029474	ENSG00000104324	-1.82107	0.000128469
	ENSG00000204463	0.625454	0.00495513	ENSG00000132024	-0.958514	0.0483862	ENSG00000117020	0.86243	0.0399362	ENSG00000013573	-1.15498	1.9754e-07	ENSG00000170035	0.81053	0.00201135	ENSG00000272661	-0.982796	0.0430064	ENSG00000110871	1.01293	2.26135e-06	ENSG00000176720	-1.80976	1.31697e-06
	ENSG00000138660	0.624469	0.000698671	ENSG00000125648	-0.955435	0.0495697	ENSG00000162222	0.862397	0.0149489	ENSG00000182704	-1.15386	0.0309494	ENSG00000144744	0.810007	0.00313709	ENSG00000181007	-0.982302	0.00964346	ENSG00000158158	1.01291	0.00417117	ENSG00000105048	-1.80686	0.00779574
	ENSG00000152234	0.622621	0.0400295	ENSG00000251664	-0.953261	0.0145077	ENSG00000166946	0.861777	0.0259775	ENSG00000100028	-1.15347	5.0873e-07	ENSG00000133460	0.809826	0.0451368	ENSG00000116030	-0.981351	0.0016613	ENSG00000185728	1.01278	2.44401e-16	ENSG00000111199	-1.80664	0.0361945
	ENSG00000162819	0.621859	0.034899	ENSG00000109475	-0.950314	0.0146448	ENSG00000138029	0.861631	0.00494638	ENSG00000165244	-1.15183	0.0331166	ENSG00000198700	0.808568	0.00530941	ENSG00000167525	-0.980689	0.0180245	ENSG00000068305	1.01261	0.0151347	ENSG00000177954	-1.80426	0.000552931
	ENSG00000182108	0.620705	0.0280819	ENSG00000164048	-0.944691	9.34e-07	ENSG00000106682	0.860959	0.00685705	ENSG00000110697	-1.15122	0.0109009	ENSG00000066136	0.808335	0.0260198	ENSG00000121897	-0.979069	0.0301653	ENSG00000156531	1.01251	9.35417e-06	ENSG00000118680	-1.80403	4.91636e-06
	ENSG00000160679	0.620227	0.00106192	ENSG00000172530	-0.944006	0.00177395	ENSG00000156639	0.859417	0.00309346	ENSG00000109654	-1.14685	0.0220641	ENSG00000154518	0.808017	0.0126786	ENSG00000166164	-0.978139	4.4499e-07	ENSG00000092330	1.01178	0.00251099	ENSG00000151239	-1.80215	1.4671e-06
	ENSG00000182552	0.61968	0.0498573	ENSG00000268205	-0.942541	9.83e-06	ENSG00000178177	0.859114	2.08431e-05	ENSG00000154978	-1.14608	0.000423914	ENSG00000141030	0.805558	0.00423325	ENSG00000188092	-0.977085	0.0446365	ENSG00000224032	1.01176	0.0267112	ENSG00000227615	-1.8017	0.00182446
	ENSG00000004864	0.617646	0.0127159	ENSG00000104936	-0.942412	0.0165836	ENSG00000155313	0.858584	0.00943989	ENSG00000177663	-1.14572	0.00171346	ENSG00000177971	0.803666	0.00014782	ENSG00000144395	-0.973214	0.0462566	ENSG00000226479	1.00985	0.0100774	ENSG00000124762	-1.80003	0.0146503
	ENSG00000116752	0.617508	0.00343715	ENSG00000247596	-0.942341	0.0216852	ENSG00000155304	0.85678	0.000206714	ENSG00000162688	-1.14395	0.0326801	ENSG00000198026	0.801635	0.00401747	ENSG00000105327	-0.972672	0.033	ENSG00000119723	1.00982	0.0404971	ENSG00000104689	-1.79334	0.0441409
	ENSG00000077380	0.617264	0.0368362	ENSG00000164077	-0.940761	0.0237468	ENSG00000134690	0.856721	0.0253547	ENSG00000232533	-1.13946	0.0315048	ENSG00000139436	0.801524	0.0132271	ENSG00000142684	-0.972407	0.00540899	ENSG00000092931	1.00892	0.0155449	ENSG00000163807	-1.79301	1.64934e-09
	ENSG00000136504	0.616751	0.041732	ENSG00000084444	-0.939942	0.0295702	ENSG00000162627	0.856047	0.00512532	ENSG00000184500	-1.13724	0.0220129	ENSG00000147383	0.800281	0.0426499	ENSG00000167460	-0.968824	0.0217066	ENSG00000182310	1.00802	0.0344726	ENSG00000167874	-1.79255	0.012677
	ENSG00000076242	0.61566	0.0156464	ENSG00000175550	-0.933546	0.00203757	ENSG00000100330	0.855445	0.0243266	ENSG00000104738	-1.13704	0.00415887	ENSG00000101052	0.798662	0.0302316	ENSG00000100429	-0.968066	0.0477049	ENSG00000204116	1.00788	0.0138051	ENSG00000111671	-1.79078	0.000647371
	ENSG00000172939	0.61442	0.0176149	ENSG00000123136	-0.931183	0.0216852	ENSG00000126351	0.854155	0.0185839	ENSG00000167202	-1.1366	0.00926709	ENSG00000146425	0.798574	0.0293036	ENSG00000178035	-0.967746	0.00520181	ENSG00000189144	1.00787	0.0162805	ENSG00000032444	-1.7878	7.34639e-05
	ENSG00000100554	0.61422	0.0184848	ENSG00000196295	-0.931162	0.0100705	ENSG00000187626	0.853497	0.00405397	ENSG00000183196	-1.13601	0.0204181	ENSG00000169599	0.789609	0.00537636	ENSG00000185485	-0.966476	0.0119061	ENSG00000133065	1.00779	0.00541191	ENSG00000104825	-1.7853	1.64731e-05
	ENSG00000151092	0.614041	0.0462931	ENSG00000139343	-0.930468	6.65e-05	ENSG00000213390	0.853321	0.000169334	ENSG00000117308	-1.13547	0.0195407	ENSG00000011485	0.78879	0.00814473	ENSG00000172113	-0.96298	0.0293822	ENSG00000137812	1.00684	0.00265947	ENSG00000065978	-1.78199	1.41105e-05
	ENSG00000090971	0.612944	0.0280841	ENSG00000230551	-0.929488	0.0359348	ENSG00000153574	0.853284	0.0207112	ENSG00000160392	-1.13162	0.00116482	ENSG00000197969	0.787049	0.0132271	ENSG00000197712	-0.962275	0.0122996	ENSG00000198890	1.00618	0.00152261	ENSG00000135596	-1.78108	0.00096618
	ENSG00000120696	0.611874	0.0187332	ENSG00000009954	-0.929192	6.91e-06	ENSG00000003756	0.852756	0.00174454	ENSG00000173436	-1.13079	0.00450651	ENSG00000130816	0.785178	0.00168327	ENSG00000167553	-0.953952	0.0382338	ENSG00000147180	1.00595	0.00250231	ENSG00000117298	-1.77896	5.02202e-10
	ENSG00000124207	0.611243	0.0227117	ENSG00000261824	-0.928979	0.00664184	ENSG00000182831	0.852731	0.0018048	ENSG00000182551	-1.13006	0.0146287	ENSG00000166483	0.784117	0.0322645	ENSG00000147535	-0.949126	0.00219922	ENSG00000204650	1.00369	0.00352283	ENSG00000115963	-1.76153	0.00227545
	ENSG00000111726	0.607835	0.00506504	ENSG00000279738	-0.927986	0.0326676	ENSG00000204463	0.850811	4.80523e-05	ENSG00000123136	-1.12935	0.0058407	ENSG00000168066	0.784047	1.3175e-06	ENSG00000089597	-0.947913	0.00543874	ENSG00000120832	1.00229	0.0134743	ENSG00000030110	-1.7558	1.61084e-05
	ENSG00000130309	0.607771	0.0397657	ENSG00000146834	-0.925541	0.000521502	ENSG00000114784	0.849979	0.0196978	ENSG00000198899	-1.1273	0.0142593	ENSG00000104472	0.782084	0.0118185	ENSG00000188647	-0.947797	0.0228423	ENSG00000172059	1.00176	0.0360485	ENSG00000138623	-1.75111	0.00445018
	ENSG00000101146	0.60741	0.0297685	ENSG00000158156	-0.923683	0.00172373	ENSG00000120306	0.849871	0.0363026	ENSG00000106610	-1.12654	0.0173164	ENSG00000079313	0.781809	0.0457331	ENSG00000100417	-0.946898	0.0401698	ENSG00000245910	1.00158	0.00046587	ENSG00000140859	-1.75057	0.000166176
	ENSG00000049656	0.606659	0.032276	ENSG00000229117	-0.923621	0.0165149	ENSG00000139323	0.848048	0.00392169	ENSG00000197150	-1.12609	0.0446364	ENSG00000168286	0.77853	0.0030018	ENSG00000046604	-0.944539	0.00362714	ENSG00000143303	1.00076	0.0146503	ENSG00000253475	-1.7504	0.00628674
	ENSG00000107341	0.60632	6.41e-05	ENSG00000133316	-0.923025	0.0127157	ENSG00000118496	0.847636	7.27971e-05	ENSG00000167291	-1.12389	1.11754e-05	ENSG00000163785	0.77759	0.00101711	ENSG00000198874	-0.941844	0.00150742	ENSG00000108773	0.998996	0.00569246	ENSG00000196924	-1.74946	1.35336e-08
	ENSG00000163002	0.606232	0.0344505	ENSG00000108469	-0.922154	0.00451402	ENSG00000155330	0.845683	0.0129862	ENSG00000272711	-1.12168	0.0128284	ENSG00000115084	0.775958	0.0322645	ENSG00000049449	-0.941568	0.00878661	ENSG00000109689	0.997574	0.00226591	ENSG00000181019	-1.74934	0.00175207
	ENSG00000129460	0.605503	0.011441	ENSG00000146223	-0.918807	0.000850286	ENSG00000164331	0.845382	0.00610253	ENSG00000149809	-1.12069	0.0375285	ENSG00000114784	0.774726	0.0420046	ENSG00000154978	-0.94136	0.00670631	ENSG00000135341	0.997188	3.73007e-07	ENSG00000162244	-1.7444	3.25526e-12
	ENSG00000105879	0.604124	0.00691659	ENSG00000198887	-0.918291	0.00132949	ENSG00000133731	0.844725	0.00390264	ENSG00000069966	-1.11926	0.000133033	ENSG00000108384	0.773536	0.0251577	ENSG00000172382	-0.935342	0.0477049	ENSG00000076242	0.993806	9.60669e-06	ENSG00000104856	-1.74045	0.00114545
	ENSG00000182568	0.603182	0.0331959	ENSG00000104756	-0.917715	0.00266614	ENSG00000143614	0.842944	0.00610253	ENSG00000258301	-1.11828	0.00884569	ENSG00000165861	0.772832	0.0136698	ENSG00000181192	-0.931975	0.00704342	ENSG00000146021	0.992672	0.0159678	ENSG00000174236	-1.73761	0.0434077
	ENSG00000185627	0.601747	0.0328801	ENSG00000160570	-0.916222	0.000507313	ENSG00000122643	0.842876	0.00266355	ENSG00000171161	-1.11719	0.00689878	ENSG00000182636	0.771044	0.00663887	ENSG00000160124	-0.928372	0.000382657	ENSG00000182648	0.991562	0.0201195	ENSG00000140995	-1.73526	3.36171e-12
	ENSG00000188243	0.600153	0.00212756	ENSG00000173486	-0.914785	0.000360147	ENSG00000139350	0.842297	0.00247205	ENSG00000169241	-1.11542	0.0134128	ENSG00000163812	0.769687	0.0020098	ENSG00000152117	-0.927115	0.0135069	ENSG00000118496	0.990025	5.84674e-06	ENSG00000096433	-1.73443	0.0346825
	ENSG00000101310	0.59949	0.0484969	ENSG00000198034	-0.91378	0.00717466	ENSG00000153944	0.842201	0.0018048	ENSG00000125459	-1.11468	0.0277068	ENSG00000109381	0.769022	0.00607258	ENSG00000170088	-0.923741	0.000156442	ENSG00000101412	0.988639	0.0198649	ENSG00000169230	-1.73397	1.51232e-09
	ENSG00000011566	0.598881	0.0330154	ENSG00000198482	-0.912881	0.0016648	ENSG00000101493	0.842105	0.0215527	ENSG00000134297	-1.11397	0.018738	ENSG00000129657	0.768391	0.0149246	ENSG00000109475	-0.923183	0.0185865	ENSG00000118965	0.987876	0.031632	ENSG00000130202	-1.73356	3.98319e-07
	ENSG00000156482	0.59787	0.0160974	ENSG00000182173	-0.91246	0.00025778	ENSG00000166340	0.841713	0.0097696	ENSG00000255284	-1.11392	0.0308024	ENSG00000160131	0.767899	0.028088	ENSG00000177425	-0.922871	0.0348626	ENSG00000154473	0.986945	3.3748e-05	ENSG00000226396	-1.72939	1.32411e-09
	ENSG00000168958	0.597849	0.0153847	ENSG00000113456	-0.90999	0.000328511	ENSG00000142949	0.839751	0.0145103	ENSG00000160957	-1.11216	0.00130278	ENSG00000100201	0.766835	3.36509e-06	ENSG00000160336	-0.922463	0.0121259	ENSG00000152443	0.986823	9.30406e-05	ENSG00000142627	-1.72881	0.000262099
	ENSG00000100441	0.595606	0.0481182	ENSG00000196584	-0.90934	0.0286035	ENSG00000163743	0.83703	0.00572097	ENSG00000232112	-1.11034	1.50819e-07	ENSG00000173418	0.76605	0.00672915	ENSG00000119335	-0.91957	3.08404e-05	ENSG00000090487	0.985296	0.00737834	ENSG00000184575	-1.72524	2.38135e-06
	ENSG00000074696	0.595404	0.00610813	ENSG00000172239	-0.908441	0.00342043	ENSG00000111300	0.836451	0.0135435	ENSG00000106268	-1.10891	0.0097546	ENSG00000163798	0.762842	0.000354723	ENSG00000146872	-0.918427	0.000160285	ENSG00000121621	0.981563	0.00266314	ENSG00000244752	-1.72294	0.024214
	ENSG00000102038	0.592061	0.00537578	ENSG00000167670	-0.907033	0.00668211	ENSG00000152443	0.835846	0.00191248	ENSG00000232573	-1.10847	0.016461	ENSG00000117625	0.76219	0.00620616	ENSG00000182670	-0.917448	0.000123133	ENSG00000163785	0.981499	5.4746e-06	ENSG00000169991	-1.72241	0.000193355
	ENSG00000143384	0.591983	0.0404151	ENSG00000127191	-0.904781	0.00725755	ENSG00000145331	0.834565	0.023066	ENSG00000229152	-1.10797	0.0370424	ENSG00000012963	0.758683	0.000961854	ENSG00000135124	-0.916848	0.0442906	ENSG00000197124	0.980833	0.00135189	ENSG00000075643	-1.72125	0.0011685
	ENSG00000066777	0.589123	0.0265122	ENSG00000166164	-0.903726	1.35e-06	ENSG00000179454	0.834345	0.00525962	ENSG00000139725	-1.10663	0.0217565	ENSG00000143368	0.757042	0.0157265	ENSG00000162959	-0.91555	0.00769484	ENSG00000156973	0.978756	0.0143358	ENSG00000068078	-1.70763	0.00434621
	ENSG00000105171	0.58822	0.0292007	ENSG00000186468	-0.900939	3.52e-05	ENSG00000104723	0.83398	0.00456035	ENSG00000163704	-1.10661	0.0497056	ENSG00000155256	0.755801	0.00876404	ENSG00000180488	-0.913255	0.0310406	ENSG00000152944	0.977826	0.0013922	ENSG00000272565	-1.706	0.000519803
	ENSG00000170310	0.587972	0.026939	ENSG00000168259	-0.900202	0.000641503	ENSG00000163798	0.833707	5.5678e-05	ENSG00000251664	-1.10521	0.00482182	ENSG00000144357	0.754452	0.0463816	ENSG00000143374	-0.91143	0.0226819	ENSG00000182504	0.977823	0.000290977	ENSG00000250321	-1.70088	0.00876375
	ENSG00000102572	0.586149	0.0144178	ENSG00000141956	-0.897246	0.00088447	ENSG00000082258	0.832177	3.59532e-05	ENSG00000164077	-1.10345	0.016461	ENSG00000171735	0.753136	0.00249823	ENSG00000223802	-0.90775	0.034253	ENSG00000174839	0.97761	0.00278277	ENSG00000163362	-1.70055	0.0168811
	ENSG00000113583	0.586074	0.0291623	ENSG00000178567	-0.894678	0.00652747	ENSG00000104695	0.832133	0.00303817	ENSG00000196418	-1.10246	0.0443441	ENSG00000170027	0.752819	0.0469203	ENSG00000170296	-0.904978	0.049753	ENSG00000101003	0.976839	0.00457125	ENSG00000141682	-1.69625	0.00304642
	ENSG00000127948	0.583916	0.0307965	ENSG00000179218	-0.891694	0.0131177	ENSG00000134046	0.829556	0.00282844	ENSG00000183684	-1.10111	0.0319756	ENSG00000076242	0.752782	0.00318552	ENSG00000102897	-0.901194	0.0385231	ENSG00000116962	0.975478	0.0194388	ENSG00000218283	-1.6957	0.0257252
	ENSG00000023734	0.583729	0.011229	ENSG00000196700	-0.890591	0.00916872	ENSG00000125826	0.829305	3.98764e-05	ENSG00000116455	-1.10101	0.0419221	ENSG00000123178	0.75168	0.0193966	ENSG00000157617	-0.900807	0.0404183	ENSG00000128915	0.974341	2.60516e-05	ENSG00000101850	-1.69504	0.00950698
	ENSG00000099991	0.583669	0.0289007	ENSG00000171161	-0.890586	0.0388974	ENSG00000095139	0.828834	0.011422	ENSG00000070495	-1.09905	0.016906	ENSG00000178988	0.751189	1.71854e-07	ENSG00000138326	-0.897593	0.000552705	ENSG00000109381	0.973552	9.05164e-05	ENSG00000254470	-1.69341	9.59363e-05
	ENSG00000102921	0.583486	0.000457022	ENSG00000196081	-0.887757	0.0165836	ENSG00000140455	0.828041	0.0204181	ENSG00000130202	-1.09824	0.00415492	ENSG00000075391	0.750645	0.0362326	ENSG00000272886	-0.897225	0.00211674	ENSG00000132383	0.973245	4.7001e-05	ENSG00000181026	-1.69324	4.79215e-06
	ENSG00000159658	0.582592	0.00445556	ENSG00000169756	-0.887467	0.00341191	ENSG00000140740	0.827422	0.0123039	ENSG00000110583	-1.09347	0.00286758	ENSG00000117114	0.750363	0.0442112	ENSG00000128272	-0.89634	0.000443715	ENSG00000130684	0.972294	3.67792e-05	ENSG00000118508	-1.68591	0.000670516
	ENSG00000130021	0.582404	0.0456873	ENSG00000143891	-0.887438	0.0306427	ENSG00000278845	0.827086	0.000683438	ENSG00000067646	-1.09226	0.0454009	ENSG00000168014	0.748256	0.0362043	ENSG00000173875	-0.89361	0.00158773	ENSG00000145545	0.971962	0.018847	ENSG00000140511	-1.68495	0.00734551
	ENSG00000109332	0.581902	5.11e-05	ENSG00000126456	-0.886599	0.000878969	ENSG00000115306	0.82586	0.00654333	ENSG00000005469	-1.09213	0.0202224	ENSG00000170881	0.746286	0.00379239	ENSG00000173272	-0.892158	0.00247587	ENSG00000136982	0.971383	0.0338328	ENSG00000231500	-1.68328	9.21429e-08
	ENSG00000089280	0.581853	0.0179529	ENSG00000059691	-0.88385	0.00403776	ENSG00000111144	0.824436	0.00648518	ENSG00000172113	-1.09168	0.0108821	ENSG00000183624	0.744613	0.00574532	ENSG00000105245	-0.891334	0.00485964	ENSG00000247092	0.970892	0.0434471	ENSG00000100311	-1.68317	0.0424859
	ENSG00000077147	0.581615	0.0204046	ENSG00000105612	-0.883195	0.0331366	ENSG00000135002	0.823474	0.00841841	ENSG00000169188	-1.0915	0.00411358	ENSG00000116688	0.744386	0.0293822	ENSG00000104897	-0.889284	0.023471	ENSG00000143164	0.970516	0.0240203	ENSG00000088836	-1.67897	0.0380925
	ENSG00000156531	0.581466	0.0284205	ENSG00000119004	-0.88109	0.00663633	ENSG00000148444	0.821339	0.0327017	ENSG00000120437	-1.0908	0.0315657	ENSG00000166167	0.742816	0.0105239	ENSG00000148358	-0.885402	0.0152664	ENSG00000203880	0.968542	3.08074e-05	ENSG00000168615	-1.67886	0.000107775
	ENSG00000196290	0.580928	0.031416	ENSG00000083799	-0.879939	0.00737243	ENSG00000164258	0.820602	0.000749202	ENSG00000204220	-1.09079	0.0264645	ENSG00000173163	0.742312	0.0451368	ENSG00000171161	-0.885329	0.0414922	ENSG00000221829	0.967026	0.000178663	ENSG00000105855	-1.67833	0.034564
	ENSG00000116288	0.580916	0.000504245	ENSG00000152457	-0.879249	0.0147697	ENSG00000125485	0.82052	0.00270479	ENSG00000087008	-1.09069	0.0192206	ENSG00000162231	0.74174	0.0225928	ENSG00000125970	-0.883799	0.0304234	ENSG00000234616	0.966205	0.00304642	ENSG00000108518	-1.67762	0.000215414
	ENSG00000108666	0.580729	0.0133122	ENSG00000163719	-0.874049	0.0101479	ENSG00000134825	0.818919	4.22022e-05	ENSG00000242372	-1.09027	0.00390421	ENSG00000101474	0.741541	0.00684535	ENSG00000064666	-0.880435	0.00187158	ENSG00000164109	0.965648	0.018167	ENSG00000234719	-1.67705	0.00894731
	ENSG00000187446	0.579009	0.00982268	ENSG00000180185	-0.873816	0.047887	ENSG00000121940	0.816954	0.0139902	ENSG00000134285	-1.08774	0.0427907	ENSG00000108671	0.741509	0.000673111	ENSG00000167397	-0.878502	0.00130705	ENSG00000147894	0.965063	0.0407803	ENSG00000270804	-1.67646	0.000153716
	ENSG00000188786	0.578908	0.0416359	ENSG00000125503	-0.873301	0.00100433	ENSG00000100612	0.816761	0.0483806	ENSG00000166986	-1.08745	0.00227814	ENSG00000213639	0.739953	0.0276982	ENSG00000167110	-0.876915	0.00195559	ENSG00000255529	0.964613	0.00135638	ENSG00000163840	-1.67508	0.0302518
	ENSG00000163785	0.578402	0.0212852	ENSG00000180357	-0.872842	0.00753847	ENSG00000112695	0.81635	0.0123437	ENSG00000198856	-1.08677	8.2658e-09	ENSG00000113391	0.736994	0.0301653	ENSG00000198034	-0.876607	0.0112302	ENSG00000049883	0.964375	0.0246947	ENSG00000197879	-1.67265	4.99053e-06
	ENSG00000115694	0.577709	3.78e-06	ENSG00000115541	-0.871508	0.00611039	ENSG00000094880	0.815468	0.000107693	ENSG00000038532	-1.08519	0.0157728	ENSG00000182473	0.732508	0.0212498	ENSG00000186815	-0.876404	0.0389223	ENSG00000259891	0.961243	0.0464196	ENSG00000173221	-1.67242	0.00812465
	ENSG00000120008	0.576171	0.0214816	ENSG00000145375	-0.87139	0.0410442	ENSG00000147130	0.814035	4.38382e-06	ENSG00000198874	-1.08102	0.000104308	ENSG00000163738	0.732246	0.0461017	ENSG00000197119	-0.875927	0.0315783	ENSG00000152253	0.960019	0.0387806	ENSG00000112306	-1.6721	1.13139e-11
	ENSG00000162702	0.575507	0.0207058	ENSG00000088888	-0.871248	0.00142013	ENSG00000166582	0.811181	0.0322194	ENSG00000167378	-1.07996	0.00454225	ENSG00000138459	0.729814	0.0177437	ENSG00000167658	-0.875517	0.000104405	ENSG00000162769	0.959706	0.000462418	ENSG00000076662	-1.67071	0.000326043
	ENSG00000205189	0.575094	0.044879	ENSG00000182774	-0.869711	0.000155563	ENSG00000153310	0.810114	0.00360095	ENSG00000161920	-1.07543	0.0118088	ENSG00000198689	0.728522	0.023518	ENSG00000177225	-0.87494	0.00949926	ENSG00000212747	0.959368	0.0136546	ENSG00000196696	-1.67016	0.0225393
	ENSG00000100403	0.574654	0.0322889	ENSG00000102172	-0.868415	0.017868	ENSG00000143641	0.810015	0.0251346	ENSG00000154760	-1.07504	0.0493799	ENSG00000169446	0.727558	0.00174149	ENSG00000133112	-0.872862	1.91252e-05	ENSG00000156970	0.957642	0.000337965	ENSG00000171530	-1.66791	6.12138e-20
	ENSG00000100426	0.573972	0.0200795	ENSG00000101773	-0.867742	0.00514459	ENSG00000177383	0.809558	0.0240188	ENSG00000063241	-1.07445	0.0356892	ENSG00000106609	0.727484	0.000401776	ENSG00000135698	-0.872072	0.00519323	ENSG00000105856	0.956661	0.00127624	ENSG00000157992	-1.66568	0.023886
	ENSG00000163812	0.573951	0.0285834	ENSG00000123908	-0.866926	0.000194866	ENSG00000159579	0.809519	0.013198	ENSG00000145736	-1.07437	0.0286765	ENSG00000115392	0.723684	0.0149149	ENSG00000108107	-0.870637	0.0290509	ENSG00000112357	0.956483	0.0234726	ENSG00000164403	-1.6622	0.00520153
	ENSG00000182287	0.572898	0.0439619	ENSG00000213593	-0.866419	0.0118773	ENSG00000013583	0.80849	0.0202937	ENSG00000088888	-1.07247	3.39618e-05	ENSG00000166128	0.723238	0.0218159	ENSG00000149658	-0.869783	0.0139787	ENSG00000184014	0.956061	0.00431946	ENSG00000142235	-1.65827	0.0214963
	ENSG00000104472	0.571306	0.0452553	ENSG00000150779	-0.866333	0.0106321	ENSG00000086065	0.808125	0.000466406	ENSG00000106635	-1.07109	0.00696195	ENSG00000099622	0.722965	0.0084286	ENSG00000166441	-0.867247	0.0395804	ENSG00000162373	0.955852	0.0319065	ENSG00000115268	-1.65673	3.54112e-07
	ENSG00000140406	0.570294	0.0190897	ENSG00000080603	-0.8663	0.00357573	ENSG00000169599	0.807971	0.00292628	ENSG00000008853	-1.0668	0.0240866	ENSG00000082516	0.721893	0.0356225	ENSG00000175854	-0.866718	0.0210595	ENSG00000172922	0.955388	0.00277551	ENSG00000186010	-1.65543	3.11074e-05
	ENSG00000108406	0.569658	0.0439619	ENSG00000168159	-0.86577	0.0150615	ENSG00000138663	0.806112	0.0355838	ENSG00000205060	-1.06376	1.70052e-05	ENSG00000143401	0.720287	0.0194305	ENSG00000168495	-0.866585	0.00937439	ENSG00000138078	0.954061	0.00107775	ENSG00000077684	-1.65482	0.00379327
	ENSG00000109133	0.567369	0.0266329	ENSG00000048828	-0.865282	0.00162332	ENSG00000072803	0.805272	0.000225454	ENSG00000254986	-1.06323	0.0341114	ENSG00000058272	0.718254	0.00650176	ENSG00000139343	-0.865028	0.000388591	ENSG00000122966	0.952783	0.0220454	ENSG00000106546	-1.64948	0.0414343
	ENSG00000180398	0.565449	0.033344	ENSG00000159217	-0.865175	2.89e-05	ENSG00000165512	0.804976	0.0120073	ENSG00000224078	-1.05888	0.000942673	ENSG00000241553	0.715773	0.0034124	ENSG00000165185	-0.863567	0.00179784	ENSG00000083168	0.952657	0.000128469	ENSG00000148834	-1.6483	0.00200445
	ENSG00000108669	0.563287	0.0195456	ENSG00000110536	-0.862634	0.000406963	ENSG00000104765	0.803914	0.00977845	ENSG00000139618	-1.05886	0.00332417	ENSG00000125817	0.715697	0.0473589	ENSG00000106948	-0.862491	0.0490538	ENSG00000131149	0.952336	0.00285139	ENSG00000115415	-1.64423	0.000183063
	ENSG00000089053	0.561537	0.014379	ENSG00000165802	-0.85963	0.0179897	ENSG00000198315	0.80385	0.0157942	ENSG00000130717	-1.05648	2.49507e-05	ENSG00000135597	0.715059	0.00201783	ENSG00000170632	-0.861985	0.00485476	ENSG00000104093	0.950362	0.0129235	ENSG00000204304	-1.64416	3.91912e-08
	ENSG00000094880	0.561082	0.013329	ENSG00000153922	-0.85632	0.000276289	ENSG00000103769	0.80353	1.87345e-05	ENSG00000159210	-1.0547	0.00112026	ENSG00000135677	0.714292	0.0023224	ENSG00000167004	-0.860953	0.00529072	ENSG00000168769	0.949769	0.00344218	ENSG00000040487	-1.64237	0.00071003
	ENSG00000014919	0.560777	0.0420074	ENSG00000128973	-0.855694	0.0282026	ENSG00000084092	0.803293	0.047154	ENSG00000014138	-1.05386	0.00108867	ENSG00000129292	0.71269	0.0320151	ENSG00000153207	-0.860539	9.1766e-07	ENSG00000012822	0.949542	0.00445129	ENSG00000050327	-1.63861	0.0455317
	ENSG00000085872	0.560718	0.0113162	ENSG00000232112	-0.855041	9.58e-05	ENSG00000156162	0.802413	0.000634461	ENSG00000153395	-1.05384	0.0195471	ENSG00000172954	0.711945	0.0127492	ENSG00000175582	-0.859795	9.15768e-05	ENSG00000109654	0.949066	0.046454	ENSG00000169871	-1.63781	3.46824e-05
	ENSG00000275052	0.559625	0.00496051	ENSG00000124659	-0.854659	0.000531255	ENSG00000167380	0.802	0.0230181	ENSG00000181991	-1.05287	0.000252003	ENSG00000140395	0.711682	0.0359449	ENSG00000169740	-0.859701	0.0173102	ENSG00000070761	0.948948	0.000238446	ENSG00000106105	-1.63726	1.1426e-09
	ENSG00000140264	0.559256	0.0389058	ENSG00000160392	-0.851681	0.0197421	ENSG00000196459	0.800991	0.00830048	ENSG00000085999	-1.05234	0.0398673	ENSG00000074054	0.711078	0.0370145	ENSG00000144381	-0.859369	0.00150742	ENSG00000102241	0.947479	9.36288e-06	ENSG00000154978	-1.63665	4.13364e-08
	ENSG00000007168	0.558595	0.000314483	ENSG00000177302	-0.851188	0.035066	ENSG00000102804	0.80079	0.0187651	ENSG00000143374	-1.05152	0.00482182	ENSG00000174227	0.710262	0.0292664	ENSG00000108298	-0.858325	0.00458701	ENSG00000163344	0.946792	0.0309048	ENSG00000232573	-1.63419	0.000152536
	ENSG00000123374	0.55795	0.0363615	ENSG00000130348	-0.851105	0.0187332	ENSG00000143436	0.800742	0.00482182	ENSG00000270885	-1.04797	0.00835162	ENSG00000088256	0.708528	0.00821007	ENSG00000106105	-0.85247	0.00805576	ENSG00000169564	0.946672	7.78246e-06	ENSG00000020181	-1.62682	0.0201341
	ENSG00000101365	0.55296	0.00733895	ENSG00000081665	-0.848333	0.0315887	ENSG00000187961	0.800072	0.036426	ENSG00000100162	-1.04747	0.005708	ENSG00000119487	0.70788	0.00610319	ENSG00000141425	-0.850558	0.000158276	ENSG00000151092	0.946667	0.000220671	ENSG00000108774	-1.6251	1.10452e-05
	ENSG00000141551	0.552633	0.0314096	ENSG00000067533	-0.847055	0.0429996	ENSG00000103254	0.796825	0.0145103	ENSG00000051341	-1.04702	0.00643677	ENSG00000083093	0.707497	0.0473043	ENSG00000163938	-0.849809	0.000604877	ENSG00000101052	0.945972	0.00517589	ENSG00000174165	-1.62336	1.94787e-06
	ENSG00000124380	0.551262	0.0176149	ENSG00000107862	-0.846939	0.0256405	ENSG00000101474	0.796766	0.00255865	ENSG00000279738	-1.04216	0.0157885	ENSG00000102054	0.707442	8.59772e-05	ENSG00000198482	-0.847852	0.0070898	ENSG00000033800	0.945688	2.25469e-09	ENSG00000175197	-1.62081	4.41992e-05
	ENSG00000110367	0.550772	0.000323685	ENSG00000148331	-0.846837	0.0157711	ENSG00000091164	0.796633	0.000222283	ENSG00000196313	-1.03918	0.000296356	ENSG00000204227	0.706332	0.00575783	ENSG00000198843	-0.847537	0.0231866	ENSG00000143390	0.944011	0.0138051	ENSG00000225475	-1.61728	0.0144685
	ENSG00000111445	0.550359	0.0486923	ENSG00000188070	-0.846038	0.0132109	ENSG00000143514	0.795983	0.00572144	ENSG00000001167	-1.0387	0.00605182	ENSG00000149269	0.70536	0.0229101	ENSG00000189306	-0.846689	0.0168589	ENSG00000184445	0.943004	0.0288029	ENSG00000149150	-1.61684	0.00282143
	ENSG00000157778	0.545675	0.0397632	ENSG00000205060	-0.845913	0.0008434	ENSG00000126822	0.795585	0.0314549	ENSG00000008988	-1.03803	9.61008e-05	ENSG00000166226	0.705125	0.0443685	ENSG00000146223	-0.840135	0.00385806	ENSG00000164951	0.941628	0.0428177	ENSG00000175906	-1.61506	0.00264206
	ENSG00000178913	0.54556	0.00514459	ENSG00000134452	-0.844821	0.0178407	ENSG00000166226	0.794816	0.01677	ENSG00000090520	-1.03737	8.13565e-05	ENSG00000168101	0.705117	0.0186112	ENSG00000130589	-0.839932	0.0470545	ENSG00000101639	0.941039	0.000940659	ENSG00000079215	-1.61484	0.0329625
	ENSG00000143183	0.543873	0.0356696	ENSG00000011405	-0.842918	0.00237106	ENSG00000101138	0.794419	0.000556761	ENSG00000099904	-1.03438	0.00760613	ENSG00000136156	0.704545	0.00272185	ENSG00000127191	-0.838269	0.0225795	ENSG00000130816	0.939483	4.03226e-05	ENSG00000175334	-1.61479	2.78397e-07
	ENSG00000143398	0.543304	0.0348753	ENSG00000110497	-0.842879	0.00182098	ENSG00000118707	0.7933	0.0134128	ENSG00000127314	-1.03241	0.000613986	ENSG00000196227	0.704541	0.0156912	ENSG00000168172	-0.83741	0.00613133	ENSG00000128000	0.939464	0.00826809	ENSG00000158715	-1.61064	0.00474699
	ENSG00000171262	0.542209	0.0178407	ENSG00000130202	-0.842007	0.0475099	ENSG00000007168	0.792863	1.80422e-08	ENSG00000136942	-1.03021	0.00130278	ENSG00000135341	0.704109	0.0014806	ENSG00000160991	-0.83558	0.0381024	ENSG00000071575	0.938913	0.0440785	ENSG00000144655	-1.61039	0.00164162
	ENSG00000139154	0.53846	0.0146123	ENSG00000196387	-0.841194	0.00327205	ENSG00000237765	0.79094	0.0466812	ENSG00000071462	-1.03014	0.000225677	ENSG00000204843	0.702382	0.0117797	ENSG00000166012	-0.833809	0.00797115	ENSG00000066279	0.938626	0.0175839	ENSG00000244313	-1.60663	4.25068e-05
	ENSG00000164258	0.538395	0.0436655	ENSG00000105576	-0.839939	9.53e-05	ENSG00000113595	0.790199	0.0214537	ENSG00000183048	-1.02866	0.045532	ENSG00000165512	0.70075	0.0401573	ENSG00000130921	-0.833342	8.16313e-06	ENSG00000185946	0.938604	0.0195507	ENSG00000044574	-1.60495	3.09888e-08
	ENSG00000108395	0.536808	0.0286177	ENSG00000196204	-0.837139	0.000143935	ENSG00000151553	0.789785	0.0148991	ENSG00000121579	-1.02763	4.50189e-07	ENSG00000116001	0.697146	0.00876404	ENSG00000132432	-0.832869	0.00532734	ENSG00000174669	0.93739	0.0183131	ENSG00000179403	-1.60295	0.00161313
	ENSG00000156471	0.536369	0.0437903	ENSG00000123353	-0.83699	0.00664184	ENSG00000169446	0.788975	0.000296356	ENSG00000267317	-1.02711	0.00856764	ENSG00000197858	0.696593	0.035847	ENSG00000164587	-0.831067	0.00212909	ENSG00000139990	0.937298	1.45683e-05	ENSG00000168003	-1.60131	0.000192444
	ENSG00000133704	0.535847	0.036456	ENSG00000129103	-0.836889	0.0110258	ENSG00000160360	0.788305	0.0250421	ENSG00000149658	-1.02439	0.00177816	ENSG00000116752	0.696593	0.00345723	ENSG00000172890	-0.830358	0.0159655	ENSG00000143578	0.937095	0.0481087	ENSG00000140105	-1.60104	5.64865e-05
	ENSG00000130724	0.534105	0.0156345	ENSG00000109016	-0.836817	0.00294418	ENSG00000135503	0.787327	0.000123753	ENSG00000167543	-1.02392	0.000768968	ENSG00000100485	0.696564	0.03685	ENSG00000133247	-0.829373	0.00958348	ENSG00000140395	0.935546	0.00177785	ENSG00000078269	-1.59493	0.0099404
	ENSG00000166224	0.533809	0.0214816	ENSG00000100124	-0.835578	0.00168034	ENSG00000102572	0.787167	0.000406516	ENSG00000145675	-1.02124	0.0245118	ENSG00000115091	0.6956	0.0148861	ENSG00000171163	-0.828099	0.0497931	ENSG00000213123	0.935299	0.000243384	ENSG00000213178	-1.59474	0.0486588
	ENSG00000129084	0.53379	0.000914785	ENSG00000104980	-0.832722	0.0121607	ENSG00000269728	0.786237	0.027371	ENSG00000118363	-1.02047	0.00286758	ENSG00000088832	0.693276	0.00116789	ENSG00000177034	-0.827751	4.52179e-05	ENSG00000145337	0.935188	0.00431609	ENSG00000049449	-1.59423	2.86073e-07
	ENSG00000174243	0.532878	0.0167855	ENSG00000126062	-0.831333	0.00753847	ENSG00000059758	0.785729	0.013198	ENSG00000166164	-1.02008	5.62948e-08	ENSG00000133119	0.693224	0.0157253	ENSG00000101189	-0.826635	0.00801753	ENSG00000166341	0.934523	0.00848964	ENSG00000136942	-1.58831	3.4428e-08
	ENSG00000152942	0.531027	0.0375748	ENSG00000078246	-0.831154	8.54e-05	ENSG00000152492	0.78399	0.000539632	ENSG00000135698	-1.0184	0.000466406	ENSG00000211460	0.692845	0.00872402	ENSG00000103152	-0.825583	0.00179692	ENSG00000166483	0.93398	0.00417865	ENSG00000108219	-1.58718	0.000496286
	ENSG00000135966	0.530226	0.0208798	ENSG00000189306	-0.828066	0.011441	ENSG00000198690	0.783104	0.000264283	ENSG00000149485	-1.01775	0.000725902	ENSG00000148719	0.690285	0.0410138	ENSG00000205060	-0.819271	0.00245332	ENSG00000133119	0.933214	0.000317133	ENSG00000005884	-1.58453	0.0145915
	ENSG00000108671	0.529835	0.0230217	ENSG00000071082	-0.828012	0.000279445	ENSG00000188785	0.781981	0.0207451	ENSG00000196081	-1.01638	0.00905203	ENSG00000003756	0.689078	0.017209	ENSG00000049860	-0.819232	0.0188403	ENSG00000112852	0.932826	0.00439498	ENSG00000198791	-1.58213	2.61781e-32
	ENSG00000011451	0.527822	0.00947691	ENSG00000103199	-0.825918	0.0128863	ENSG00000171105	0.781744	0.0263456	ENSG00000168040	-1.01524	0.000293352	ENSG00000272888	0.686053	0.0393016	ENSG00000087995	-0.815372	0.0241732	ENSG00000169016	0.932454	0.00740737	ENSG00000142684	-1.58041	1.49567e-07
	ENSG00000130638	0.527167	0.00337851	ENSG00000075151	-0.825601	0.000698139	ENSG00000074266	0.780119	0.000390056	ENSG00000173486	-1.0145	7.27801e-05	ENSG00000159579	0.685435	0.0479429	ENSG00000126062	-0.814134	0.0120158	ENSG00000212694	0.931434	0.0362379	ENSG00000187498	-1.57638	0.0129905
	ENSG00000185122	0.525987	0.0296	ENSG00000114982	-0.825093	0.000848099	ENSG00000100644	0.778821	0.00614844	ENSG00000151532	-1.01438	0.0254665	ENSG00000109606	0.685292	0.00064561	ENSG00000089006	-0.8121	0.00452034	ENSG00000112658	0.930515	0.0104998	ENSG00000180389	-1.57449	0.0289416
	ENSG00000185591	0.525974	0.045529	ENSG00000153207	-0.824748	1.86e-07	ENSG00000136521	0.777498	0.0238825	ENSG00000124588	-1.01334	0.00730684	ENSG00000107021	0.684926	0.000784306	ENSG00000144199	-0.811453	0.0396301	ENSG00000100526	0.929893	0.0153411	ENSG00000163932	-1.57396	0.00691115
	ENSG00000118496	0.518988	0.0321386	ENSG00000124787	-0.823969	0.0484969	ENSG00000168795	0.77641	0.00167313	ENSG00000177156	-1.01258	1.08537e-05	ENSG00000112851	0.684436	0.0104059	ENSG00000103126	-0.811137	0.00309687	ENSG00000102780	0.929313	0.0427599	ENSG00000064666	-1.57352	8.9481e-11
	ENSG00000100528	0.518868	0.0110263	ENSG00000273899	-0.822481	0.00418415	ENSG00000198839	0.77423	0.00289283	ENSG00000146223	-1.00585	0.00023499	ENSG00000114933	0.682348	0.00601009	ENSG00000116717	-0.809769	0.028818	ENSG00000124496	0.929259	0.0479998	ENSG00000065485	-1.57282	0.00186081
	ENSG00000137337	0.518475	0.00392295	ENSG00000085231	-0.822339	0.036456	ENSG00000058729	0.773477	0.00508827	ENSG00000117262	-1.00181	0.0389676	ENSG00000050748	0.680908	0.0203178	ENSG00000143947	-0.809528	0.00995142	ENSG00000163002	0.928848	0.00198386	ENSG00000100344	-1.5724	0.0178969
	ENSG00000082213	0.518325	0.0200895	ENSG00000135486	-0.816938	0.00149443	ENSG00000116584	0.773364	0.0367269	ENSG00000167004	-1.0007	0.000612125	ENSG00000198692	0.680584	0.0466281	ENSG00000092439	-0.809333	0.00717649	ENSG00000104147	0.928468	0.00920061	ENSG00000232434	-1.57039	0.00206459
	ENSG00000107951	0.518279	0.0261032	ENSG00000104728	-0.816446	0.00404685	ENSG00000258634	0.773211	0.0446156	ENSG00000127423	-1.00066	0.036779	ENSG00000101146	0.680434	0.0138721	ENSG00000048828	-0.807873	0.00473507	ENSG00000170035	0.928368	0.000108303	ENSG00000168502	-1.56977	0.00958893
	ENSG00000068912	0.515011	0.0464838	ENSG00000119333	-0.815267	0.0380875	ENSG00000110429	0.772846	0.0220082	ENSG00000198736	-0.998997	0.00838616	ENSG00000164087	0.679579	0.0373655	ENSG00000103111	-0.807437	0.000229193	ENSG00000213186	0.928333	0.0288029	ENSG00000197712	-1.56951	1.535e-06
	ENSG00000136940	0.514985	0.0392833	ENSG00000110583	-0.81508	0.0306197	ENSG00000112584	0.772819	0.0370478	ENSG00000182518	-0.998449	0.0300792	ENSG00000160007	0.679324	0.0034641	ENSG00000204628	-0.807201	0.00106374	ENSG00000137200	0.926685	0.00182693	ENSG00000126522	-1.56343	0.00815858
	ENSG00000119285	0.504777	0.0193998	ENSG00000129255	-0.81253	0.0449579	ENSG00000077549	0.772723	1.42199e-07	ENSG00000120694	-0.998251	0.0292576	ENSG00000257923	0.676278	0.0163348	ENSG00000138709	-0.806713	0.0274482	ENSG00000139163	0.925609	0.000239942	ENSG00000112893	-1.56286	0.00185706
	ENSG00000103769	0.502488	0.0179675	ENSG00000121579	-0.812483	8.91e-05	ENSG00000066084	0.772572	0.00385664	ENSG00000133678	-0.995178	0.0125829	ENSG00000204308	0.671731	0.0386619	ENSG00000182004	-0.80579	0.00112354	ENSG00000196867	0.924649	0.0069478	ENSG00000104218	-1.56141	0.0070334
	ENSG00000130560	0.498454	0.00663633	ENSG00000196588	-0.811201	0.0179675	ENSG00000251369	0.771764	0.00768577	ENSG00000213859	-0.994755	0.0143479	ENSG00000128654	0.671589	0.0168309	ENSG00000131876	-0.802833	0.00532734	ENSG00000089057	0.924569	0.0353474	ENSG00000001167	-1.56129	8.12658e-06
	ENSG00000132463	0.495031	0.0253849	ENSG00000072518	-0.809665	0.000827377	ENSG00000169635	0.771367	0.00901876	ENSG00000103512	-0.993096	1.97679e-06	ENSG00000160094	0.670396	0.0429496	ENSG00000156261	-0.802413	2.15271e-06	ENSG00000076248	0.923991	0.0360579	ENSG00000168994	-1.56118	0.00111976
	ENSG00000205339	0.492957	0.0408112	ENSG00000101361	-0.808954	0.000236768	ENSG00000125247	0.77127	0.00255004	ENSG00000152767	-0.991172	0.0474387	ENSG00000151612	0.670382	0.0160718	ENSG00000197429	-0.799695	0.0300086	ENSG00000184661	0.923762	0.0422372	ENSG00000268913	-1.55842	0.0229825
	ENSG00000001497	0.490699	0.00716889	ENSG00000101181	-0.808605	0.0352909	ENSG00000147274	0.770356	0.0153003	ENSG00000133265	-0.990907	0.0042444	ENSG00000176783	0.669137	0.0142536	ENSG00000099901	-0.799689	0.00191496	ENSG00000205250	0.922993	1.93457e-05	ENSG00000122694	-1.55833	0.0417522
	ENSG00000197601	0.490633	0.0288253	ENSG00000151465	-0.806716	0.00756456	ENSG00000106299	0.769949	0.00496641	ENSG00000160233	-0.990525	0.0207319	ENSG00000138660	0.668913	0.000858422	ENSG00000149485	-0.799257	0.0138647	ENSG00000139350	0.921944	0.000525625	ENSG00000168487	-1.55584	0.000238446
	ENSG00000131508	0.490373	0.0047298	ENSG00000204628	-0.805206	0.000872845	ENSG00000108349	0.769139	0.00064291	ENSG00000184992	-0.986098	0.0318406	ENSG00000164187	0.668705	0.048903	ENSG00000181929	-0.798427	0.0231739	ENSG00000078403	0.921493	6.9735e-05	ENSG00000135124	-1.55528	6.65695e-05
	ENSG00000164323	0.485656	0.0254035	ENSG00000180098	-0.801305	0.000975183	ENSG00000186395	0.769109	0.000127629	ENSG00000129824	-0.985955	0.00200153	ENSG00000205250	0.664963	0.00593643	ENSG00000129103	-0.795255	0.0201015	ENSG00000141560	0.92013	0.00676683	ENSG00000146677	-1.55503	0.0497413
	ENSG00000108100	0.485565	0.00290768	ENSG00000181007	-0.797199	0.0368362	ENSG00000073921	0.76892	0.000400835	ENSG00000145912	-0.984655	0.000186088	ENSG00000136536	0.662806	0.00261302	ENSG00000088888	-0.794838	0.00458701	ENSG00000182013	0.919978	0.000555224	ENSG00000072110	-1.55189	1.84239e-12
	ENSG00000168303	0.48301	0.0239693	ENSG00000130844	-0.796105	0.00739533	ENSG00000112234	0.768604	0.0309308	ENSG00000122483	-0.984108	0.00518238	ENSG00000160325	0.662289	0.00723808	ENSG00000136933	-0.793876	0.0166024	ENSG00000125827	0.918591	0.0131374	ENSG00000272449	-1.55107	0.0408842
	ENSG00000140299	0.482255	0.0274425	ENSG00000169604	-0.794429	0.0459307	ENSG00000157869	0.767276	0.000401563	ENSG00000273899	-0.983972	0.00206677	ENSG00000138835	0.661975	0.0322	ENSG00000127314	-0.791146	0.0178488	ENSG00000184277	0.916986	0.000896277	ENSG00000245532	-1.5496	0.00364239
	ENSG00000198625	0.471134	0.0178407	ENSG00000157895	-0.791614	0.00365702	ENSG00000174227	0.764258	0.0147977	ENSG00000186283	-0.983932	0.0150224	ENSG00000166889	0.659193	0.0351305	ENSG00000173726	-0.791013	0.00551758	ENSG00000100307	0.916863	0.014082	ENSG00000187531	-1.54567	2.57938e-09
	ENSG00000167986	0.471079	0.029186	ENSG00000177946	-0.791044	0.0197995	ENSG00000139517	0.763336	0.0177946	ENSG00000267673	-0.982306	0.0183276	ENSG00000136451	0.657116	0.0426499	ENSG00000171824	-0.790461	0.00309887	ENSG00000108848	0.916573	2.74254e-06	ENSG00000168172	-1.54081	2.13508e-09
	ENSG00000116120	0.46793	0.0450214	ENSG00000122483	-0.789503	0.0295179	ENSG00000143149	0.762752	0.00103143	ENSG00000025800	-0.97893	1.11754e-05	ENSG00000161057	0.655976	0.0473043	ENSG00000110536	-0.790274	0.00232543	ENSG00000173588	0.916489	0.00614961	ENSG00000178381	-1.53988	0.00055706
	ENSG00000117697	0.466862	0.0236731	ENSG00000075702	-0.787105	0.0344351	ENSG00000162191	0.760832	0.0055447	ENSG00000177084	-0.978359	0.000255133	ENSG00000173517	0.655899	0.0431795	ENSG00000170919	-0.789862	0.0314661	ENSG00000187764	0.916286	0.0101901	ENSG00000163249	-1.53922	4.82973e-10
	ENSG00000149823	0.466231	0.0453166	ENSG00000144381	-0.782468	0.00388259	ENSG00000136935	0.760041	0.00623214	ENSG00000125741	-0.977812	0.00375095	ENSG00000123144	0.654413	0.0369061	ENSG00000115541	-0.788284	0.0181448	ENSG00000177971	0.91613	3.81471e-06	ENSG00000140564	-1.53707	1.09698e-05
	ENSG00000064607	0.462843	0.0315887	ENSG00000198466	-0.782115	0.00321497	ENSG00000109606	0.75908	6.06516e-05	ENSG00000092439	-0.976982	0.000544932	ENSG00000106636	0.65384	0.0392321	ENSG00000126456	-0.78815	0.00995142	ENSG00000181450	0.916052	0.000710513	ENSG00000160256	-1.53676	4.30233e-07
	ENSG00000188895	0.462095	0.00707817	ENSG00000164587	-0.7817	0.00384361	ENSG00000103245	0.758996	0.00803444	ENSG00000167670	-0.975002	0.00332234	ENSG00000065029	0.653212	0.0327037	ENSG00000105372	-0.786752	0.0127492	ENSG00000175265	0.913202	0.0278422	ENSG00000081059	-1.53393	0.000131445
	ENSG00000140521	0.460009	0.0370853	ENSG00000269858	-0.780516	0.00514459	ENSG00000095574	0.758576	0.0087837	ENSG00000180998	-0.974262	0.037222	ENSG00000164144	0.652713	0.00593643	ENSG00000197961	-0.785413	0.000508943	ENSG00000001561	0.913128	0.0169618	ENSG00000100599	-1.53333	0.0411759
	ENSG00000180228	0.457488	0.0186652	ENSG00000261609	-0.780182	0.00320201	ENSG00000169564	0.758543	0.000856893	ENSG00000179041	-0.971885	0.0212436	ENSG00000204463	0.652426	0.00347045	ENSG00000188706	-0.784256	0.0105633	ENSG00000140577	0.912909	0.0183861	ENSG00000127314	-1.53313	2.5409e-08
	ENSG00000057757	0.454275	0.00718284	ENSG00000178028	-0.779853	0.0474038	ENSG00000251022	0.75762	0.0100076	ENSG00000108592	-0.970308	0.000186562	ENSG00000143384	0.652305	0.0201468	ENSG00000065518	-0.783883	0.015442	ENSG00000102054	0.912451	2.85298e-08	ENSG00000117222	-1.53257	4.53053e-05
	ENSG00000149547	0.44542	0.0059164	ENSG00000038219	-0.777127	0.00150309	ENSG00000170322	0.75712	0.00221766	ENSG00000103145	-0.969584	0.0419355	ENSG00000140948	0.651824	9.72226e-05	ENSG00000196214	-0.782257	0.000934689	ENSG00000198315	0.911192	0.00483355	ENSG00000213719	-1.53202	0.000522453
	ENSG00000127463	0.442297	0.0288205	ENSG00000037474	-0.776233	0.00020754	ENSG00000155463	0.753742	0.017754	ENSG00000198556	-0.96683	0.0420273	ENSG00000162704	0.650897	0.0490017	ENSG00000089248	-0.781641	0.00108002	ENSG00000185808	0.909357	0.0478632	ENSG00000081181	-1.52931	0.000337965
	ENSG00000141580	0.440925	0.00950553	ENSG00000234171	-0.775784	0.0404151	ENSG00000125630	0.751494	0.0157728	ENSG00000105173	-0.966129	0.00120996	ENSG00000115561	0.6503	0.0122713	ENSG00000130772	-0.775909	0.0298578	ENSG00000272888	0.909121	0.00202038	ENSG00000152484	-1.52855	1.0621e-11
	ENSG00000137409	0.438843	0.0395792	ENSG00000227500	-0.775648	0.00743144	ENSG00000100227	0.751091	0.00446639	ENSG00000130204	-0.965941	0.00193429	ENSG00000140320	0.650296	0.0278574	ENSG00000112977	-0.775348	0.0184943	ENSG00000130021	0.907481	0.000174936	ENSG00000278948	-1.52842	0.0368405
	ENSG00000121892	0.435791	0.0404151	ENSG00000113712	-0.774718	2.89e-05	ENSG00000136141	0.750924	0.0400093	ENSG00000103266	-0.965599	0.00572097	ENSG00000073849	0.649683	0.0315289	ENSG00000167543	-0.774762	0.0210023	ENSG00000140718	0.906656	0.00107611	ENSG00000102898	-1.52729	3.46762e-11
	ENSG00000105393	0.425554	0.00314698	ENSG00000069966	-0.774506	0.00852687	ENSG00000111843	0.74971	0.00681409	ENSG00000104889	-0.965478	0.0249294	ENSG00000158717	0.649164	0.00148192	ENSG00000165502	-0.770872	4.10305e-05	ENSG00000159899	0.906277	0.0253075	ENSG00000147403	-1.52608	7.75791e-05
	ENSG00000146282	0.423702	0.0487714	ENSG00000142541	-0.772775	0.00663633	ENSG00000110700	0.748594	0.00332234	ENSG00000110717	-0.965083	0.000406516	ENSG00000110871	0.646008	0.00796498	ENSG00000173542	-0.768732	0.0203178	ENSG00000108984	0.906241	0.0313989	ENSG00000151176	-1.52189	0.000102755
	ENSG00000100603	0.421925	0.0435479	ENSG00000137168	-0.772771	0.00770613	ENSG00000126705	0.748239	0.0214537	ENSG00000163795	-0.964474	0.0426505	ENSG00000112081	0.645786	0.0289344	ENSG00000185252	-0.766501	0.014608	ENSG00000131845	0.904963	0.0154445	ENSG00000260025	-1.51951	0.0354183
	ENSG00000253352	0.420421	0.0336522	ENSG00000181929	-0.772134	0.0279709	ENSG00000129933	0.746972	0.00814313	ENSG00000160613	-0.964262	0.00827632	ENSG00000107854	0.644636	0.0254476	ENSG00000106683	-0.765767	0.00698557	ENSG00000112584	0.904662	0.00599871	ENSG00000171314	-1.51946	0.0219479
	ENSG00000132612	0.419475	0.0253849	ENSG00000029363	-0.771979	0.00168483	ENSG00000113658	0.74672	3.05879e-05	ENSG00000171466	-0.962326	0.00623214	ENSG00000154832	0.644596	0.0254767	ENSG00000131469	-0.762502	0.00378662	ENSG00000077514	0.90386	0.00520153	ENSG00000131236	-1.51834	5.95001e-10
	ENSG00000172466	0.415388	0.00445556	ENSG00000070010	-0.771535	0.0327206	ENSG00000168101	0.745624	0.0110974	ENSG00000166831	-0.961767	0.0320238	ENSG00000162819	0.640352	0.0373655	ENSG00000140995	-0.760182	0.0118922	ENSG00000111843	0.903305	0.000432564	ENSG00000154277	-1.516	0.0402331
	ENSG00000166233	0.412993	0.0396652	ENSG00000134905	-0.768338	0.00215539	ENSG00000137075	0.74541	0.00801299	ENSG00000064601	-0.961441	0.0367752	ENSG00000049656	0.639776	0.0233106	ENSG00000115827	-0.755782	0.00276472	ENSG00000091436	0.903231	0.0341887	ENSG00000092445	-1.51566	0.00298149
	ENSG00000178691	0.381672	0.0412612	ENSG00000142546	-0.768084	0.00439645	ENSG00000171202	0.745015	0.0340441	ENSG00000237190	-0.961237	0.017685	ENSG00000137500	0.639169	0.00504203	ENSG00000139697	-0.754127	0.000175599	ENSG00000182481	0.90236	0.00798707	ENSG00000197948	-1.5146	0.000707072
	ENSG00000168175	0.348081	0.026939	ENSG00000214706	-0.766625	0.00415966	ENSG00000196396	0.744624	0.023521	ENSG00000203667	-0.961182	0.0142971	ENSG00000011566	0.638427	0.0199259	ENSG00000164284	-0.752608	0.0365798	ENSG00000236859	0.901881	0.0339136	ENSG00000039560	-1.51427	1.34014e-06
				ENSG00000119335	-0.766312	0.000734124	ENSG00000163872	0.744257	0.00667361	ENSG00000160193	-0.960914	0.0117451	ENSG00000148229	0.637798	0.0403041	ENSG00000183723	-0.751733	0.00942401	ENSG00000117625	0.901532	0.000259351	ENSG00000164574	-1.51016	0.014636
				ENSG00000108599	-0.765108	0.0110049	ENSG00000180370	0.74376	8.79752e-06	ENSG00000139343	-0.960638	3.9666e-05	ENSG00000143436	0.637534	0.039736	ENSG00000137992	-0.750746	0.00158394	ENSG00000066136	0.900223	0.00541191	ENSG00000186654	-1.50851	0.0122505
				ENSG00000138326	-0.764703	0.00418497	ENSG00000089472	0.742628	0.0495812	ENSG00000011405	-0.95947	0.000367861	ENSG00000135503	0.636768	0.00448061	ENSG00000112304	-0.749867	0.0210595	ENSG00000160094	0.898216	0.00172311	ENSG00000110811	-1.49648	0.000127791
				ENSG00000169684	-0.764648	0.0462931	ENSG00000103852	0.739578	0.0426694	ENSG00000125912	-0.959343	7.07565e-06	ENSG00000198909	0.636261	0.0194648	ENSG00000138768	-0.749741	0.00532734	ENSG00000054116	0.893109	0.0363495	ENSG00000188295	-1.48851	0.000878686
				ENSG00000100418	-0.764648	0.00260119	ENSG00000182504	0.739552	0.00803444	ENSG00000185347	-0.958837	0.0398083	ENSG00000154370	0.634374	0.00573788	ENSG00000172239	-0.74792	0.0298256	ENSG00000130024	0.892767	9.34095e-06	ENSG00000186312	-1.48478	0.0274185
				ENSG00000185163	-0.763946	0.00610813	ENSG00000125962	0.738687	0.0396767	ENSG00000103111	-0.957599	4.1818e-06	ENSG00000143093	0.633701	0.000459092	ENSG00000013375	-0.746954	0.0122219	ENSG00000273314	0.892247	0.0497413	ENSG00000129667	-1.48247	0.0141491
				ENSG00000170464	-0.763878	0.0453166	ENSG00000132463	0.737741	0.00023654	ENSG00000100413	-0.955841	0.0423114	ENSG00000143156	0.632617	0.0430064	ENSG00000160049	-0.743805	0.0157265	ENSG00000188785	0.889106	0.00398914	ENSG00000177425	-1.48099	7.81717e-05
				ENSG00000100632	-0.763337	0.0133898	ENSG00000160094	0.737684	0.0217691	ENSG00000171824	-0.954452	0.000127499	ENSG00000001497	0.632257	0.00264988	ENSG00000004487	-0.740661	0.0182753	ENSG00000137221	0.889065	0.00170529	ENSG00000280433	-1.4786	0.011956
				ENSG00000133112	-0.762964	0.00026156	ENSG00000143761	0.737418	0.016784	ENSG00000163249	-0.952747	0.000749202	ENSG00000072958	0.631935	0.0199259	ENSG00000105438	-0.740616	0.00872402	ENSG00000136715	0.888764	8.42264e-06	ENSG00000097021	-1.47806	0.00121507
				ENSG00000166619	-0.762907	0.00250618	ENSG00000122550	0.735097	0.030934	ENSG00000181588	-0.952694	0.0180073	ENSG00000102241	0.631385	0.0098564	ENSG00000149582	-0.739282	0.023518	ENSG00000006625	0.88812	0.00882366	ENSG00000074590	-1.47387	0.00494362
				ENSG00000128739	-0.762472	0.0370853	ENSG00000149577	0.734955	0.0333361	ENSG00000140319	-0.948166	0.000801486	ENSG00000126214	0.630359	0.00949926	ENSG00000171858	-0.73922	0.0025178	ENSG00000163257	0.888074	0.000696606	ENSG00000261889	-1.47195	0.0298669
				ENSG00000007080	-0.762036	0.0391599	ENSG00000129083	0.733535	0.0253498	ENSG00000204439	-0.948082	0.0177722	ENSG00000156471	0.629935	0.0222959	ENSG00000142534	-0.737593	0.00597107	ENSG00000156650	0.885976	0.00340266	ENSG00000170412	-1.46548	0.000383118
				ENSG00000171316	-0.761114	0.00179549	ENSG00000102931	0.733122	0.0233773	ENSG00000181026	-0.946956	0.0257498	ENSG00000121073	0.62931	0.0207646	ENSG00000093000	-0.737559	0.021654	ENSG00000073050	0.885422	0.0341119	ENSG00000197136	-1.46071	0.0448454
				ENSG00000092203	-0.760828	1.04e-05	ENSG00000214078	0.731364	0.00600342	ENSG00000171848	-0.946123	0.017754	ENSG00000109184	0.626774	0.0116142	ENSG00000173486	-0.732826	0.00814473	ENSG00000185513	0.884852	0.0405949	ENSG00000129566	-1.46028	0.000514487
				ENSG00000188227	-0.75483	0.0197558	ENSG00000163291	0.728835	0.0268773	ENSG00000137168	-0.946004	0.000804246	ENSG00000107185	0.626271	0.00265996	ENSG00000103485	-0.73274	0.00937439	ENSG00000278730	0.884372	0.0477291	ENSG00000137269	-1.4596	0.0025418
				ENSG00000265241	-0.751203	0.000710347	ENSG00000161202	0.728741	0.00347855	ENSG00000167394	-0.944672	0.0441209	ENSG00000161202	0.626012	0.0162205	ENSG00000198825	-0.732106	0.0360855	ENSG00000117543	0.884162	0.000966945	ENSG00000197956	-1.45865	0.0195686
				ENSG00000178951	-0.749402	0.0342428	ENSG00000188243	0.728516	8.43895e-05	ENSG00000104886	-0.943906	0.00198917	ENSG00000187778	0.624891	0.0272874	ENSG00000189091	-0.731216	0.0023224	ENSG00000094841	0.883766	0.0377793	ENSG00000142002	-1.45823	0.000158615
				ENSG00000031698	-0.748939	0.00142412	ENSG00000116698	0.727398	0.00056293	ENSG00000164062	-0.943717	0.0108078	ENSG00000135535	0.624746	0.0198036	ENSG00000151881	-0.730311	0.00926798	ENSG00000163728	0.883638	0.00040272	ENSG00000121236	-1.45808	0.0472293
				ENSG00000086475	-0.748029	0.0400408	ENSG00000105879	0.727373	0.00112026	ENSG00000018869	-0.942143	0.0463801	ENSG00000001036	0.622412	0.0290509	ENSG00000115307	-0.728396	0.0116597	ENSG00000138660	0.883508	1.18304e-06	ENSG00000088826	-1.45263	0.0145
				ENSG00000167543	-0.746582	0.0306492	ENSG00000074054	0.726345	0.0284669	ENSG00000184164	-0.941788	0.0236584	ENSG00000198060	0.621687	0.0298578	ENSG00000122033	-0.726083	0.0104577	ENSG00000165948	0.88302	0.00120379	ENSG00000169750	-1.45006	0.0298915
				ENSG00000135372	-0.746013	0.0156505	ENSG00000135999	0.726327	0.0443473	ENSG00000092199	-0.940337	4.85042e-08	ENSG00000113300	0.618286	0.00179784	ENSG00000125977	-0.725081	0.000717696	ENSG00000066379	0.882524	0.0141087	ENSG00000069966	-1.44925	1.66557e-08
				ENSG00000130713	-0.745783	0.0287594	ENSG00000204954	0.725422	0.00807843	ENSG00000169871	-0.93873	0.0480347	ENSG00000113575	0.617795	0.00143623	ENSG00000160570	-0.724603	0.0174573	ENSG00000132182	0.881948	0.0491409	ENSG00000114391	-1.44433	4.02252e-12
				ENSG00000121390	-0.743527	0.0073096	ENSG00000166037	0.725117	0.00561205	ENSG00000135931	-0.938161	2.26024e-07	ENSG00000143363	0.616829	0.038142	ENSG00000134759	-0.724175	0.00543874	ENSG00000070087	0.881172	0.00734551	ENSG00000105928	-1.44429	0.00692454
				ENSG00000064313	-0.743153	0.000819161	ENSG00000104969	0.724402	0.00387545	ENSG00000049239	-0.938042	0.0319635	ENSG00000264364	0.616437	0.047563	ENSG00000122729	-0.72392	0.0429848	ENSG00000133739	0.88048	0.0137772	ENSG00000154222	-1.44164	0.00233045
				ENSG00000131469	-0.741807	0.00445556	ENSG00000176783	0.723779	0.00446794	ENSG00000198727	-0.935992	0.0497056	ENSG00000140396	0.61596	0.00468772	ENSG00000135486	-0.723911	0.00705974	ENSG00000197885	0.879933	0.0149833	ENSG00000198856	-1.43864	8.99125e-16
				ENSG00000070814	-0.741486	0.000426424	ENSG00000101972	0.723644	1.88217e-05	ENSG00000161888	-0.931294	0.0247447	ENSG00000140943	0.614467	0.00862929	ENSG00000116005	-0.72291	0.00811177	ENSG00000247315	0.879737	0.0029513	ENSG00000173898	-1.43505	0.00133446
				ENSG00000084623	-0.740201	0.0100445	ENSG00000162409	0.72331	0.0493799	ENSG00000122729	-0.930365	0.00483012	ENSG00000145725	0.61333	0.032104	ENSG00000108828	-0.722068	0.000779305	ENSG00000078699	0.879515	0.0428177	ENSG00000095539	-1.43227	0.0491231
				ENSG00000122566	-0.739729	0.001395	ENSG00000186020	0.722062	0.0271317	ENSG00000075407	-0.930056	0.0247217	ENSG00000076201	0.612773	0.0126786	ENSG00000203875	-0.721786	0.00323751	ENSG00000157426	0.878138	0.000685392	ENSG00000121716	-1.43174	0.0230834
				ENSG00000240344	-0.73752	0.0400228	ENSG00000164323	0.721184	0.000201627	ENSG00000084207	-0.929096	0.0170597	ENSG00000152443	0.611444	0.0422502	ENSG00000144747	-0.720694	0.00562377	ENSG00000164039	0.876056	0.00582087	ENSG00000168028	-1.42873	8.77669e-08
				ENSG00000101294	-0.736107	0.0380875	ENSG00000109332	0.721172	1.61265e-07	ENSG00000155275	-0.928316	0.0172798	ENSG00000137337	0.608838	0.0012486	ENSG00000176142	-0.715415	0.0171723	ENSG00000219481	0.875143	0.0123701	ENSG00000182326	-1.42744	0.0324614
				ENSG00000117298	-0.735737	0.0478282	ENSG00000166086	0.720383	0.0240866	ENSG00000226532	-0.923797	0.0335319	ENSG00000117697	0.60727	0.00437419	ENSG00000133703	-0.713902	0.0499904	ENSG00000076003	0.873932	0.0131221	ENSG00000103512	-1.42567	2.66244e-14
				ENSG00000130706	-0.733637	0.0406097	ENSG00000010017	0.719616	0.0226928	ENSG00000101181	-0.921021	0.01954	ENSG00000253352	0.606825	0.000834604	ENSG00000124659	-0.711788	0.00957434	ENSG00000165506	0.873691	0.00251558	ENSG00000107819	-1.42509	0.0267609
				ENSG00000086102	-0.733567	0.000328511	ENSG00000091039	0.719024	0.0134977	ENSG00000155368	-0.920893	0.0411507	ENSG00000159658	0.602846	0.00331067	ENSG00000056998	-0.709627	0.0194178	ENSG00000273329	0.871903	0.0314141	ENSG00000131242	-1.42419	0.0391198
				ENSG00000042429	-0.732025	0.0062171	ENSG00000135473	0.718922	0.0266522	ENSG00000148773	-0.91873	0.00286861	ENSG00000077097	0.602485	0.0194648	ENSG00000165684	-0.703318	0.0211707	ENSG00000178234	0.871793	0.000170475	ENSG00000164713	-1.42041	1.98489e-07
				ENSG00000186812	-0.731646	0.0197913	ENSG00000176887	0.716637	0.041622	ENSG00000064666	-0.918689	0.000711158	ENSG00000148297	0.601878	0.0350767	ENSG00000109572	-0.699432	0.00367709	ENSG00000178177	0.869038	1.68592e-05	ENSG00000167193	-1.41605	2.31041e-05
				ENSG00000128272	-0.731113	0.00525491	ENSG00000100897	0.716338	0.00520842	ENSG00000094804	-0.916978	0.0168599	ENSG00000131171	0.599897	0.0321137	ENSG00000069956	-0.698516	0.00766405	ENSG00000143401	0.868705	0.00172845	ENSG00000128266	-1.41409	0.0287615
				ENSG00000102974	-0.730536	0.000492996	ENSG00000106460	0.715778	0.0188547	ENSG00000177946	-0.916208	0.0059784	ENSG00000101138	0.599639	0.0201015	ENSG00000159692	-0.695919	4.62024e-05	ENSG00000182010	0.867913	0.0181677	ENSG00000123191	-1.41367	0.0159995
				ENSG00000100304	-0.730362	0.0317732	ENSG00000116120	0.715718	0.00137359	ENSG00000123353	-0.915243	0.00332061	ENSG00000101216	0.59847	0.0381248	ENSG00000121481	-0.695699	0.0477049	ENSG00000257365	0.866477	0.00447091	ENSG00000071462	-1.41123	1.73965e-08
				ENSG00000168172	-0.729988	0.0218855	ENSG00000150593	0.715693	0.0379201	ENSG00000134905	-0.914303	0.000304081	ENSG00000103249	0.598169	0.0150259	ENSG00000182903	-0.69566	0.0348287	ENSG00000140350	0.866409	0.00010356	ENSG00000196517	-1.4075	0.0234997
				ENSG00000187257	-0.728673	1.87e-05	ENSG00000023734	0.714365	0.00114889	ENSG00000028203	-0.913794	0.0189499	ENSG00000165609	0.597657	0.011695	ENSG00000180098	-0.692292	0.00787836	ENSG00000117569	0.865741	0.00102827	ENSG00000148303	-1.40681	4.30798e-10
				ENSG00000170946	-0.72793	0.0300598	ENSG00000163159	0.713817	0.000804791	ENSG00000110536	-0.912543	0.000132955	ENSG00000133704	0.594888	0.0212768	ENSG00000140319	-0.688444	0.0257718	ENSG00000018408	0.865342	0.0377793	ENSG00000076864	-1.40658	0.0352551
				ENSG00000168090	-0.7263	0.00193408	ENSG00000085274	0.713707	0.0228517	ENSG00000048828	-0.911762	0.000892296	ENSG00000163320	0.59407	0.0295878	ENSG00000164916	-0.688436	0.0447183	ENSG00000089280	0.864979	5.40233e-05	ENSG00000198189	-1.40181	0.00648412
				ENSG00000129932	-0.724667	0.0281893	ENSG00000137185	0.713624	0.0245118	ENSG00000090924	-0.910578	0.0151779	ENSG00000140350	0.59158	0.0209223	ENSG00000112874	-0.688302	0.0428095	ENSG00000118600	0.864624	0.0163253	ENSG00000162909	-1.40076	6.79597e-09
				ENSG00000133789	-0.722639	0.0314555	ENSG00000168958	0.713106	0.00259005	ENSG00000135441	-0.906189	0.00686821	ENSG00000185627	0.591239	0.0376753	ENSG00000185753	-0.687189	0.0359449	ENSG00000113391	0.864052	0.00427939	ENSG00000125347	-1.39965	0.0324761
				ENSG00000146872	-0.722267	0.00387281	ENSG00000166012	0.71266	0.0226815	ENSG00000172613	-0.905134	0.00708754	ENSG00000000003	0.590418	0.0489523	ENSG00000103356	-0.686573	0.0364556	ENSG00000179943	0.862177	0.00549834	ENSG00000100219	-1.39604	0.000610996
				ENSG00000109572	-0.721109	0.00211869	ENSG00000113391	0.712506	0.0256686	ENSG00000064313	-0.903286	4.61402e-05	ENSG00000102900	0.587275	0.0442789	ENSG00000089289	-0.685433	0.00401304	ENSG00000178966	0.861415	0.00497918	ENSG00000133678	-1.39144	0.000231895
				ENSG00000157933	-0.720407	0.00314136	ENSG00000113048	0.711897	0.00122323	ENSG00000154743	-0.902999	0.0310319	ENSG00000183978	0.58582	0.0219525	ENSG00000078246	-0.683985	0.00229906	ENSG00000168066	0.861196	3.32396e-08	ENSG00000168488	-1.38989	0.00408356
				ENSG00000114026	-0.720005	0.0124307	ENSG00000173039	0.711082	0.00165658	ENSG00000234127	-0.901905	0.00227814	ENSG00000122335	0.5853	0.0489521	ENSG00000110917	-0.683765	0.0205589	ENSG00000196678	0.860903	0.00641062	ENSG00000172113	-1.38899	0.000166176
				ENSG00000106245	-0.717883	0.0211848	ENSG00000172292	0.710883	0.0147591	ENSG00000112312	-0.900289	0.00539767	ENSG00000142875	0.580752	0.0298256	ENSG00000063177	-0.682019	0.0194648	ENSG00000275004	0.860827	0.00440161	ENSG00000095777	-1.38852	0.0262654
				ENSG00000157450	-0.716593	0.0145077	ENSG00000014919	0.710532	0.00686821	ENSG00000162086	-0.899225	0.0187048	ENSG00000273841	0.580287	0.0439784	ENSG00000162971	-0.681935	0.0315289	ENSG00000122643	0.86005	0.00151016	ENSG00000247596	-1.38694	0.000125282
				ENSG00000189091	-0.716319	0.00201482	ENSG00000131899	0.709938	0.00278405	ENSG00000261609	-0.898144	0.000450279	ENSG00000103671	0.577224	0.0211922	ENSG00000143977	-0.681608	0.0123707	ENSG00000003756	0.857172	0.000936245	ENSG00000185803	-1.38427	2.09313e-10
				ENSG00000123349	-0.716206	0.0281923	ENSG00000115866	0.7093	0.0396767	ENSG00000157978	-0.897359	0.000942808	ENSG00000127948	0.575832	0.0453367	ENSG00000186174	-0.681536	0.0489523	ENSG00000196865	0.856722	2.04937e-05	ENSG00000115652	-1.38262	1.69158e-07
				ENSG00000125482	-0.713878	0.00207454	ENSG00000167840	0.705838	0.019743	ENSG00000172831	-0.896609	0.000345235	ENSG00000182108	0.575788	0.0405797	ENSG00000114735	-0.681099	0.018865	ENSG00000128654	0.855672	0.000720972	ENSG00000125611	-1.38206	0.010893
				ENSG00000197498	-0.713667	0.000661472	ENSG00000141030	0.705365	0.0135435	ENSG00000186716	-0.89581	0.00794007	ENSG00000182307	0.57533	0.0149017	ENSG00000084623	-0.680636	0.0254057	ENSG00000185800	0.853131	0.00395948	ENSG00000110619	-1.37981	3.02416e-06
				ENSG00000167004	-0.7136	0.026211	ENSG00000186591	0.704517	0.00202563	ENSG00000108312	-0.893778	0.0011026	ENSG00000132604	0.57435	0.00313709	ENSG00000037241	-0.680607	0.00998667	ENSG00000131788	0.852783	0.002411	ENSG00000135269	-1.37938	0.00755474
				ENSG00000086758	-0.710814	0.0227681	ENSG00000095261	0.704504	0.0192669	ENSG00000128739	-0.892951	0.0093862	ENSG00000130402	0.573306	0.0392321	ENSG00000151748	-0.680382	0.0354079	ENSG00000087274	0.850776	0.0179669	ENSG00000189190	-1.37767	0.00247257
				ENSG00000159210	-0.710539	0.04598	ENSG00000143401	0.704449	0.0190854	ENSG00000123159	-0.892903	0.0169052	ENSG00000165417	0.57201	0.0263388	ENSG00000223496	-0.679028	0.000628669	ENSG00000152556	0.850177	0.0329526	ENSG00000235162	-1.37634	0.0199276
				ENSG00000126070	-0.709793	0.0335641	ENSG00000085365	0.70415	0.00564506	ENSG00000172890	-0.892586	0.00733702	ENSG00000168385	0.570583	0.00360178	ENSG00000065802	-0.676662	0.00800797	ENSG00000072071	0.848915	0.0234014	ENSG00000025800	-1.37596	1.88697e-11
				ENSG00000174373	-0.70979	0.0396624	ENSG00000011566	0.703866	0.00779851	ENSG00000096384	-0.891694	1.47736e-06	ENSG00000139990	0.569441	0.024303	ENSG00000205937	-0.675996	0.00173333	ENSG00000136631	0.845846	0.021088	ENSG00000152104	-1.37565	0.00718375
				ENSG00000100983	-0.7081	0.0156738	ENSG00000033627	0.703737	0.014734	ENSG00000225470	-0.883303	0.00638937	ENSG00000054983	0.568579	0.0238526	ENSG00000136868	-0.674667	0.044376	ENSG00000177051	0.844947	0.047946	ENSG00000133131	-1.37366	0.0142017
				ENSG00000084754	-0.707391	0.0275796	ENSG00000168710	0.703615	0.00266144	ENSG00000118620	-0.882776	0.022445	ENSG00000126226	0.568014	0.0206448	ENSG00000121390	-0.674181	0.0226534	ENSG00000163808	0.843748	0.0392603	ENSG00000104881	-1.37283	0.00319477
				ENSG00000225470	-0.705097	0.0322379	ENSG00000102401	0.702927	0.00950458	ENSG00000166260	-0.8821	7.21863e-06	ENSG00000136100	0.5676	0.000345158	ENSG00000169100	-0.673933	0.0084286	ENSG00000123983	0.843539	0.00872877	ENSG00000128272	-1.37235	1.30642e-09
				ENSG00000130695	-0.703521	0.00735149	ENSG00000105819	0.702658	0.021565	ENSG00000167562	-0.880579	0.0486103	ENSG00000074603	0.567354	0.00656624	ENSG00000070814	-0.671149	0.00360178	ENSG00000136451	0.842131	0.00318904	ENSG00000111670	-1.37163	0.000307634
				ENSG00000173674	-0.703119	1.19e-05	ENSG00000113272	0.701803	0.00390264	ENSG00000100890	-0.879879	0.0492685	ENSG00000198612	0.56686	0.0122869	ENSG00000123600	-0.66989	0.0444036	ENSG00000128891	0.841864	0.00171758	ENSG00000139725	-1.37012	0.0013659
				ENSG00000104957	-0.702657	0.0179675	ENSG00000136709	0.700589	0.000229842	ENSG00000269858	-0.879435	0.00167613	ENSG00000134852	0.565242	0.0326994	ENSG00000232112	-0.667713	0.00565563	ENSG00000156299	0.841255	0.0464035	ENSG00000013288	-1.37002	0.0080581
				ENSG00000142330	-0.702141	0.00976685	ENSG00000109189	0.700463	0.00506737	ENSG00000181192	-0.876207	0.00961956	ENSG00000103018	0.563154	0.0414922	ENSG00000141956	-0.667657	0.0397716	ENSG00000080986	0.840569	0.0106264	ENSG00000088899	-1.36675	0.00541191
				ENSG00000136448	-0.701146	0.0021837	ENSG00000165997	0.700273	0.0451636	ENSG00000204536	-0.876078	0.0297151	ENSG00000114520	0.562898	0.0114751	ENSG00000133835	-0.663359	0.0316321	ENSG00000177888	0.84007	0.0139757	ENSG00000063176	-1.36619	0.0438596
				ENSG00000188846	-0.700613	0.00532066	ENSG00000162775	0.700136	0.00800058	ENSG00000166451	-0.875357	0.0203244	ENSG00000146457	0.557093	0.0405797	ENSG00000182220	-0.661899	0.00436248	ENSG00000127720	0.838734	0.0239594	ENSG00000134030	-1.365	0.0107578
				ENSG00000134697	-0.697439	0.0470231	ENSG00000162714	0.699664	0.0462029	ENSG00000161513	-0.875244	0.0370478	ENSG00000100387	0.556981	0.0152017	ENSG00000167468	-0.661803	0.0266029	ENSG00000185246	0.838515	0.00029739	ENSG00000218175	-1.36491	0.0069478
				ENSG00000244754	-0.696357	0.00341191	ENSG00000213380	0.69806	0.00257733	ENSG00000139428	-0.874906	0.0227781	ENSG00000167118	0.556311	0.0332495	ENSG00000157349	-0.659877	0.0413369	ENSG00000204789	0.837697	0.00516309	ENSG00000111912	-1.36433	0.00107611
				ENSG00000136933	-0.696337	0.0255653	ENSG00000186908	0.695946	0.0200394	ENSG00000093000	-0.873494	0.00320578	ENSG00000102158	0.55466	0.041712	ENSG00000152465	-0.65844	0.0327037	ENSG00000168826	0.83624	0.026545	ENSG00000115884	-1.3624	0.0288433
				ENSG00000101966	-0.695885	0.00199635	ENSG00000156171	0.692601	0.0290664	ENSG00000075151	-0.873092	0.000300715	ENSG00000167693	0.551573	0.0217642	ENSG00000104859	-0.656135	0.0378242	ENSG00000138376	0.835485	1.0553e-05	ENSG00000159110	-1.36199	0.0117436
				ENSG00000099901	-0.693446	0.00570556	ENSG00000185627	0.692412	0.0101882	ENSG00000106245	-0.871512	0.00355664	ENSG00000105393	0.548838	0.000239814	ENSG00000170889	-0.656072	0.0356482	ENSG00000135913	0.834787	0.000662188	ENSG00000167105	-1.36147	0.0398751
				ENSG00000116898	-0.690685	0.0186652	ENSG00000130177	0.692088	0.00477817	ENSG00000114391	-0.869625	0.000183509	ENSG00000179010	0.547219	0.0118922	ENSG00000261609	-0.654875	0.0212262	ENSG00000078043	0.83411	0.0141247	ENSG00000116717	-1.3608	1.53311e-05
				ENSG00000101189	-0.688103	0.0315287	ENSG00000137207	0.691847	0.0389676	ENSG00000082153	-0.868862	0.0369821	ENSG00000095319	0.546639	0.0229945	ENSG00000064313	-0.65382	0.00814473	ENSG00000074266	0.832754	0.000103887	ENSG00000229117	-1.3598	5.40233e-05
				ENSG00000093000	-0.687999	0.0288253	ENSG00000178988	0.691114	2.1151e-06	ENSG00000099203	-0.866293	0.0148191	ENSG00000168036	0.545114	0.0315864	ENSG00000117862	-0.652855	0.00821007	ENSG00000160131	0.832736	0.00991173	ENSG00000243678	-1.35628	0.0175909
				ENSG00000160075	-0.687765	0.000172239	ENSG00000181610	0.690875	0.00240453	ENSG00000127191	-0.865219	0.0121075	ENSG00000091164	0.545031	0.0251169	ENSG00000144559	-0.650865	0.0457709	ENSG00000117533	0.83206	0.0355589	ENSG00000160993	-1.35586	0.000366199
				ENSG00000168288	-0.679981	0.00247827	ENSG00000077097	0.690837	0.00466216	ENSG00000157895	-0.864216	0.00191035	ENSG00000174243	0.543258	0.0192087	ENSG00000125743	-0.650847	0.0416654	ENSG00000154518	0.831653	0.00591662	ENSG00000149658	-1.35577	8.30539e-06
				ENSG00000099381	-0.679484	0.00117386	ENSG00000111269	0.690139	0.00840563	ENSG00000188486	-0.861458	0.033473	ENSG00000129460	0.542789	0.0318795	ENSG00000127804	-0.650141	0.00441736	ENSG00000115649	0.830936	0.0387806	ENSG00000197594	-1.35126	0.048764
				ENSG00000142534	-0.679276	0.0127224	ENSG00000205903	0.688391	0.00103143	ENSG00000146834	-0.86096	0.00233415	ENSG00000120159	0.536244	0.0372116	ENSG00000142687	-0.64863	0.0152664	ENSG00000113300	0.828763	2.89743e-06	ENSG00000165169	-1.35052	0.0366211
				ENSG00000155189	-0.679124	0.0281893	ENSG00000186416	0.687204	0.0322714	ENSG00000126106	-0.86055	0.0215229	ENSG00000166326	0.535047	0.037378	ENSG00000055950	-0.648016	0.000268938	ENSG00000196655	0.828374	6.60178e-05	ENSG00000006453	-1.34973	0.00958893
				ENSG00000119772	-0.674847	0.00192198	ENSG00000177868	0.68719	0.030934	ENSG00000166813	-0.8591	0.0109755	ENSG00000132405	0.534275	0.0479532	ENSG00000158805	-0.644852	0.0379777	ENSG00000198625	0.827108	9.13225e-07	ENSG00000130429	-1.34834	1.3455e-06
				ENSG00000092439	-0.674633	0.0308514	ENSG00000147140	0.686948	0.00149354	ENSG00000120334	-0.858594	0.0185306	ENSG00000108100	0.534127	0.00117486	ENSG00000136448	-0.64084	0.00769484	ENSG00000147162	0.826721	0.000388181	ENSG00000143878	-1.34824	0.0346674
				ENSG00000167395	-0.674375	0.0298277	ENSG00000186106	0.685067	0.0409852	ENSG00000143420	-0.857877	0.013641	ENSG00000074319	0.531728	0.0216187	ENSG00000159128	-0.640195	0.0243354	ENSG00000189319	0.826649	0.0252439	ENSG00000134996	-1.34675	0.0107071
				ENSG00000133858	-0.673803	0.0101479	ENSG00000144827	0.683662	0.0143479	ENSG00000131470	-0.857556	0.00575777	ENSG00000116120	0.530446	0.0347748	ENSG00000152082	-0.637995	0.0199839	ENSG00000119326	0.826319	0.000102174	ENSG00000126062	-1.34481	5.86287e-07
				ENSG00000140319	-0.669845	0.0325342	ENSG00000006015	0.682608	0.0279293	ENSG00000103994	-0.855504	0.000144201	ENSG00000168303	0.527063	0.016905	ENSG00000110497	-0.636268	0.0373655	ENSG00000118276	0.826226	0.0415661	ENSG00000179051	-1.34442	0.000232673
				ENSG00000175582	-0.669639	0.00393351	ENSG00000136536	0.682046	0.00121509	ENSG00000215271	-0.854216	0.0226087	ENSG00000164332	0.525426	0.0456635	ENSG00000159217	-0.634685	0.00532734	ENSG00000123607	0.824474	0.00150578	ENSG00000172725	-1.34266	0.000344766
				ENSG00000196199	-0.668073	0.000473037	ENSG00000143155	0.681641	0.0102517	ENSG00000090273	-0.854119	9.86125e-05	ENSG00000242485	0.521434	0.0389136	ENSG00000161016	-0.63466	0.00944828	ENSG00000186814	0.824074	0.0225249	ENSG00000092621	-1.3424	0.00221873
				ENSG00000101161	-0.666982	0.000734124	ENSG00000140320	0.681432	0.0180073	ENSG00000149428	-0.854061	0.0155424	ENSG00000168958	0.521401	0.0398863	ENSG00000104728	-0.634146	0.0437264	ENSG00000137038	0.823993	5.04115e-05	ENSG00000182199	-1.34236	6.47659e-05
				ENSG00000128731	-0.666531	0.021118	ENSG00000112200	0.679801	0.0106813	ENSG00000198055	-0.853818	0.00168463	ENSG00000111726	0.519833	0.025579	ENSG00000166169	-0.633974	0.0381759	ENSG00000158480	0.823642	0.0408031	ENSG00000213971	-1.34201	0.0386126
				ENSG00000157106	-0.663663	0.0228411	ENSG00000011007	0.679384	0.0250703	ENSG00000144118	-0.853787	0.0022672	ENSG00000094880	0.519632	0.0363499	ENSG00000064932	-0.633362	0.0296866	ENSG00000099622	0.821522	0.00106125	ENSG00000189171	-1.33961	0.0186431
				ENSG00000111845	-0.661066	0.0279508	ENSG00000070614	0.679017	0.0411507	ENSG00000181007	-0.851535	0.019068	ENSG00000011454	0.514765	0.0265666	ENSG00000129071	-0.632971	0.00319829	ENSG00000170312	0.820834	0.0174018	ENSG00000141522	-1.33924	0.000655732
				ENSG00000065328	-0.657056	0.0498087	ENSG00000171604	0.678626	0.0272015	ENSG00000111752	-0.850159	0.0177927	ENSG00000128699	0.51344	0.00486636	ENSG00000168763	-0.631136	0.0188639	ENSG00000102401	0.820043	0.000629971	ENSG00000168952	-1.33848	0.0302423
				ENSG00000135972	-0.656733	0.0380875	ENSG00000128654	0.676828	0.0139912	ENSG00000115307	-0.849084	0.00189235	ENSG00000079805	0.509922	0.0263388	ENSG00000100380	-0.629456	0.000697362	ENSG00000196268	0.819644	0.0347566	ENSG00000155366	-1.3361	0.00290073
				ENSG00000160299	-0.655963	0.0296	ENSG00000066044	0.676133	0.00359377	ENSG00000104529	-0.848161	0.00643677	ENSG00000136940	0.509667	0.0494915	ENSG00000198380	-0.62899	0.0370523	ENSG00000112029	0.818809	0.00844723	ENSG00000105699	-1.33476	0.0134714
				ENSG00000142676	-0.655925	0.0100711	ENSG00000157426	0.675667	0.00929742	ENSG00000169740	-0.847268	0.0176747	ENSG00000166532	0.50503	0.0359449	ENSG00000122741	-0.628303	0.0111626	ENSG00000198081	0.818362	0.00343856	ENSG00000099814	-1.33275	0.00242414
				ENSG00000147789	-0.655846	0.0467326	ENSG00000134480	0.674503	0.0259818	ENSG00000167193	-0.84506	0.0266885	ENSG00000173039	0.504578	0.0351004	ENSG00000104885	-0.627938	0.0374697	ENSG00000119906	0.818162	0.00231179	ENSG00000172432	-1.33227	0.0200275
				ENSG00000188603	-0.654321	0.0385713	ENSG00000151779	0.67298	0.0236667	ENSG00000138035	-0.84457	0.0256362	ENSG00000118260	0.504268	0.0102487	ENSG00000031698	-0.62744	0.015253	ENSG00000112685	0.817995	0.00440777	ENSG00000089351	-1.33198	0.000366199
				ENSG00000239306	-0.653927	0.0380446	ENSG00000170881	0.672705	0.0097546	ENSG00000124541	-0.843768	0.000293352	ENSG00000116288	0.504181	0.00502912	ENSG00000198466	-0.62446	0.0235113	ENSG00000163535	0.817894	0.0153356	ENSG00000131944	-1.33104	0.0325528
				ENSG00000090273	-0.652212	0.00314471	ENSG00000169567	0.671817	0.0457918	ENSG00000102172	-0.843514	0.0192256	ENSG00000163875	0.501083	0.0300943	ENSG00000105193	-0.62433	0.0203793	ENSG00000129534	0.817476	0.0163413	ENSG00000155254	-1.32921	0.000185385
				ENSG00000037241	-0.652131	0.00690133	ENSG00000106355	0.670362	0.00115073	ENSG00000101084	-0.84277	4.61402e-05	ENSG00000075413	0.493896	0.0102487	ENSG00000115275	-0.623503	0.0403041	ENSG00000197050	0.817319	0.00187531	ENSG00000135926	-1.32851	0.0129005
				ENSG00000130254	-0.651717	0.0115844	ENSG00000197746	0.670235	0.00536402	ENSG00000130311	-0.841314	0.0128904	ENSG00000153827	0.49356	0.0206448	ENSG00000057608	-0.623478	0.00884353	ENSG00000146830	0.816989	0.00331787	ENSG00000166900	-1.328	0.0224751
				ENSG00000129347	-0.651543	0.00136643	ENSG00000144161	0.670057	0.0497056	ENSG00000166004	-0.840802	0.0306578	ENSG00000107372	0.490598	0.0392638	ENSG00000204160	-0.622775	0.0288888	ENSG00000089094	0.816443	0.000145423	ENSG00000164050	-1.3256	0.0025418
				ENSG00000124702	-0.650044	0.044066	ENSG00000107854	0.66941	0.015875	ENSG00000156873	-0.839728	0.000278793	ENSG00000184900	0.488848	0.0492442	ENSG00000198925	-0.622545	0.0273142	ENSG00000135414	0.815889	0.0168944	ENSG00000198843	-1.32491	3.46824e-05
				ENSG00000164978	-0.648402	0.0208053	ENSG00000074201	0.669206	0.0234334	ENSG00000163170	-0.839037	0.0305095	ENSG00000009844	0.487275	0.0228423	ENSG00000140553	-0.62209	0.0184614	ENSG00000090889	0.815698	0.0219252	ENSG00000139880	-1.32318	0.0379185
				ENSG00000256053	-0.646052	0.014431	ENSG00000213639	0.666831	0.0495512	ENSG00000109805	-0.838949	0.00124939	ENSG00000188895	0.484713	0.00418226	ENSG00000006118	-0.621486	0.0373655	ENSG00000131899	0.815493	0.00024219	ENSG00000181104	-1.32246	0.000337965
				ENSG00000169592	-0.6452	0.0117821	ENSG00000100938	0.666001	0.00263653	ENSG00000134452	-0.836648	0.0176954	ENSG00000131507	0.477485	0.0197867	ENSG00000025293	-0.617921	0.00247796	ENSG00000111602	0.815369	0.00603956	ENSG00000267317	-1.32106	0.000277909
				ENSG00000123737	-0.640083	0.0269224	ENSG00000197077	0.665647	0.0330884	ENSG00000149761	-0.836637	0.0462715	ENSG00000033800	0.473018	0.0127118	ENSG00000164904	-0.615614	0.0215545	ENSG00000113648	0.815309	0.00153224	ENSG00000176393	-1.31727	1.88306e-05
				ENSG00000257267	-0.639164	0.00250618	ENSG00000185414	0.664952	0.00136305	ENSG00000167522	-0.836499	0.00623644	ENSG00000007168	0.466291	0.00401858	ENSG00000175061	-0.615463	0.0251169	ENSG00000172292	0.815004	0.00306725	ENSG00000101294	-1.31609	9.04311e-06
				ENSG00000174231	-0.63789	0.000628336	ENSG00000196865	0.66486	0.00163686	ENSG00000169756	-0.835415	0.00719851	ENSG00000205903	0.46564	0.0432868	ENSG00000163626	-0.615414	0.037164	ENSG00000198648	0.814922	0.0429971	ENSG00000185088	-1.31286	0.00332136
				ENSG00000213753	-0.637399	0.0163775	ENSG00000154473	0.664761	0.0105267	ENSG00000080824	-0.834181	0.0137073	ENSG00000056586	0.464007	0.0430493	ENSG00000141985	-0.614477	0.0393016	ENSG00000106477	0.813782	0.0155092	ENSG00000258301	-1.31075	0.000918016
				ENSG00000109519	-0.636976	0.0492369	ENSG00000120696	0.664319	0.00623644	ENSG00000156787	-0.831293	0.017987	ENSG00000105323	0.463931	0.0211922	ENSG00000168395	-0.613153	0.033078	ENSG00000101972	0.812294	8.09572e-07	ENSG00000148803	-1.30897	0.00971496
				ENSG00000168763	-0.636759	0.0125752	ENSG00000100445	0.662953	0.015727	ENSG00000188827	-0.83118	0.037433	ENSG00000110367	0.456819	0.00525791	ENSG00000166439	-0.611126	0.0229101	ENSG00000095261	0.811523	0.00571742	ENSG00000076604	-1.30762	2.65521e-05
				ENSG00000115970	-0.635746	0.0277401	ENSG00000058063	0.66225	0.031956	ENSG00000171943	-0.831029	0.00889953	ENSG00000130638	0.455148	0.017623	ENSG00000101882	-0.610124	0.00978391	ENSG00000246067	0.808693	0.0141431	ENSG00000184371	-1.30728	0.00222035
				ENSG00000090432	-0.63482	0.0380875	ENSG00000177971	0.66191	0.00213673	ENSG00000075618	-0.830767	0.0167484	ENSG00000101365	0.452733	0.0392638	ENSG00000170266	-0.608887	0.0399769	ENSG00000147421	0.808642	0.0378783	ENSG00000184160	-1.30524	0.034809
				ENSG00000182541	-0.634551	0.0385824	ENSG00000144233	0.661732	0.00502485	ENSG00000115234	-0.830376	0.00373936	ENSG00000101972	0.445612	0.0221141	ENSG00000131446	-0.606784	0.0352794	ENSG00000162231	0.80847	0.00515456	ENSG00000104635	-1.30239	0.0247675
				ENSG00000120647	-0.633542	0.036619	ENSG00000155111	0.661312	0.0477176	ENSG00000214706	-0.830111	0.00289478	ENSG00000160679	0.438293	0.0380231	ENSG00000110717	-0.601962	0.0440838	ENSG00000180190	0.808373	0.00523733	ENSG00000116096	-1.30207	0.0171727
				ENSG00000109113	-0.633356	0.0158672	ENSG00000088766	0.661053	0.0351517	ENSG00000144120	-0.826446	0.0437714	ENSG00000011451	0.432424	0.0362657	ENSG00000142279	-0.60046	0.0294475	ENSG00000107185	0.806156	1.48153e-05	ENSG00000213593	-1.29822	2.83087e-05
				ENSG00000165271	-0.633309	0.0395792	ENSG00000134597	0.659736	0.00278614	ENSG00000114999	-0.826398	0.0215637	ENSG00000178913	0.429363	0.0402316	ENSG00000164978	-0.598182	0.0473516	ENSG00000256771	0.804742	0.0046205	ENSG00000239789	-1.29769	3.60621e-05
				ENSG00000086200	-0.633178	0.021275	ENSG00000107372	0.656651	0.00285667	ENSG00000168028	-0.826169	0.00614844	ENSG00000198625	0.418468	0.0384378	ENSG00000145741	-0.590266	0.0181406	ENSG00000269905	0.804104	0.00966531	ENSG00000008988	-1.29696	1.7622e-07
				ENSG00000103111	-0.633098	0.00365702	ENSG00000165832	0.654263	0.00488878	ENSG00000163832	-0.82385	0.00250561	ENSG00000094975	0.416895	0.0379777	ENSG00000070770	-0.589106	0.0105488	ENSG00000144554	0.802135	0.00209085	ENSG00000204386	-1.29579	0.00124639
				ENSG00000173875	-0.632775	0.038431	ENSG00000130714	0.652569	0.0463512	ENSG00000181163	-0.823078	0.0296793	ENSG00000047932	0.412463	0.030863	ENSG00000174748	-0.589046	0.0170832	ENSG00000119778	0.801909	0.00174623	ENSG00000106397	-1.29354	9.88241e-06
				ENSG00000139218	-0.629192	0.00193874	ENSG00000114742	0.650641	0.0151608	ENSG00000213918	-0.823044	0.0247217	ENSG00000134982	0.38086	0.0442789	ENSG00000090470	-0.585818	0.0041005	ENSG00000156162	0.80189	0.000367361	ENSG00000102265	-1.29234	0.000271761
				ENSG00000080345	-0.62918	0.00389541	ENSG00000173113	0.650058	0.0266522	ENSG00000162430	-0.819116	0.00681409	ENSG00000198231	0.348867	0.0442906	ENSG00000085760	-0.584176	0.0310504	ENSG00000162775	0.80095	0.00268287	ENSG00000187608	-1.29211	0.00166376
				ENSG00000168096	-0.624513	0.0288205	ENSG00000185591	0.649777	0.00857167	ENSG00000135451	-0.818762	0.0471585	ENSG00000139746	0.341656	0.0383129	ENSG00000177600	-0.583214	0.00532734	ENSG00000151332	0.800284	0.0121222	ENSG00000167645	-1.28913	0.000264682
				ENSG00000134186	-0.623685	0.00176929	ENSG00000139990	0.649521	0.00743787	ENSG00000168172	-0.816125	0.00638268	ENSG00000168175	0.333098	0.0422422	ENSG00000101361	-0.580504	0.0199259	ENSG00000146409	0.799197	0.00603956	ENSG00000058262	-1.28843	1.19265e-08
				ENSG00000225921	-0.623412	0.00409685	ENSG00000022277	0.648787	0.00205105	ENSG00000142937	-0.813773	0.00167613	ENSG00000172466	0.325618	0.0386619	ENSG00000168653	-0.580321	0.0120838	ENSG00000185236	0.798337	0.00958893	ENSG00000163931	-1.2883	0.0201341
				ENSG00000204084	-0.622454	0.0265435	ENSG00000137221	0.648132	0.0368551	ENSG00000132507	-0.812937	0.0185306	ENSG00000115694	0.300044	0.0481173	ENSG00000139624	-0.579402	0.0293822	ENSG00000139437	0.796047	0.0459203	ENSG00000167543	-1.28802	4.60445e-06
				ENSG00000115526	-0.621651	0.0283742	ENSG00000196670	0.647802	0.0105993	ENSG00000163900	-0.812342	0.0466916	ENSG00000115524	0.289897	0.0365798	ENSG00000168090	-0.577161	0.022463	ENSG00000112983	0.795251	0.000361061	ENSG00000167004	-1.28657	1.86818e-06
				ENSG00000196642	-0.621311	0.047596	ENSG00000033800	0.647565	0.000206907	ENSG00000177302	-0.812287	0.0429429				ENSG00000260032	-0.577006	0.0122246	ENSG00000143815	0.793798	0.0438267	ENSG00000161513	-1.28372	0.000425519
				ENSG00000073536	-0.620124	0.0176406	ENSG00000117139	0.646336	0.00452498	ENSG00000141965	-0.811359	0.00235805				ENSG00000256053	-0.571114	0.0481696	ENSG00000198690	0.793326	0.000288034	ENSG00000134352	-1.28275	0.04934
				ENSG00000006744	-0.617656	0.00871899	ENSG00000118816	0.64604	0.00256699	ENSG00000123810	-0.811011	0.0422222				ENSG00000197498	-0.568856	0.0311906	ENSG00000138688	0.791816	0.00490747	ENSG00000143549	-1.28203	0.000415834
				ENSG00000049618	-0.616982	0.0265729	ENSG00000198836	0.645029	0.00662767	ENSG00000105793	-0.810612	0.0110766				ENSG00000064115	-0.568046	0.013923	ENSG00000155876	0.791579	0.0276656	ENSG00000123989	-1.28035	5.07935e-05
				ENSG00000116161	-0.616292	0.0289466	ENSG00000066777	0.644856	0.0134128	ENSG00000185340	-0.808988	0.0466662				ENSG00000143570	-0.563717	0.0195197	ENSG00000105136	0.79142	0.0248317	ENSG00000197461	-1.27822	0.0298627
				ENSG00000257727	-0.615914	0.0266656	ENSG00000111276	0.644197	0.0277707	ENSG00000231025	-0.808627	0.0177122				ENSG00000137154	-0.561555	0.0381652	ENSG00000164306	0.791099	0.0270929	ENSG00000157593	-1.27774	0.00789299
				ENSG00000118058	-0.613423	0.036456	ENSG00000182919	0.643543	0.0159597	ENSG00000213676	-0.808355	0.0352463				ENSG00000065183	-0.560892	0.0449387	ENSG00000166326	0.790141	0.000354385	ENSG00000132507	-1.27745	1.65867e-05
				ENSG00000141698	-0.613323	0.0194648	ENSG00000009307	0.643053	7.4132e-08	ENSG00000165055	-0.807944	0.0418678				ENSG00000114739	-0.560688	0.0317732	ENSG00000071243	0.789818	0.000298434	ENSG00000128228	-1.2771	0.012194
				ENSG00000135164	-0.612036	0.0135278	ENSG00000182307	0.64293	0.00418598	ENSG00000116161	-0.806843	0.00251972				ENSG00000198740	-0.557561	0.0155749	ENSG00000151612	0.78975	0.00136809	ENSG00000101439	-1.27535	0.0107448
				ENSG00000174197	-0.611423	0.00739533	ENSG00000146085	0.642725	0.0446743	ENSG00000110721	-0.805889	0.0205372				ENSG00000159352	-0.555401	0.00223587	ENSG00000259959	0.787126	0.0183284	ENSG00000115307	-1.27441	1.6326e-07
				ENSG00000083635	-0.60963	0.0282073	ENSG00000075188	0.642585	0.0275288	ENSG00000068654	-0.805616	0.00793533				ENSG00000136699	-0.546459	0.0449778	ENSG00000035681	0.785925	0.00119405	ENSG00000119900	-1.27429	0.00614961
				ENSG00000131446	-0.606695	0.0334262	ENSG00000168137	0.64257	0.00198156	ENSG00000126456	-0.8047	0.00582341				ENSG00000196821	-0.544879	0.0226588	ENSG00000054965	0.783062	0.000898321	ENSG00000136933	-1.2736	4.39469e-06
				ENSG00000135624	-0.605845	0.0250977	ENSG00000180190	0.642312	0.041381	ENSG00000007541	-0.804646	0.0203244				ENSG00000143252	-0.542945	0.0308528	ENSG00000145414	0.780237	0.0138051	ENSG00000162825	-1.27314	0.0476823
				ENSG00000065802	-0.602632	0.0179171	ENSG00000247315	0.640694	0.0481101	ENSG00000103199	-0.804424	0.0148357				ENSG00000172809	-0.541478	0.00367709	ENSG00000170185	0.779284	0.012672	ENSG00000183963	-1.27293	0.00718375
				ENSG00000141258	-0.601351	0.0212025	ENSG00000119778	0.640213	0.0210921	ENSG00000153989	-0.802646	0.0358073				ENSG00000183530	-0.540833	0.0138721	ENSG00000143457	0.778961	0.0233229	ENSG00000188290	-1.27261	0.0110159
				ENSG00000172831	-0.601045	0.0327772	ENSG00000188554	0.640125	0.0069882	ENSG00000119655	-0.801483	0.0106638				ENSG00000213160	-0.540822	0.0127779	ENSG00000120656	0.778131	0.00225463	ENSG00000115425	-1.27214	0.0216345
				ENSG00000112941	-0.597831	0.0346863	ENSG00000148737	0.640072	0.0020409	ENSG00000129255	-0.799614	0.0448561				ENSG00000009954	-0.540141	0.0256381	ENSG00000105866	0.777503	0.0236994	ENSG00000124067	-1.27023	0.000395655
				ENSG00000177156	-0.596889	0.0179897	ENSG00000138459	0.63983	0.0352581	ENSG00000174373	-0.799546	0.0159174				ENSG00000119318	-0.539886	0.0099047	ENSG00000067048	0.777413	0.00163554	ENSG00000149257	-1.26816	0.00995139
				ENSG00000102858	-0.593379	0.0385545	ENSG00000120686	0.639713	0.0148191	ENSG00000037241	-0.798583	0.00199847				ENSG00000162521	-0.539586	6.43861e-05	ENSG00000182093	0.777314	0.00985524	ENSG00000179041	-1.26695	0.00120394
				ENSG00000100296	-0.59171	0.0295112	ENSG00000099622	0.638186	0.0204609	ENSG00000130844	-0.795859	0.00815611				ENSG00000169084	-0.538362	0.0403041	ENSG00000153179	0.777229	0.0492261	ENSG00000198832	-1.26646	0.0146956
				ENSG00000103126	-0.590092	0.0248663	ENSG00000273841	0.638179	0.021565	ENSG00000139624	-0.794703	0.000973559				ENSG00000133393	-0.53495	0.0483933	ENSG00000183808	0.776748	0.0150602	ENSG00000137124	-1.26598	0.00313785
				ENSG00000169057	-0.589813	0.00125841	ENSG00000127948	0.636442	0.0194388	ENSG00000169490	-0.794566	0.0361455				ENSG00000083896	-0.533404	0.015913	ENSG00000118412	0.775209	0.0197872	ENSG00000065911	-1.26469	0.0011482
				ENSG00000113407	-0.589345	0.0236731	ENSG00000082516	0.635933	0.0469978	ENSG00000188070	-0.794109	0.0170597				ENSG00000103994	-0.528486	0.0372116	ENSG00000106355	0.774145	0.000124747	ENSG00000112245	-1.26468	0.0109021
				ENSG00000136930	-0.588856	0.0128503	ENSG00000111790	0.635646	0.00681409	ENSG00000160298	-0.790427	0.0332964				ENSG00000165209	-0.527436	0.0145098	ENSG00000110429	0.773797	0.0105202	ENSG00000231925	-1.26166	0.0201195
				ENSG00000182400	-0.586715	0.017501	ENSG00000140396	0.63548	0.00411358	ENSG00000268205	-0.790248	0.000404918				ENSG00000196531	-0.526944	0.0199638	ENSG00000130544	0.773527	0.0343617	ENSG00000178078	-1.26097	0.000430116
				ENSG00000076108	-0.586337	0.0050076	ENSG00000186184	0.63423	0.00483313	ENSG00000104408	-0.790205	0.00348195				ENSG00000005100	-0.524787	0.0481173	ENSG00000102804	0.772427	0.0186195	ENSG00000100911	-1.26036	0.0002974
				ENSG00000163930	-0.582816	0.00620704	ENSG00000177565	0.634105	0.0020791	ENSG00000160959	-0.789494	0.00329942				ENSG00000196199	-0.52352	0.0109416	ENSG00000108384	0.772106	0.0124405	ENSG00000169692	-1.25787	0.00132508
				ENSG00000103994	-0.582789	0.0177955	ENSG00000074695	0.632038	0.0109438	ENSG00000185485	-0.789072	0.0475309				ENSG00000136930	-0.522186	0.0351004	ENSG00000101493	0.771763	0.031632	ENSG00000108604	-1.25542	0.00208572
				ENSG00000115816	-0.582153	0.0264398	ENSG00000168214	0.631919	0.0118782	ENSG00000110801	-0.788753	0.0156361				ENSG00000145592	-0.518823	0.0442906	ENSG00000064393	0.768188	0.00200919	ENSG00000141756	-1.25309	5.69329e-05
				ENSG00000125977	-0.581734	0.00871899	ENSG00000125249	0.631692	0.0241499	ENSG00000131876	-0.788707	0.00427258				ENSG00000204256	-0.513365	0.0199839	ENSG00000189403	0.767583	0.000254775	ENSG00000176658	-1.25248	0.0019516
				ENSG00000130717	-0.579735	0.0433918	ENSG00000127022	0.631609	0.0150224	ENSG00000168439	-0.788342	0.00638413				ENSG00000136875	-0.511444	0.029836	ENSG00000163625	0.767529	0.00282606	ENSG00000149428	-1.25077	7.81717e-05
				ENSG00000110074	-0.576247	0.0178407	ENSG00000153214	0.631575	0.0485901	ENSG00000185803	-0.786372	0.00172001				ENSG00000035141	-0.510162	0.0197225	ENSG00000116001	0.767257	0.00173397	ENSG00000034510	-1.2498	0.000236465
				ENSG00000182872	-0.57525	0.00415966	ENSG00000108256	0.631403	0.00282844	ENSG00000174851	-0.784194	0.0383059				ENSG00000144283	-0.505727	0.037342	ENSG00000151353	0.766846	0.000810191	ENSG00000173457	-1.24801	7.25315e-06
				ENSG00000100354	-0.574915	0.035714	ENSG00000134153	0.631093	0.0348502	ENSG00000100983	-0.783214	0.00607051				ENSG00000173674	-0.504784	0.00701686	ENSG00000152193	0.766717	0.0336226	ENSG00000115762	-1.24544	3.47797e-10
				ENSG00000131475	-0.57458	0.000393473	ENSG00000097007	0.629833	0.0099769	ENSG00000113407	-0.782589	0.0011963				ENSG00000118482	-0.502287	0.00899577	ENSG00000166532	0.765889	0.000168067	ENSG00000159840	-1.24303	0.000236909
				ENSG00000128829	-0.574246	0.0171015	ENSG00000165898	0.629465	0.046965	ENSG00000116830	-0.780799	0.0126739				ENSG00000135931	-0.501022	0.0241732	ENSG00000142396	0.765519	0.0293969	ENSG00000177189	-1.2425	0.00242414
				ENSG00000148291	-0.572592	0.0419975	ENSG00000117335	0.627296	0.00892024	ENSG00000115652	-0.779619	0.00989144				ENSG00000170584	-0.496609	0.0391291	ENSG00000111276	0.7648	0.00438585	ENSG00000105281	-1.24227	0.000420678
				ENSG00000099800	-0.572558	0.0348753	ENSG00000102038	0.627235	0.00221703	ENSG00000027847	-0.778906	0.0101497				ENSG00000092203	-0.4915	0.0140701	ENSG00000187109	0.764433	7.35915e-05	ENSG00000125970	-1.23835	0.000517138
				ENSG00000100241	-0.572223	0.0303192	ENSG00000101193	0.625468	0.0393679	ENSG00000156374	-0.778805	0.0142593				ENSG00000169762	-0.488062	0.033391	ENSG00000162627	0.764216	0.0130195	ENSG00000116030	-1.23819	1.10308e-05
				ENSG00000156502	-0.57119	0.0253698	ENSG00000143398	0.624448	0.0093085	ENSG00000185043	-0.778772	0.0400315				ENSG00000204713	-0.486318	0.0389286	ENSG00000162384	0.763706	4.28935e-05	ENSG00000170296	-1.23704	0.00210149
				ENSG00000147874	-0.569453	0.0146448	ENSG00000158290	0.623943	0.000682494	ENSG00000099381	-0.778593	0.000379111				ENSG00000119203	-0.485158	0.0160718	ENSG00000119684	0.763492	0.00893214	ENSG00000166794	-1.23655	0.0232595
				ENSG00000165502	-0.56845	0.00369003	ENSG00000165288	0.623343	0.00781558	ENSG00000129932	-0.778452	0.0268345				ENSG00000196363	-0.480724	0.00679813	ENSG00000133111	0.763072	0.0218457	ENSG00000152684	-1.23641	1.77072e-06
				ENSG00000104517	-0.566436	0.0381378	ENSG00000102606	0.622827	0.015343	ENSG00000128185	-0.778414	0.0319756				ENSG00000085511	-0.47471	0.044412	ENSG00000196470	0.762865	0.000574862	ENSG00000110628	-1.23565	0.0117539
				ENSG00000078177	-0.565417	0.030806	ENSG00000107951	0.622391	0.00596709	ENSG00000111203	-0.778143	0.0359264				ENSG00000169398	-0.472787	0.0305944	ENSG00000137504	0.762169	0.0270929	ENSG00000131435	-1.23546	0.00825381
				ENSG00000182670	-0.561891	0.0424932	ENSG00000065427	0.621913	0.00823266	ENSG00000157916	-0.774653	0.0150198				ENSG00000122674	-0.470666	0.0215545	ENSG00000168101	0.761171	0.00525934	ENSG00000179218	-1.2344	0.000104831
				ENSG00000142687	-0.561276	0.0433918	ENSG00000135677	0.621692	0.0115729	ENSG00000164048	-0.774491	0.00181017				ENSG00000182872	-0.467402	0.0319138	ENSG00000116128	0.76012	0.0114814	ENSG00000132254	-1.23247	4.53053e-05
				ENSG00000239900	-0.555006	0.0241656	ENSG00000054983	0.620584	0.0143479	ENSG00000127989	-0.774413	0.0247447				ENSG00000082458	-0.464826	0.0433099	ENSG00000115904	0.760112	0.0012276	ENSG00000177663	-1.23213	0.00048761
				ENSG00000103540	-0.55461	0.0431931	ENSG00000100201	0.62051	0.00031938	ENSG00000128191	-0.772072	0.027642				ENSG00000185787	-0.463333	0.0215898	ENSG00000185278	0.7601	0.00603956	ENSG00000163874	-1.2297	0.0306923
				ENSG00000161203	-0.553664	0.0231007	ENSG00000260539	0.620274	0.0202398	ENSG00000065328	-0.770025	0.0166637				ENSG00000033867	-0.460016	0.0424908	ENSG00000089063	0.759479	0.00161313	ENSG00000197122	-1.22862	0.00298149
				ENSG00000005339	-0.551389	0.0290129	ENSG00000136897	0.619931	0.0306304	ENSG00000136731	-0.76954	0.0148264				ENSG00000168522	-0.458126	0.00856144	ENSG00000253352	0.756695	4.1945e-06	ENSG00000196588	-1.2278	9.69763e-06
				ENSG00000126883	-0.550668	0.00176929	ENSG00000181450	0.619705	0.0238512	ENSG00000265241	-0.769208	0.000532784				ENSG00000099341	-0.454913	0.0262106	ENSG00000114544	0.756592	0.00329502	ENSG00000076944	-1.22779	0.0485326
				ENSG00000175029	-0.549415	0.0282026	ENSG00000148498	0.618973	0.0291726	ENSG00000110917	-0.767131	0.00643736				ENSG00000130227	-0.454893	0.03884	ENSG00000111266	0.755603	0.0146956	ENSG00000106367	-1.22752	0.00312859
				ENSG00000124562	-0.549114	0.00215539	ENSG00000105656	0.618909	0.0213236	ENSG00000229833	-0.765894	0.0126352				ENSG00000078140	-0.452728	0.00926798	ENSG00000197056	0.754764	0.0144113	ENSG00000106537	-1.22528	0.0250152
				ENSG00000165916	-0.547422	0.0498573	ENSG00000115944	0.618421	0.00193234	ENSG00000175550	-0.765585	0.01677				ENSG00000105176	-0.450084	0.00443317	ENSG00000166965	0.753616	0.00817662	ENSG00000130635	-1.22313	0.0398136
				ENSG00000213160	-0.547366	0.00950553	ENSG00000197157	0.617643	0.00285085	ENSG00000064961	-0.764754	0.0396767				ENSG00000221983	-0.442796	0.0449778	ENSG00000100575	0.753377	0.0148009	ENSG00000064601	-1.22288	0.0023669
				ENSG00000204209	-0.547268	0.0370853	ENSG00000129460	0.617125	0.00892297	ENSG00000198466	-0.76456	0.00288957				ENSG00000116857	-0.433895	0.0439784	ENSG00000168014	0.752072	0.0188983	ENSG00000096384	-1.22265	1.59635e-12
				ENSG00000122687	-0.543568	0.0322783	ENSG00000177733	0.616281	0.00446367	ENSG00000131446	-0.763996	0.00415492				ENSG00000113712	-0.433482	0.0469794	ENSG00000198837	0.751907	0.012312	ENSG00000048392	-1.22146	3.80529e-06
				ENSG00000132694	-0.541858	0.0274425	ENSG00000177239	0.615531	0.013641	ENSG00000140365	-0.763844	0.0157322				ENSG00000198015	-0.41024	0.0206873	ENSG00000118922	0.74968	0.0124694	ENSG00000168040	-1.21981	2.72264e-06
				ENSG00000054611	-0.540076	0.0458906	ENSG00000089053	0.614517	0.00545946	ENSG00000116560	-0.763619	0.0238556				ENSG00000131475	-0.390373	0.0442906	ENSG00000168795	0.748163	0.00184263	ENSG00000198682	-1.21915	0.0260747
				ENSG00000143190	-0.539385	0.0334544	ENSG00000185246	0.614215	0.0143479	ENSG00000140941	-0.763101	0.000539632				ENSG00000013374	-0.381939	0.0229101	ENSG00000175548	0.747936	0.012677	ENSG00000244486	-1.21804	0.0133547
				ENSG00000031823	-0.537574	0.0191049	ENSG00000120333	0.613895	0.028842	ENSG00000100749	-0.762449	0.0036663				ENSG00000134644	-0.364141	0.0193966	ENSG00000140320	0.74693	0.0039698	ENSG00000163933	-1.21722	0.000610996
				ENSG00000135870	-0.534857	0.0272369	ENSG00000001084	0.613075	0.0214537	ENSG00000037474	-0.759751	0.000382108				ENSG00000125107	-0.343536	0.00867899	ENSG00000198815	0.746897	0.001683	ENSG00000172239	-1.2171	1.9173e-05
				ENSG00000159352	-0.53381	0.00250517	ENSG00000090372	0.612897	0.0122182	ENSG00000119004	-0.7564	0.0239933							ENSG00000104969	0.746748	0.00175207	ENSG00000106080	-1.2148	0.000843697
				ENSG00000125656	-0.532094	0.0116452	ENSG00000136156	0.612007	0.01095	ENSG00000227500	-0.753948	0.00895147							ENSG00000099991	0.746631	0.00170313	ENSG00000103145	-1.21454	0.00448117
				ENSG00000117523	-0.530152	0.0254815	ENSG00000166889	0.611561	0.0403276	ENSG00000105429	-0.753717	0.0379446							ENSG00000139436	0.746603	0.011865	ENSG00000213397	-1.2145	0.0141224
				ENSG00000182220	-0.530027	0.0296352	ENSG00000117614	0.611227	0.0132968	ENSG00000149782	-0.75074	0.0114698							ENSG00000181827	0.746469	0.0450856	ENSG00000075618	-1.21393	9.8879e-05
				ENSG00000120705	-0.528601	0.0447723	ENSG00000178913	0.611225	0.00128747	ENSG00000160563	-0.7503	0.0311767							ENSG00000186106	0.746431	0.0234325	ENSG00000160908	-1.21234	0.01138
				ENSG00000146909	-0.528276	0.0370853	ENSG00000164244	0.609658	0.0155239	ENSG00000141858	-0.750293	0.00879188							ENSG00000132912	0.746295	0.00564025	ENSG00000214087	-1.2111	0.00438585
				ENSG00000130811	-0.527052	0.0176466	ENSG00000132383	0.607798	0.0224131	ENSG00000029363	-0.750148	0.00288531							ENSG00000164985	0.74557	0.0202059	ENSG00000109790	-1.21003	0.00244389
				ENSG00000130165	-0.526422	0.0443302	ENSG00000139163	0.607137	0.0297392	ENSG00000122406	-0.749351	0.000255133							ENSG00000143149	0.745436	0.000919922	ENSG00000165886	-1.20732	0.000237796
				ENSG00000129071	-0.524698	0.016899	ENSG00000102054	0.605028	0.000948713	ENSG00000128731	-0.748596	0.00759497							ENSG00000115866	0.745134	0.02265	ENSG00000137496	-1.20514	0.00617226
				ENSG00000163938	-0.523742	0.0457757	ENSG00000090621	0.603819	0.0190612	ENSG00000162063	-0.747142	0.0378581							ENSG00000001497	0.743976	0.00012816	ENSG00000075624	-1.20287	0.0356247
				ENSG00000146574	-0.522133	0.0468213	ENSG00000143384	0.603473	0.0292985	ENSG00000129347	-0.746368	0.000212097							ENSG00000168214	0.74263	0.00147667	ENSG00000142669	-1.20277	0.00299413
				ENSG00000119318	-0.521249	0.0131177	ENSG00000080815	0.603292	0.0156361	ENSG00000137710	-0.746245	0.0144805							ENSG00000162437	0.741802	0.0249703	ENSG00000062716	-1.20232	0.000244392
				ENSG00000074657	-0.520305	0.0330276	ENSG00000143363	0.601388	0.0399381	ENSG00000009954	-0.745897	0.000683307							ENSG00000113810	0.741609	0.00141535	ENSG00000185624	-1.19721	2.71458e-05
				ENSG00000156411	-0.518159	0.0318277	ENSG00000124226	0.601104	0.00603623	ENSG00000100124	-0.744481	0.00758552							ENSG00000174579	0.741162	0.00158355	ENSG00000135679	-1.19716	7.51666e-05
				ENSG00000126934	-0.516817	0.0254815	ENSG00000166224	0.600947	0.00719807	ENSG00000082146	-0.743802	0.013198							ENSG00000073969	0.740203	0.0311405	ENSG00000226532	-1.19436	0.00484241
				ENSG00000089248	-0.5163	0.0484969	ENSG00000085872	0.5983	0.00605128	ENSG00000165280	-0.741347	0.000429262							ENSG00000182963	0.740121	8.51968e-05	ENSG00000153395	-1.19329	0.00607675
				ENSG00000173812	-0.512954	0.0257857	ENSG00000146066	0.597473	0.0346176	ENSG00000143970	-0.740993	0.00989144							ENSG00000118689	0.739771	0.0300217	ENSG00000023909	-1.19189	0.0107289
				ENSG00000183431	-0.509417	0.00314471	ENSG00000108406	0.597397	0.0272015	ENSG00000224877	-0.740281	0.00705041							ENSG00000147454	0.738154	0.0221125	ENSG00000205352	-1.19163	0.000115849
				ENSG00000099341	-0.507063	0.00965067	ENSG00000008282	0.593535	0.0318406	ENSG00000101189	-0.739525	0.0158194							ENSG00000101138	0.73625	0.00139246	ENSG00000185298	-1.19126	1.52126e-05
				ENSG00000148300	-0.503465	0.0212741	ENSG00000112697	0.592996	0.0103434	ENSG00000136868	-0.738361	0.0249406							ENSG00000174442	0.735892	0.000508257	ENSG00000180185	-1.19086	0.00143708
				ENSG00000119707	-0.502631	0.0107809	ENSG00000196655	0.592607	0.0129922	ENSG00000075218	-0.738313	0.0471585							ENSG00000133606	0.735646	0.015084	ENSG00000109113	-1.18861	8.08013e-08
				ENSG00000166847	-0.496096	0.04598	ENSG00000253352	0.590011	0.00106003	ENSG00000175756	-0.738157	0.0159695							ENSG00000153094	0.735227	0.0459203	ENSG00000175416	-1.18755	0.00326666
				ENSG00000151461	-0.488823	0.044112	ENSG00000177728	0.589961	0.00497551	ENSG00000136856	-0.736904	0.0410049							ENSG00000138029	0.735096	0.00767926	ENSG00000175582	-1.18365	2.18918e-09
				ENSG00000162521	-0.488607	0.000199364	ENSG00000103591	0.589848	0.017434	ENSG00000175854	-0.736884	0.0497056							ENSG00000113595	0.734732	0.0275743	ENSG00000251664	-1.18267	0.000566104
				ENSG00000127804	-0.487196	0.0292042	ENSG00000138085	0.589186	0.0492681	ENSG00000141985	-0.736443	0.00830048							ENSG00000106133	0.734363	0.024826	ENSG00000204498	-1.18243	0.011469
				ENSG00000101150	-0.481893	0.04961	ENSG00000119041	0.589005	0.0339037	ENSG00000214717	-0.735952	0.0111224							ENSG00000128951	0.731904	0.00255582	ENSG00000187840	-1.18194	0.0309545
				ENSG00000087269	-0.478999	0.0171015	ENSG00000147905	0.588051	0.0462559	ENSG00000136877	-0.734431	0.0326801							ENSG00000165898	0.731584	0.0139011	ENSG00000105612	-1.1801	0.00201464
				ENSG00000146540	-0.478674	0.0273638	ENSG00000164253	0.587951	0.0185737	ENSG00000136213	-0.73348	0.0421951							ENSG00000100897	0.730275	0.0025385	ENSG00000130402	-1.1789	2.53004e-07
				ENSG00000113387	-0.474083	0.0415051	ENSG00000164754	0.584285	0.0354357	ENSG00000167985	-0.731824	0.0440096							ENSG00000205208	0.728746	0.0346656	ENSG00000254986	-1.17724	0.00894731
				ENSG00000169398	-0.473605	0.0309398	ENSG00000173273	0.583646	0.0199976	ENSG00000144043	-0.731598	0.0400315							ENSG00000197928	0.728274	0.00576599	ENSG00000136717	-1.17711	0.0247675
				ENSG00000188976	-0.467305	0.0497481	ENSG00000178234	0.58293	0.0192206	ENSG00000165684	-0.731049	0.0112242							ENSG00000105879	0.727349	0.00165497	ENSG00000177469	-1.17669	0.0387806
				ENSG00000132155	-0.466542	0.0460576	ENSG00000112294	0.581599	0.0466662	ENSG00000110074	-0.730487	0.00312751							ENSG00000143740	0.727252	0.00957251	ENSG00000087088	-1.17391	0.0405949
				ENSG00000204256	-0.466384	0.0380446	ENSG00000116906	0.580631	0.0374735	ENSG00000123908	-0.728838	0.00405397							ENSG00000123268	0.727228	0.0235254	ENSG00000175854	-1.17278	0.000337842
				ENSG00000123200	-0.462874	0.0254815	ENSG00000167257	0.579933	0.0143805	ENSG00000117395	-0.727543	0.017434							ENSG00000165704	0.727065	0.0466864	ENSG00000259429	-1.17239	0.0070334
				ENSG00000119203	-0.458756	0.0135278	ENSG00000164631	0.579873	0.0240318	ENSG00000147439	-0.727487	0.0377033							ENSG00000241127	0.72686	0.0190006	ENSG00000108828	-1.17184	4.88697e-10
				ENSG00000134748	-0.458106	0.00369931	ENSG00000214113	0.579824	0.0140692	ENSG00000113456	-0.72549	0.00890796							ENSG00000075188	0.726517	0.0116714	ENSG00000142949	-1.17177	0.000158578
				ENSG00000106263	-0.45407	0.0468213	ENSG00000123607	0.579694	0.0305095	ENSG00000135624	-0.725273	0.00436567							ENSG00000148187	0.72636	0.028722	ENSG00000134058	-1.17106	0.0026523
				ENSG00000165209	-0.451963	0.035314	ENSG00000118518	0.57885	0.00463715	ENSG00000125503	-0.724589	0.00933969							ENSG00000160679	0.725737	5.69329e-05	ENSG00000016391	-1.17105	0.0151152
				ENSG00000100348	-0.449808	0.0330746	ENSG00000107341	0.57836	0.000148888	ENSG00000173457	-0.724274	0.0240404							ENSG00000116560	0.725379	0.0274755	ENSG00000074842	-1.16996	3.41678e-06
				ENSG00000078142	-0.441604	0.0453166	ENSG00000111726	0.577171	0.00811627	ENSG00000165916	-0.7216	0.00553285							ENSG00000168813	0.724943	0.000105251	ENSG00000087074	-1.168	0.00146528
				ENSG00000183020	-0.433506	0.0360957	ENSG00000197601	0.576815	0.00623644	ENSG00000179886	-0.720586	0.0413403							ENSG00000083290	0.721546	0.045645	ENSG00000105245	-1.16761	2.56045e-05
				ENSG00000163811	-0.431073	0.0460576	ENSG00000153015	0.5766	0.0154276	ENSG00000188227	-0.720459	0.0247226							ENSG00000138796	0.721532	0.00603801	ENSG00000196937	-1.16479	0.0021438
				ENSG00000162613	-0.430657	0.0284205	ENSG00000116752	0.576319	0.0135435	ENSG00000239382	-0.7203	0.0390354							ENSG00000141030	0.721485	0.00673587	ENSG00000070404	-1.16478	0.0147928
				ENSG00000100813	-0.42094	0.0371235	ENSG00000144560	0.576001	0.00983783	ENSG00000101361	-0.716831	0.00187627							ENSG00000065243	0.718982	0.0141419	ENSG00000130517	-1.15915	0.0330219
				ENSG00000100380	-0.419018	0.0386202	ENSG00000130414	0.573405	0.00462162	ENSG00000142546	-0.716581	0.0101158							ENSG00000122970	0.717084	0.0398876	ENSG00000227671	-1.1559	0.0192704
				ENSG00000111642	-0.418955	0.0287228	ENSG00000205302	0.573179	0.0339037	ENSG00000158156	-0.714505	0.0219772							ENSG00000063601	0.71702	0.00706998	ENSG00000111229	-1.15158	0.000103555
				ENSG00000159692	-0.41429	0.0336522	ENSG00000148985	0.571559	0.0239976	ENSG00000086200	-0.714208	0.0134128							ENSG00000115875	0.716258	0.00541191	ENSG00000188706	-1.15022	1.62555e-05
				ENSG00000035141	-0.406831	0.0416591	ENSG00000173889	0.570771	0.0341258	ENSG00000109016	-0.712461	0.0195471							ENSG00000117697	0.715991	0.000186198	ENSG00000102172	-1.14918	0.000434564
				ENSG00000130935	-0.388272	0.042148	ENSG00000126012	0.570668	0.000725902	ENSG00000131351	-0.711911	0.00284501							ENSG00000174652	0.715838	0.0269972	ENSG00000112078	-1.14793	0.000254775
				ENSG00000134644	-0.330144	0.0389409	ENSG00000145919	0.570491	0.00906965	ENSG00000117676	-0.711426	0.0155322							ENSG00000138032	0.715782	0.00133056	ENSG00000100028	-1.14773	4.30233e-07
							ENSG00000036549	0.570488	0.0155344	ENSG00000101294	-0.711316	0.0399932							ENSG00000235453	0.71557	0.0392973	ENSG00000125901	-1.146	0.00173865
							ENSG00000066651	0.570378	0.0180211	ENSG00000100591	-0.71065	0.0199353							ENSG00000170631	0.715307	0.0442426	ENSG00000092199	-1.14481	6.48308e-12
							ENSG00000146083	0.570284	0.0111167	ENSG00000133789	-0.709691	0.0343596							ENSG00000135999	0.714796	0.0382074	ENSG00000157916	-1.14374	5.06251e-05
							ENSG00000100614	0.569359	0.0231933	ENSG00000178951	-0.707517	0.041381							ENSG00000197121	0.714395	0.0387806	ENSG00000067182	-1.14319	1.01739e-07
							ENSG00000138363	0.569273	0.0196481	ENSG00000037637	-0.707447	0.0311687							ENSG00000160783	0.714225	0.0472293	ENSG00000133789	-1.14237	0.000195003
							ENSG00000144029	0.569099	0.0259069	ENSG00000203760	-0.705559	0.0486103							ENSG00000147130	0.714185	5.84686e-05	ENSG00000198324	-1.14199	0.00075174
							ENSG00000163785	0.567988	0.0205372	ENSG00000139719	-0.705336	0.0137063							ENSG00000186625	0.71329	0.024826	ENSG00000069956	-1.14034	3.89113e-07
							ENSG00000158195	0.56567	0.0406686	ENSG00000172239	-0.705036	0.0414683							ENSG00000138036	0.712426	0.00328366	ENSG00000175115	-1.13979	0.00129662
							ENSG00000121274	0.56484	0.0237074	ENSG00000117862	-0.70489	0.00251972							ENSG00000130584	0.71222	0.0165411	ENSG00000031698	-1.13866	1.13383e-07
							ENSG00000119396	0.563162	0.0157728	ENSG00000122566	-0.704159	0.00254183							ENSG00000077549	0.712131	7.38878e-07	ENSG00000156671	-1.13754	0.00075815
							ENSG00000175387	0.562526	0.0123039	ENSG00000033011	-0.703788	0.0398673							ENSG00000143776	0.711183	0.0407803	ENSG00000172890	-1.13527	9.59659e-05
							ENSG00000105323	0.562099	0.00278614	ENSG00000147400	-0.703727	0.0355345							ENSG00000161981	0.710193	0.0370223	ENSG00000178464	-1.13525	0.0195705
							ENSG00000185122	0.56093	0.0164461	ENSG00000110619	-0.702118	0.0443441							ENSG00000177613	0.709854	0.0139362	ENSG00000139514	-1.12914	0.0180444
							ENSG00000089094	0.560595	0.0145577	ENSG00000095002	-0.701401	0.0462332							ENSG00000146918	0.70881	0.0102915	ENSG00000144591	-1.12874	0.0138636
							ENSG00000001497	0.560035	0.0036387	ENSG00000182378	-0.701082	0.0226972							ENSG00000177733	0.708551	0.000499568	ENSG00000186716	-1.11785	0.00102899
							ENSG00000089289	0.559968	0.0176954	ENSG00000165209	-0.700473	0.000345235							ENSG00000146066	0.708425	0.00558196	ENSG00000037241	-1.11629	2.91616e-07
							ENSG00000105393	0.559132	0.000123324	ENSG00000144381	-0.699809	0.0111167							ENSG00000034713	0.706922	0.00613683	ENSG00000143570	-1.11605	2.46203e-08
							ENSG00000109180	0.5577	0.00719807	ENSG00000196199	-0.699493	0.000359726							ENSG00000135597	0.70674	0.00118833	ENSG00000143067	-1.11242	0.000853867
							ENSG00000179010	0.557687	0.0087412	ENSG00000173852	-0.698652	0.0368551							ENSG00000137337	0.705085	7.94374e-05	ENSG00000050405	-1.11037	0.0304682
							ENSG00000077147	0.557605	0.0230452	ENSG00000166913	-0.698502	0.00119802							ENSG00000144357	0.704409	0.0444172	ENSG00000131446	-1.10977	3.8164e-06
							ENSG00000091009	0.556995	0.00719807	ENSG00000156853	-0.697333	0.00827632							ENSG00000125952	0.703959	2.10441e-05	ENSG00000125449	-1.10891	0.00865434
							ENSG00000188895	0.556923	0.000511579	ENSG00000120992	-0.696207	0.0218376							ENSG00000104472	0.703805	0.0142134	ENSG00000171943	-1.10806	0.000178481
							ENSG00000089063	0.555385	0.0417196	ENSG00000223496	-0.694386	0.000225677							ENSG00000106399	0.703209	0.0363761	ENSG00000008300	-1.1068	0.0185968
							ENSG00000133704	0.555171	0.0292335	ENSG00000257727	-0.693273	0.0106881							ENSG00000125356	0.702463	0.00210596	ENSG00000198874	-1.10672	4.19074e-05
							ENSG00000164144	0.555058	0.0192669	ENSG00000198954	-0.692463	0.0197123							ENSG00000104427	0.701905	0.0343617	ENSG00000160191	-1.10482	0.00867112
							ENSG00000130638	0.554677	0.00201694	ENSG00000078246	-0.690649	0.00114454							ENSG00000182628	0.701827	0.000449891	ENSG00000089597	-1.10323	0.000407927
							ENSG00000124193	0.552075	0.0323925	ENSG00000160570	-0.69014	0.0187675							ENSG00000145041	0.701776	0.0201341	ENSG00000196411	-1.10242	0.00495514
							ENSG00000142453	0.550115	0.00414099	ENSG00000176261	-0.689265	0.0360247							ENSG00000181666	0.701516	0.024201	ENSG00000183696	-1.10219	0.0200923
							ENSG00000153046	0.549981	0.0414828	ENSG00000151465	-0.687874	0.0277076							ENSG00000112531	0.701384	0.0291067	ENSG00000115234	-1.10177	1.13547e-05
							ENSG00000124356	0.547745	0.0224085	ENSG00000239306	-0.686702	0.0250263							ENSG00000164087	0.701179	0.0221125	ENSG00000103152	-1.0968	2.86518e-06
							ENSG00000158604	0.54717	0.0221413	ENSG00000187741	-0.686689	0.0251961							ENSG00000214367	0.700924	0.0201006	ENSG00000141985	-1.09535	1.1333e-05
							ENSG00000148399	0.546387	0.0377705	ENSG00000148291	-0.686238	0.0313066							ENSG00000136925	0.699855	0.0278099	ENSG00000141524	-1.09264	0.0235364
							ENSG00000100603	0.54421	0.00508827	ENSG00000142541	-0.685726	0.0171909							ENSG00000120616	0.699493	0.00405405	ENSG00000002834	-1.09254	0.00440161
							ENSG00000121892	0.543039	0.00571292	ENSG00000178567	-0.681846	0.0443441							ENSG00000104852	0.699011	0.011825	ENSG00000006118	-1.09244	1.72174e-05
							ENSG00000145495	0.542525	0.00208966	ENSG00000146574	-0.681656	0.00884569							ENSG00000185619	0.698822	0.0221378	ENSG00000068323	-1.09101	0.0127323
							ENSG00000100441	0.541233	0.0381383	ENSG00000103363	-0.679871	0.0387937							ENSG00000143799	0.698365	0.00165497	ENSG00000105723	-1.09095	0.000201799
							ENSG00000167977	0.537373	0.0443441	ENSG00000180822	-0.679525	0.0332934							ENSG00000135541	0.69815	0.0329023	ENSG00000140941	-1.08886	1.52787e-08
							ENSG00000103502	0.536829	0.0290664	ENSG00000185222	-0.674914	0.0189954							ENSG00000274211	0.697549	0.00225216	ENSG00000110047	-1.08742	3.53307e-05
							ENSG00000100403	0.535851	0.0400315	ENSG00000170471	-0.672238	0.000296356							ENSG00000134852	0.697486	0.0023826	ENSG00000099849	-1.0865	0.0144374
							ENSG00000117174	0.534973	0.0357774	ENSG00000177674	-0.672088	0.0234173							ENSG00000122550	0.695366	0.0429331	ENSG00000126524	-1.08521	0.0311405
							ENSG00000120656	0.533546	0.046626	ENSG00000132780	-0.67151	0.0032799							ENSG00000176208	0.695027	0.0470944	ENSG00000116260	-1.08513	0.00117838
							ENSG00000129084	0.529708	0.00124316	ENSG00000090432	-0.671135	0.0327017							ENSG00000177463	0.694678	0.0011407	ENSG00000233276	-1.08502	0.000566104
							ENSG00000166233	0.528854	0.00392552	ENSG00000160075	-0.669072	0.000552568							ENSG00000078070	0.694602	0.0194955	ENSG00000108479	-1.08492	0.0314141
							ENSG00000102921	0.527227	0.00285667	ENSG00000124659	-0.664805	0.0123555							ENSG00000170275	0.694115	0.00298149	ENSG00000180891	-1.08477	0.00503102
							ENSG00000115211	0.526938	0.0303747	ENSG00000198887	-0.664598	0.0271273							ENSG00000198961	0.693897	0.00109256	ENSG00000173812	-1.08475	8.13762e-09
							ENSG00000115484	0.524371	0.0268773	ENSG00000087191	-0.664205	0.00789144							ENSG00000171681	0.693795	0.00828336	ENSG00000100139	-1.08325	0.00330381
							ENSG00000163875	0.524169	0.0155239	ENSG00000256269	-0.663262	0.00166212							ENSG00000085382	0.693319	0.0287615	ENSG00000148411	-1.08317	0.00585806
							ENSG00000114520	0.522457	0.0166143	ENSG00000100632	-0.659124	0.0342889							ENSG00000155111	0.692817	0.0260677	ENSG00000023697	-1.08308	0.00314609
							ENSG00000131507	0.520469	0.0093862	ENSG00000107371	-0.654885	0.00811627							ENSG00000143514	0.692641	0.0124694	ENSG00000197958	-1.08138	2.97048e-06
							ENSG00000100811	0.518875	0.000757331	ENSG00000125482	-0.654344	0.00681409							ENSG00000123219	0.69255	0.0462652	ENSG00000117676	-1.08092	4.82341e-05
							ENSG00000134852	0.518077	0.0451992	ENSG00000197982	-0.6502	0.036779							ENSG00000126705	0.692536	0.0290041	ENSG00000172830	-1.08046	0.00858506
							ENSG00000056586	0.517902	0.0169943	ENSG00000096080	-0.649911	0.0112942							ENSG00000090905	0.692078	0.00585777	ENSG00000100364	-1.0802	0.0297483
							ENSG00000111605	0.51788	0.0150198	ENSG00000136270	-0.649855	0.0358444							ENSG00000132604	0.691402	6.33751e-05	ENSG00000049541	-1.07929	0.0130265
							ENSG00000162604	0.517232	0.00229481	ENSG00000102870	-0.649001	0.0411507							ENSG00000183648	0.689985	0.022406	ENSG00000108784	-1.07884	0.00332136
							ENSG00000124380	0.514938	0.0227034	ENSG00000126883	-0.648582	0.00041004							ENSG00000169446	0.689712	0.00150578	ENSG00000060491	-1.0781	0.00204652
							ENSG00000135341	0.514698	0.0247217	ENSG00000204209	-0.648441	0.0123531							ENSG00000155592	0.688799	0.0387806	ENSG00000033011	-1.07778	0.000369739
							ENSG00000100138	0.513504	0.00958309	ENSG00000132005	-0.647614	0.016784							ENSG00000197601	0.685349	0.000876248	ENSG00000184428	-1.07675	0.0237204
							ENSG00000140006	0.513327	0.0483641	ENSG00000270081	-0.6459	0.00312183							ENSG00000163348	0.684221	0.0304682	ENSG00000014216	-1.07591	0.00213219
							ENSG00000137876	0.510928	0.0471585	ENSG00000116898	-0.644937	0.0417196							ENSG00000074054	0.684142	0.0311544	ENSG00000148335	-1.07382	0.000160617
							ENSG00000197756	0.510355	0.019719	ENSG00000102030	-0.642883	0.0110164							ENSG00000038274	0.683056	0.0242208	ENSG00000214026	-1.07312	0.0201195
							ENSG00000124783	0.508691	0.00189694	ENSG00000151748	-0.640246	0.0366201							ENSG00000108349	0.682726	0.00231179	ENSG00000167397	-1.07243	8.30539e-06
							ENSG00000085719	0.507551	0.0229725	ENSG00000197958	-0.640094	0.0148996							ENSG00000166133	0.682564	0.0117055	ENSG00000169241	-1.07225	0.0151544
							ENSG00000198642	0.505861	0.0162907	ENSG00000094631	-0.639205	0.0335319							ENSG00000169660	0.681923	0.0438539	ENSG00000049860	-1.06949	0.000566701
							ENSG00000187446	0.501571	0.0237294	ENSG00000142330	-0.633798	0.0229725							ENSG00000264364	0.680481	0.0167075	ENSG00000105287	-1.06759	0.0286152
							ENSG00000205629	0.498775	0.0383496	ENSG00000113368	-0.633459	0.0306304							ENSG00000055917	0.680447	0.000259351	ENSG00000123684	-1.0666	0.0391927
							ENSG00000019995	0.497187	0.0315048	ENSG00000147874	-0.633266	0.00643736							ENSG00000151923	0.678757	0.00776108	ENSG00000123384	-1.06527	6.21112e-05
							ENSG00000158717	0.494343	0.0172129	ENSG00000197312	-0.63206	0.0328137							ENSG00000105662	0.678725	0.00291546	ENSG00000120690	-1.06423	0.01908
							ENSG00000115524	0.491506	3.9666e-05	ENSG00000146872	-0.626367	0.0135777							ENSG00000182287	0.677624	0.00941826	ENSG00000176531	-1.06176	0.0154358
							ENSG00000149823	0.490581	0.0305298	ENSG00000173674	-0.624524	0.000262145							ENSG00000164187	0.676885	0.0283171	ENSG00000161179	-1.06073	0.000269392
							ENSG00000110367	0.490573	0.00184153	ENSG00000122674	-0.622326	0.000678534							ENSG00000047932	0.676882	2.25356e-05	ENSG00000213676	-1.06012	0.00121568
							ENSG00000130024	0.489567	0.0376585	ENSG00000083635	-0.622296	0.0318135							ENSG00000178988	0.676447	1.55843e-06	ENSG00000147155	-1.05986	0.0355517
							ENSG00000012983	0.489075	0.0221413	ENSG00000029993	-0.621437	0.00536402							ENSG00000187741	0.675541	0.0434186	ENSG00000139645	-1.05638	0.000868873
							ENSG00000180228	0.48702	0.00861072	ENSG00000174444	-0.620436	0.0195188							ENSG00000120802	0.675216	0.00404361	ENSG00000087995	-1.05567	0.00109066
							ENSG00000107021	0.486016	0.0243663	ENSG00000104884	-0.62038	0.0440015							ENSG00000163597	0.675021	0.00685133	ENSG00000111252	-1.05467	0.0460678
							ENSG00000134014	0.48272	0.0497056	ENSG00000143977	-0.61714	0.0214537							ENSG00000081014	0.673831	0.0388319	ENSG00000204525	-1.05465	0.0186703
							ENSG00000090863	0.481444	0.041381	ENSG00000196387	-0.614689	0.0460433							ENSG00000117748	0.672928	0.0107289	ENSG00000067167	-1.05448	0.0035552
							ENSG00000011451	0.479713	0.0204181	ENSG00000106683	-0.609839	0.0313773							ENSG00000124222	0.672343	0.024857	ENSG00000089639	-1.0533	0.0058295
							ENSG00000154174	0.475968	0.0326195	ENSG00000168090	-0.609229	0.0126739							ENSG00000164828	0.6718	0.00596015	ENSG00000005238	-1.0526	0.00974582
							ENSG00000173575	0.474613	0.0348986	ENSG00000204310	-0.609161	0.0113223							ENSG00000166377	0.671328	0.0414624	ENSG00000153214	-1.05212	0.000206881
							ENSG00000145715	0.467631	0.0304648	ENSG00000105669	-0.608962	0.0337451							ENSG00000135823	0.671069	0.0112326	ENSG00000279528	-1.05159	0.0123776
							ENSG00000033867	0.467414	0.0315048	ENSG00000104957	-0.60709	0.033473							ENSG00000133740	0.670666	0.0200923	ENSG00000157259	-1.04952	0.00529377
							ENSG00000213246	0.464412	0.0156361	ENSG00000128602	-0.606382	0.0350898							ENSG00000115084	0.670532	0.0424916	ENSG00000186174	-1.04909	0.000393357
							ENSG00000204438	0.461717	0.042628	ENSG00000166471	-0.597787	0.0188485							ENSG00000169131	0.669475	0.0368405	ENSG00000184117	-1.04908	0.000132487
							ENSG00000198919	0.460476	0.0297392	ENSG00000035141	-0.594339	0.0027388							ENSG00000091640	0.669239	0.0183635	ENSG00000181588	-1.04748	0.00668682
							ENSG00000173473	0.456195	0.045844	ENSG00000031823	-0.593932	0.0113814							ENSG00000197323	0.667136	0.000918016	ENSG00000176014	-1.04681	0.0422372
							ENSG00000135108	0.455126	0.0209778	ENSG00000197771	-0.593657	0.0164923							ENSG00000137343	0.666923	0.0195686	ENSG00000227057	-1.045	0.000338345
							ENSG00000082213	0.453664	0.0471585	ENSG00000093183	-0.591571	0.00800058							ENSG00000168556	0.666627	0.0441346	ENSG00000198931	-1.04475	0.000615948
							ENSG00000143093	0.453167	0.0168036	ENSG00000007202	-0.59099	0.0445768							ENSG00000171262	0.666337	0.00219484	ENSG00000124225	-1.04472	0.0471202
							ENSG00000095787	0.440959	0.000773419	ENSG00000214114	-0.589146	0.0425967							ENSG00000177868	0.665405	0.0308519	ENSG00000108829	-1.04349	0.000165525
							ENSG00000168066	0.440351	0.0156361	ENSG00000182220	-0.588875	0.0113609							ENSG00000118217	0.665051	0.0392196	ENSG00000150403	-1.0423	0.00417117
							ENSG00000116288	0.438358	0.0148773	ENSG00000120705	-0.588561	0.0216322							ENSG00000120333	0.664523	0.0120522	ENSG00000147251	-1.04144	0.0460405
							ENSG00000166266	0.437754	0.0196981	ENSG00000173960	-0.588316	0.0139912							ENSG00000172766	0.664295	0.0173377	ENSG00000159210	-1.0408	0.000684918
							ENSG00000069329	0.437682	0.0403276	ENSG00000183431	-0.58712	0.000959941							ENSG00000189241	0.663523	0.0225393	ENSG00000128609	-1.03819	1.7615e-06
							ENSG00000151148	0.434244	0.0444783	ENSG00000099341	-0.583236	0.00227814							ENSG00000113269	0.663332	0.0141948	ENSG00000112977	-1.03806	0.000340083
							ENSG00000101266	0.428171	0.0280678	ENSG00000107779	-0.583196	0.0495812							ENSG00000179029	0.662865	0.0236994	ENSG00000042753	-1.03795	0.00279949
							ENSG00000065135	0.426028	0.0297392	ENSG00000099800	-0.580121	0.0280077							ENSG00000100211	0.662288	0.0258365	ENSG00000101084	-1.0355	3.32396e-08
							ENSG00000138660	0.424665	0.0444826	ENSG00000213160	-0.580088	0.00473115							ENSG00000116062	0.66216	0.00354775	ENSG00000181163	-1.03518	0.00300316
							ENSG00000131508	0.422075	0.0204692	ENSG00000116127	-0.578634	0.0167846							ENSG00000067445	0.660326	0.0493844	ENSG00000180340	-1.0332	0.0170794
							ENSG00000109536	0.421253	0.0423458	ENSG00000136448	-0.575294	0.0160754							ENSG00000068885	0.660153	0.0310623	ENSG00000182220	-1.0326	3.28615e-07
							ENSG00000121741	0.41542	0.0265713	ENSG00000115825	-0.573724	0.00102223							ENSG00000163104	0.660107	0.00115013	ENSG00000119314	-1.03205	0.0117055
							ENSG00000118482	0.395755	0.0416558	ENSG00000131475	-0.573603	0.000906357							ENSG00000163738	0.659254	0.047234	ENSG00000137275	-1.02768	0.0176529
							ENSG00000164944	0.388877	0.045844	ENSG00000133302	-0.570538	0.0372226							ENSG00000107672	0.658745	0.00438585	ENSG00000103381	-1.0266	0.0397143
							ENSG00000153130	0.384394	0.02364	ENSG00000175792	-0.56701	0.0342358							ENSG00000172046	0.65845	0.0252258	ENSG00000126247	-1.0264	0.00283664
							ENSG00000136100	0.380039	0.0137148	ENSG00000130695	-0.565518	0.0451779							ENSG00000111605	0.657517	0.0011165	ENSG00000136868	-1.02547	0.000376049
							ENSG00000082898	0.369283	0.0370424	ENSG00000122687	-0.564301	0.0253265							ENSG00000211456	0.657487	0.0310841	ENSG00000171824	-1.02517	1.81022e-05
							ENSG00000172466	0.357283	0.0164636	ENSG00000162377	-0.563999	0.0267262							ENSG00000112081	0.65719	0.0170482	ENSG00000130702	-1.02482	0.000782616
							ENSG00000153201	0.344004	0.0395595	ENSG00000070814	-0.561098	0.0142593							ENSG00000183354	0.657172	0.0133825	ENSG00000114395	-1.02341	0.00267554
							ENSG00000115694	0.291214	0.0495035	ENSG00000171467	-0.560435	0.00707276							ENSG00000169599	0.656854	0.0132481	ENSG00000142937	-1.02302	1.96124e-05
										ENSG00000136699	-0.559398	0.0314636							ENSG00000183309	0.655742	0.0260455	ENSG00000138794	-1.02226	0.0363977
										ENSG00000244045	-0.555958	0.0453236							ENSG00000185129	0.65365	0.0162947	ENSG00000082146	-1.02014	0.000144078
										ENSG00000126254	-0.554258	0.0383622							ENSG00000196290	0.653137	0.0174372	ENSG00000152767	-1.0201	0.0325241
										ENSG00000149308	-0.552406	0.0474296							ENSG00000155008	0.652135	0.0179358	ENSG00000117385	-1.01823	0.0142017
										ENSG00000188186	-0.549703	0.0271786							ENSG00000114742	0.651369	0.0138802	ENSG00000197324	-1.01752	0.0316607
										ENSG00000119203	-0.546202	0.00389497							ENSG00000085224	0.650603	0.00631908	ENSG00000116761	-1.01512	0.0199828
										ENSG00000168291	-0.543386	0.0216475							ENSG00000166086	0.650369	0.0358911	ENSG00000189306	-1.01502	0.00112768
										ENSG00000102974	-0.543321	0.0157693							ENSG00000163159	0.649115	0.00243205	ENSG00000131475	-1.01479	2.09804e-11
										ENSG00000089916	-0.539776	0.0117623							ENSG00000109606	0.648911	0.000780962	ENSG00000116649	-1.01417	0.0001489
										ENSG00000184207	-0.537458	0.032661							ENSG00000236287	0.648908	0.00023489	ENSG00000243646	-1.01403	0.0126153
										ENSG00000124562	-0.537235	0.00333098							ENSG00000198692	0.648005	0.0359447	ENSG00000155906	-1.01383	0.00781886
										ENSG00000239900	-0.532886	0.0364546							ENSG00000056050	0.647715	0.000519803	ENSG00000123353	-1.01321	0.000393953
										ENSG00000139218	-0.531594	0.0108379							ENSG00000177565	0.646468	0.00112985	ENSG00000092208	-1.0128	0.0021583
										ENSG00000205937	-0.528088	0.0152807							ENSG00000184863	0.646446	0.0110473	ENSG00000182774	-1.01217	3.38079e-06
										ENSG00000146909	-0.526907	0.0405624							ENSG00000085719	0.646333	0.00151225	ENSG00000084623	-1.01157	0.000127791
										ENSG00000168653	-0.526076	0.0226972							ENSG00000177042	0.645262	0.0430838	ENSG00000149541	-1.0115	0.00979611
										ENSG00000182774	-0.52371	0.0406062							ENSG00000103707	0.645143	0.0180916	ENSG00000162302	-1.00927	0.00136871
										ENSG00000111196	-0.523628	0.0414828							ENSG00000172954	0.645055	0.0134882	ENSG00000172071	-1.00824	0.00538427
										ENSG00000105447	-0.523352	0.0319756							ENSG00000181191	0.644887	0.0428286	ENSG00000148925	-1.00601	0.00304691
										ENSG00000175582	-0.523085	0.0320548							ENSG00000065029	0.644381	0.0200484	ENSG00000130779	-1.00484	0.0197071
										ENSG00000166734	-0.522006	0.0471585							ENSG00000163913	0.643619	0.0134267	ENSG00000124243	-1.00423	0.008883
										ENSG00000087087	-0.521243	0.0410142							ENSG00000204308	0.641406	0.036785	ENSG00000108091	-1.00096	0.000490157
										ENSG00000166619	-0.517383	0.0446364							ENSG00000132478	0.640687	0.042785	ENSG00000123240	-0.999851	0.0494436
										ENSG00000196821	-0.516643	0.0269506							ENSG00000102921	0.639043	9.36798e-05	ENSG00000099341	-0.998458	1.40586e-09
										ENSG00000125977	-0.514515	0.0222896							ENSG00000213639	0.638662	0.0486967	ENSG00000183684	-0.998398	0.0476333
										ENSG00000159692	-0.512209	0.00455034							ENSG00000146587	0.638614	0.0209999	ENSG00000076043	-0.996919	0.000171462
										ENSG00000257267	-0.512193	0.0297392							ENSG00000168958	0.637304	0.00523732	ENSG00000169902	-0.996642	0.00977355
										ENSG00000188976	-0.511067	0.0371461							ENSG00000197969	0.637289	0.0415117	ENSG00000111412	-0.995742	0.0268508
										ENSG00000159217	-0.508107	0.0281532							ENSG00000140525	0.635352	0.0414431	ENSG00000183955	-0.995083	0.0248437
										ENSG00000119335	-0.507918	0.0398963							ENSG00000073849	0.635117	0.0240203	ENSG00000135631	-0.993998	0.0189751
										ENSG00000196204	-0.502581	0.0432553							ENSG00000111445	0.632567	0.0207348	ENSG00000078237	-0.993843	0.0326119
										ENSG00000092203	-0.493882	0.0106028							ENSG00000048991	0.632262	0.0321267	ENSG00000142541	-0.991614	0.000128469
										ENSG00000166847	-0.493452	0.0424278							ENSG00000068024	0.632034	0.0449805	ENSG00000232533	-0.991175	0.0358911
										ENSG00000128928	-0.486823	0.0471585							ENSG00000132424	0.631682	0.0150602	ENSG00000254505	-0.991035	0.0184103
										ENSG00000079332	-0.481334	0.0208451							ENSG00000138459	0.63085	0.0321457	ENSG00000130589	-0.990983	0.00803703
										ENSG00000162521	-0.477942	0.000340174							ENSG00000170234	0.630433	0.022106	ENSG00000126456	-0.990019	0.000257093
										ENSG00000148308	-0.475872	0.0208451							ENSG00000170677	0.63026	0.0183653	ENSG00000046604	-0.989991	0.00108657
										ENSG00000149182	-0.47042	0.0443987							ENSG00000102900	0.629693	0.0192217	ENSG00000119777	-0.989785	0.000108186
										ENSG00000197579	-0.449104	0.0135435							ENSG00000132780	0.629621	0.00469772	ENSG00000182165	-0.98923	0.0165736
										ENSG00000182872	-0.441326	0.0379704							ENSG00000121486	0.629616	0.0275008	ENSG00000060138	-0.988604	0.00259386
										ENSG00000182963	-0.411517	0.0471585							ENSG00000105483	0.62912	0.018774	ENSG00000100221	-0.988553	2.60016e-05
										ENSG00000119596	-0.410352	0.0327831							ENSG00000164631	0.629075	0.0109875	ENSG00000169220	-0.98834	0.0257252
										ENSG00000153207	-0.403259	0.0357974							ENSG00000131115	0.627028	0.0406256	ENSG00000175213	-0.988177	0.00112401
										ENSG00000184007	-0.402856	0.0137169							ENSG00000186298	0.626867	0.0315909	ENSG00000103064	-0.987518	0.0385649
										ENSG00000108064	-0.40188	0.0326506							ENSG00000163872	0.626804	0.0235345	ENSG00000167797	-0.986874	0.0355431
										ENSG00000196363	-0.385968	0.0277107							ENSG00000104765	0.626327	0.0432292	ENSG00000150991	-0.98662	0.000128469
										ENSG00000078140	-0.385262	0.0257989							ENSG00000156482	0.623857	0.00676613	ENSG00000143575	-0.986007	0.00277968
																			ENSG00000148985	0.623343	0.0168811	ENSG00000197785	-0.985348	5.40233e-05
																			ENSG00000180917	0.622627	0.00972992	ENSG00000090273	-0.984465	1.6469e-06
																			ENSG00000136824	0.621648	0.00644025	ENSG00000115486	-0.984386	0.000259351
																			ENSG00000184708	0.620921	0.000426937	ENSG00000256053	-0.984183	2.94317e-05
																			ENSG00000113649	0.619407	0.0129187	ENSG00000152439	-0.984025	0.0295603
																			ENSG00000089053	0.619386	0.00349176	ENSG00000139641	-0.983919	0.0228351
																			ENSG00000101216	0.619182	0.0172435	ENSG00000139112	-0.98299	1.13547e-05
																			ENSG00000071564	0.619046	0.0360579	ENSG00000198805	-0.982642	0.0130366
																			ENSG00000111716	0.617521	0.00349484	ENSG00000139233	-0.981294	0.0145756
																			ENSG00000143437	0.61531	0.0263686	ENSG00000117262	-0.980752	0.0329167
																			ENSG00000179387	0.61493	0.0091966	ENSG00000086544	-0.980185	0.0146956
																			ENSG00000167005	0.613667	0.00425855	ENSG00000160352	-0.980073	0.0358783
																			ENSG00000253719	0.612536	0.000264682	ENSG00000104529	-0.9788	0.000779552
																			ENSG00000173113	0.612366	0.0331375	ENSG00000138758	-0.978285	0.00432034
																			ENSG00000107021	0.61125	0.00140661	ENSG00000165233	-0.978134	0.0102398
																			ENSG00000148429	0.610995	0.0284513	ENSG00000086062	-0.975685	0.0309756
																			ENSG00000128708	0.610542	0.0368405	ENSG00000105671	-0.973969	0.000111103
																			ENSG00000169021	0.60987	0.0418845	ENSG00000198420	-0.973224	0.0201195
																			ENSG00000166508	0.609176	0.012677	ENSG00000197019	-0.973009	0.000340906
																			ENSG00000112096	0.608972	0.0471202	ENSG00000137274	-0.972632	0.00414721
																			ENSG00000088448	0.608692	0.00279949	ENSG00000107175	-0.971531	0.00102643
																			ENSG00000137601	0.607887	0.0347007	ENSG00000174444	-0.971247	4.17424e-05
																			ENSG00000161202	0.607709	0.012677	ENSG00000167528	-0.97081	0.042091
																			ENSG00000104047	0.607262	0.0330011	ENSG00000116791	-0.968646	0.00442314
																			ENSG00000068400	0.606751	0.0347956	ENSG00000204220	-0.968467	0.0438539
																			ENSG00000066651	0.606703	0.0140022	ENSG00000182158	-0.966771	0.0310841
																			ENSG00000171960	0.605429	0.010787	ENSG00000132432	-0.966064	0.000393357
																			ENSG00000251022	0.603658	0.0477938	ENSG00000102030	-0.96575	4.40093e-06
																			ENSG00000156639	0.602894	0.0415149	ENSG00000171466	-0.965277	0.00457674
																			ENSG00000124795	0.602256	0.0345544	ENSG00000120725	-0.964993	0.000958436
																			ENSG00000188895	0.600955	7.87425e-05	ENSG00000127554	-0.964595	0.0104447
																			ENSG00000165487	0.599941	0.0358561	ENSG00000117500	-0.963869	0.00884126
																			ENSG00000115944	0.597828	0.00244951	ENSG00000160691	-0.963647	0.00585777
																			ENSG00000103591	0.597487	0.0128764	ENSG00000139433	-0.962474	0.0164295
																			ENSG00000148229	0.596832	0.0404971	ENSG00000002822	-0.961943	0.00269757
																			ENSG00000145495	0.596366	0.000337842	ENSG00000123595	-0.961879	0.00794526
																			ENSG00000247556	0.594949	0.002483	ENSG00000186283	-0.960085	0.0159943
																			ENSG00000163714	0.594704	0.0162589	ENSG00000166130	-0.959773	8.93086e-05
																			ENSG00000198130	0.594286	0.0265344	ENSG00000131370	-0.959322	0.0179281
																			ENSG00000135482	0.59404	0.0382561	ENSG00000168807	-0.95895	0.00867112
																			ENSG00000260539	0.59399	0.0234944	ENSG00000179115	-0.958562	0.000995407
																			ENSG00000162607	0.593049	0.008295	ENSG00000166557	-0.957732	0.00768157
																			ENSG00000167842	0.591025	0.00808233	ENSG00000214160	-0.956251	0.00272578
																			ENSG00000105887	0.590992	0.025029	ENSG00000011009	-0.956043	0.0110849
																			ENSG00000164919	0.590633	0.0458535	ENSG00000105926	-0.956028	0.00629773
																			ENSG00000047410	0.589488	0.0212952	ENSG00000126953	-0.954837	0.0151803
																			ENSG00000081019	0.588711	0.022312	ENSG00000167468	-0.954267	0.000231895
																			ENSG00000163512	0.588302	0.0269504	ENSG00000185485	-0.953984	0.00650765
																			ENSG00000094916	0.58744	0.000863076	ENSG00000173486	-0.951246	0.000104518
																			ENSG00000174013	0.587396	0.0375685	ENSG00000198742	-0.94899	0.000872535
																			ENSG00000198162	0.585344	0.00943317	ENSG00000141458	-0.948394	0.00718375
																			ENSG00000152234	0.584894	0.0383653	ENSG00000117395	-0.948152	0.000491058
																			ENSG00000163320	0.584714	0.0222105	ENSG00000225190	-0.947871	0.0179614
																			ENSG00000064933	0.582772	0.00285139	ENSG00000064932	-0.946941	0.000122615
																			ENSG00000094880	0.582576	0.00848498	ENSG00000173548	-0.946929	0.000506137
																			ENSG00000132485	0.581245	0.01547	ENSG00000122705	-0.946775	1.72174e-05
																			ENSG00000184203	0.581087	0.0469096	ENSG00000177700	-0.945233	0.00822087
																			ENSG00000106609	0.580674	0.00352357	ENSG00000180879	-0.944964	0.000538759
																			ENSG00000120071	0.579317	0.0178925	ENSG00000011405	-0.94375	0.000345283
																			ENSG00000174282	0.579075	0.0459404	ENSG00000134970	-0.942401	0.000190565
																			ENSG00000146963	0.576574	0.0117055	ENSG00000244187	-0.941882	0.0265344
																			ENSG00000174606	0.575875	0.00103403	ENSG00000105327	-0.940687	0.0274367
																			ENSG00000108389	0.575781	0.0313989	ENSG00000165684	-0.94042	0.000459828
																			ENSG00000127337	0.575067	0.0290041	ENSG00000183386	-0.939951	0.0412207
																			ENSG00000172466	0.57459	1.62832e-05	ENSG00000161970	-0.939737	0.00212829
																			ENSG00000157077	0.574427	0.0170163	ENSG00000105854	-0.939613	0.0465149
																			ENSG00000085872	0.573646	0.0082986	ENSG00000102024	-0.938802	0.00174633
																			ENSG00000113593	0.572693	0.0327297	ENSG00000109686	-0.938605	0.0200275
																			ENSG00000171735	0.572395	0.0200923	ENSG00000175701	-0.937088	0.0418267
																			ENSG00000064607	0.572209	0.00272181	ENSG00000066455	-0.935791	0.00386749
																			ENSG00000213619	0.571577	0.00393294	ENSG00000167110	-0.933966	0.000370727
																			ENSG00000148950	0.571003	0.0168319	ENSG00000170266	-0.93358	0.000240404
																			ENSG00000117054	0.570855	0.0260168	ENSG00000155640	-0.933353	0.0171173
																			ENSG00000135446	0.57051	0.0472293	ENSG00000126903	-0.932502	0.0251353
																			ENSG00000120948	0.569856	0.00459892	ENSG00000140575	-0.931365	0.00349789
																			ENSG00000136436	0.569781	0.0410636	ENSG00000154447	-0.930734	0.0472293
																			ENSG00000157778	0.569139	0.0215499	ENSG00000153207	-0.930522	4.55929e-08
																			ENSG00000121274	0.568836	0.0169425	ENSG00000177697	-0.929684	0.0096689
																			ENSG00000153130	0.567778	0.00012586	ENSG00000130706	-0.929133	0.00379178
																			ENSG00000007168	0.567725	9.21503e-05	ENSG00000198001	-0.928315	0.0071771
																			ENSG00000176396	0.567346	0.0265335	ENSG00000160613	-0.927919	0.00778227
																			ENSG00000278845	0.56625	0.0284513	ENSG00000159479	-0.926317	5.94291e-05
																			ENSG00000242259	0.565762	0.0360485	ENSG00000144713	-0.922808	0.0010843
																			ENSG00000137770	0.565605	0.00966531	ENSG00000103111	-0.921895	3.41678e-06
																			ENSG00000167220	0.565129	0.0403545	ENSG00000130311	-0.921311	0.00265764
																			ENSG00000184640	0.564783	0.0362553	ENSG00000173465	-0.921309	0.0284599
																			ENSG00000036549	0.564274	0.0140962	ENSG00000122406	-0.920506	1.58102e-06
																			ENSG00000205339	0.563829	0.0112114	ENSG00000177731	-0.916335	0.000199228
																			ENSG00000166167	0.563456	0.0442426	ENSG00000185043	-0.91428	0.00504945
																			ENSG00000120253	0.5623	0.0347566	ENSG00000162458	-0.914155	0.0197231
																			ENSG00000062194	0.559295	0.0045103	ENSG00000100612	-0.913898	0.0160351
																			ENSG00000172053	0.559046	0.00772539	ENSG00000120896	-0.911698	0.0368684
																			ENSG00000163798	0.558121	0.00882366	ENSG00000188612	-0.911542	0.0146754
																			ENSG00000154832	0.557788	0.0449486	ENSG00000183098	-0.909968	0.0193456
																			ENSG00000014919	0.557454	0.037316	ENSG00000160209	-0.907907	1.99761e-06
																			ENSG00000110367	0.556808	0.000165053	ENSG00000158156	-0.906989	0.00256829
																			ENSG00000237441	0.554602	0.0455097	ENSG00000213585	-0.904968	0.0466584
																			ENSG00000109184	0.551023	0.0191505	ENSG00000100983	-0.904866	0.00053149
																			ENSG00000178913	0.549888	0.00292864	ENSG00000186063	-0.904167	0.0281453
																			ENSG00000138443	0.548954	0.0494023	ENSG00000174996	-0.903638	0.0174762
																			ENSG00000086065	0.548555	0.0224501	ENSG00000167394	-0.903048	0.0332015
																			ENSG00000082898	0.546662	0.000863194	ENSG00000165502	-0.899043	2.70791e-07
																			ENSG00000119596	0.546292	0.00150239	ENSG00000116212	-0.898325	0.000244494
																			ENSG00000186591	0.546039	0.0165411	ENSG00000119333	-0.896041	0.0131013
																			ENSG00000168303	0.545962	0.00903711	ENSG00000174851	-0.896013	0.00836943
																			ENSG00000130638	0.54211	0.00152023	ENSG00000105767	-0.895873	0.0201171
																			ENSG00000116698	0.541133	0.0127874	ENSG00000196449	-0.895264	0.0052461
																			ENSG00000139746	0.540892	0.000144652	ENSG00000119318	-0.894937	6.67094e-07
																			ENSG00000143442	0.540559	0.0109561	ENSG00000184840	-0.892736	0.00150239
																			ENSG00000204463	0.540418	0.0132193	ENSG00000071859	-0.889192	0.000298152
																			ENSG00000164144	0.539579	0.0165093	ENSG00000187514	-0.88626	0.0058295
																			ENSG00000146083	0.539179	0.0166708	ENSG00000053372	-0.886062	0.00276935
																			ENSG00000101146	0.539032	0.04486	ENSG00000197702	-0.885234	0.0163413
																			ENSG00000108666	0.538944	0.0230719	ENSG00000164111	-0.884639	0.0183012
																			ENSG00000113048	0.53876	0.0189066	ENSG00000105447	-0.883587	3.60119e-05
																			ENSG00000015171	0.538003	0.0121222	ENSG00000113615	-0.883305	0.0221378
																			ENSG00000198919	0.537122	0.00620484	ENSG00000106245	-0.879886	0.00193383
																			ENSG00000070018	0.536163	0.0321511	ENSG00000213465	-0.879422	0.0166446
																			ENSG00000168944	0.534251	0.0229817	ENSG00000136367	-0.879063	0.0412556
																			ENSG00000259758	0.534123	0.0149644	ENSG00000135953	-0.878747	0.0264934
																			ENSG00000109685	0.531242	0.00266314	ENSG00000145817	-0.878225	0.000655281
																			ENSG00000094975	0.530418	0.00264532	ENSG00000173545	-0.876478	0.0043095
																			ENSG00000185658	0.529825	0.00223307	ENSG00000257727	-0.876422	0.000434687
																			ENSG00000121067	0.52582	0.0298531	ENSG00000122729	-0.875493	0.00634709
																			ENSG00000177683	0.523891	0.0417544	ENSG00000141965	-0.873003	0.00047644
																			ENSG00000213380	0.523832	0.026558	ENSG00000174744	-0.871948	0.0490356
																			ENSG00000107372	0.523724	0.0164827	ENSG00000213859	-0.870944	0.0172555
																			ENSG00000100722	0.523096	0.0138289	ENSG00000129255	-0.869224	0.0191505
																			ENSG00000120137	0.521178	0.0413636	ENSG00000198171	-0.869133	0.0290477
																			ENSG00000168385	0.520784	0.00537667	ENSG00000136270	-0.868878	0.00180461
																			ENSG00000249915	0.519479	0.0146503	ENSG00000103335	-0.868251	0.0380925
																			ENSG00000072501	0.517332	0.0434273	ENSG00000177156	-0.868019	0.000129085
																			ENSG00000122299	0.517299	0.0356507	ENSG00000167566	-0.866665	0.0242894
																			ENSG00000168061	0.512742	0.0233559	ENSG00000265681	-0.866513	0.0304682
																			ENSG00000270647	0.512546	0.000182118	ENSG00000109079	-0.866155	0.000805775
																			ENSG00000119392	0.509425	0.0463581	ENSG00000142634	-0.865556	0.0058295
																			ENSG00000157823	0.509036	0.00797687	ENSG00000164733	-0.865122	0.0120956
																			ENSG00000136536	0.507495	0.0181699	ENSG00000148334	-0.864864	0.0187569
																			ENSG00000047579	0.507051	0.0305525	ENSG00000013375	-0.863582	0.00156244
																			ENSG00000204227	0.506952	0.0327544	ENSG00000183010	-0.863044	0.0353474
																			ENSG00000121741	0.506892	0.00456491	ENSG00000161011	-0.861772	0.0142973
																			ENSG00000187257	0.498294	0.00490675	ENSG00000119335	-0.86086	6.63644e-05
																			ENSG00000152942	0.495597	0.041884	ENSG00000148291	-0.860798	0.00147628
																			ENSG00000159658	0.495217	0.0104263	ENSG00000158109	-0.860785	0.0396192
																			ENSG00000082258	0.494644	0.0209524	ENSG00000107862	-0.860468	0.010459
																			ENSG00000118260	0.492818	0.00744375	ENSG00000130733	-0.858637	0.0478293
																			ENSG00000011454	0.487696	0.024201	ENSG00000064115	-0.858314	1.41105e-05
																			ENSG00000133226	0.48613	0.0208182	ENSG00000134684	-0.857645	0.0311544
																			ENSG00000095787	0.485656	0.000102074	ENSG00000161203	-0.857107	4.8248e-05
																			ENSG00000109332	0.484437	0.000820543	ENSG00000139372	-0.856222	0.0058295
																			ENSG00000102038	0.483155	0.0179718	ENSG00000129932	-0.855893	0.00867112
																			ENSG00000116752	0.482633	0.0368684	ENSG00000134809	-0.855561	0.0494337
																			ENSG00000167986	0.481641	0.0162459	ENSG00000135862	-0.854827	0.0192785
																			ENSG00000021574	0.481461	0.04365	ENSG00000106400	-0.852611	0.00119827
																			ENSG00000115694	0.479861	0.000219393	ENSG00000165802	-0.8519	0.0129005
																			ENSG00000141646	0.478652	0.0338155	ENSG00000106261	-0.851313	0.0399704
																			ENSG00000162604	0.478437	0.00304642	ENSG00000151881	-0.85105	0.000220671
																			ENSG00000119402	0.477911	0.0420085	ENSG00000038532	-0.850358	0.0377281
																			ENSG00000140299	0.475464	0.0183592	ENSG00000125753	-0.849776	0.0158511
																			ENSG00000134049	0.475294	0.0480418	ENSG00000122376	-0.848103	0.00457762
																			ENSG00000066044	0.471589	0.0500545	ENSG00000130734	-0.847152	0.0048068
																			ENSG00000156928	0.466277	0.0388319	ENSG00000164182	-0.843505	0.049067
																			ENSG00000123505	0.465406	0.0448992	ENSG00000165271	-0.842405	0.00447551
																			ENSG00000113851	0.46402	0.0255372	ENSG00000187837	-0.842208	0.00972992
																			ENSG00000075413	0.462498	0.0111368	ENSG00000110536	-0.842174	0.000450632
																			ENSG00000162923	0.46129	0.0165123	ENSG00000133316	-0.842117	0.0347566
																			ENSG00000111726	0.460517	0.0379496	ENSG00000090520	-0.841208	0.00134109
																			ENSG00000069248	0.457042	0.030888	ENSG00000100379	-0.84003	0.0103659
																			ENSG00000140948	0.455895	0.00417275	ENSG00000137818	-0.839586	0.000454728
																			ENSG00000149187	0.454503	0.00891643	ENSG00000104897	-0.839338	0.0270264
																			ENSG00000145388	0.454289	0.00463186	ENSG00000176871	-0.839041	0.000912229
																			ENSG00000125944	0.453851	0.0310623	ENSG00000169895	-0.838955	0.00867688
																			ENSG00000115825	0.453246	0.0174372	ENSG00000110801	-0.835994	0.00633344
																			ENSG00000075856	0.451369	0.0199586	ENSG00000159217	-0.835612	4.45823e-05
																			ENSG00000091009	0.448585	0.0365441	ENSG00000213337	-0.835316	0.000546426
																			ENSG00000138668	0.448292	0.00958893	ENSG00000134109	-0.833307	0.0310352
																			ENSG00000188243	0.447892	0.0227821	ENSG00000181061	-0.832758	0.0202729
																			ENSG00000163875	0.445808	0.0359431	ENSG00000116017	-0.828796	0.00282143
																			ENSG00000060237	0.442972	0.018949	ENSG00000173801	-0.827362	0.0163328
																			ENSG00000143093	0.440183	0.0155449	ENSG00000125977	-0.825848	3.42938e-05
																			ENSG00000110066	0.433734	0.0389054	ENSG00000048828	-0.824793	0.00186753
																			ENSG00000100941	0.432527	0.011906	ENSG00000168090	-0.822563	0.000160617
																			ENSG00000205531	0.432217	0.0275947	ENSG00000118620	-0.822186	0.0345544
																			ENSG00000056586	0.430823	0.0441107	ENSG00000118705	-0.819959	0.00417275
																			ENSG00000162613	0.428115	0.0206317	ENSG00000120254	-0.81907	0.0088136
																			ENSG00000204438	0.423382	0.0442445	ENSG00000140319	-0.818924	0.0032963
																			ENSG00000101191	0.420954	0.0455501	ENSG00000085231	-0.818681	0.0298915
																			ENSG00000119760	0.41837	0.0489964	ENSG00000121579	-0.818386	0.000102074
																			ENSG00000115524	0.413809	0.000584311	ENSG00000146223	-0.818286	0.00276935
																			ENSG00000164944	0.413324	0.0257376	ENSG00000130811	-0.818121	4.08175e-05
																			ENSG00000120733	0.408795	0.0415117	ENSG00000146872	-0.817623	0.00055706
																			ENSG00000152219	0.399213	0.0466584	ENSG00000171161	-0.817394	0.0443912
																			ENSG00000180228	0.397884	0.0422336	ENSG00000138835	-0.816149	0.00260991
																			ENSG00000099942	0.394327	0.036592	ENSG00000182372	-0.816052	0.0471202
																			ENSG00000153201	0.385032	0.0154856	ENSG00000147044	-0.816011	0.0380463
																			ENSG00000107341	0.382321	0.0172435	ENSG00000106948	-0.815686	0.0439294
																			ENSG00000163608	0.380072	0.0114201	ENSG00000196642	-0.814907	0.00282546
																			ENSG00000130723	0.375844	0.0449486	ENSG00000140553	-0.814595	0.000527419
																			ENSG00000157540	0.374089	0.0310841	ENSG00000146386	-0.814399	0.0325174
																			ENSG00000125450	0.373812	0.0449964	ENSG00000149782	-0.813821	0.00676473
																			ENSG00000113360	0.351601	0.00924463	ENSG00000103855	-0.813352	0.0214151
																			ENSG00000137815	0.334003	0.0466941	ENSG00000234545	-0.809881	0.00991173
																			ENSG00000114062	0.332905	0.0378368	ENSG00000123159	-0.808908	0.0227046
																			ENSG00000105393	0.311843	0.044971	ENSG00000110841	-0.807681	0.00365778
																			ENSG00000168175	0.304119	0.0456194	ENSG00000128829	-0.807492	0.000168497
																						ENSG00000119812	-0.807239	0.0230247
																						ENSG00000223496	-0.806467	8.71132e-06
																						ENSG00000165055	-0.804548	0.0326434
																						ENSG00000260336	-0.802858	0.0165411
																						ENSG00000243279	-0.802478	0.0144656
																						ENSG00000205356	-0.802392	0.014754
																						ENSG00000153975	-0.802049	0.0415117
																						ENSG00000180953	-0.801513	0.0327544
																						ENSG00000156697	-0.800121	0.00326415
																						ENSG00000232112	-0.79968	0.000241677
																						ENSG00000166444	-0.798626	0.0240465
																						ENSG00000152082	-0.797966	0.00113601
																						ENSG00000130255	-0.797812	0.00636893
																						ENSG00000164040	-0.797499	0.0474657
																						ENSG00000168701	-0.797393	9.63567e-05
																						ENSG00000087263	-0.794429	0.00603956
																						ENSG00000015475	-0.792833	0.0249254
																						ENSG00000161714	-0.792585	0.0460938
																						ENSG00000161920	-0.791796	0.0441409
																						ENSG00000122359	-0.791144	0.0251379
																						ENSG00000139624	-0.790667	0.000574097
																						ENSG00000101608	-0.790478	0.0239478
																						ENSG00000129038	-0.789274	0.0214921
																						ENSG00000214655	-0.788485	0.0312742
																						ENSG00000126005	-0.788364	0.00433972
																						ENSG00000128185	-0.788104	0.0178925
																						ENSG00000239382	-0.786219	0.011448
																						ENSG00000224877	-0.785309	0.00200919
																						ENSG00000159685	-0.785209	0.0449486
																						ENSG00000124659	-0.785027	0.00141535
																						ENSG00000105669	-0.783758	0.00146016
																						ENSG00000156873	-0.783546	0.000590932
																						ENSG00000092531	-0.783464	0.00817409
																						ENSG00000266962	-0.781038	0.0140135
																						ENSG00000174574	-0.780095	0.0237001
																						ENSG00000175550	-0.77984	0.00956611
																						ENSG00000108509	-0.77881	0.0370223
																						ENSG00000035141	-0.777618	1.97034e-05
																						ENSG00000080608	-0.777273	0.00115656
																						ENSG00000173327	-0.773994	0.0103688
																						ENSG00000164062	-0.773445	0.0360945
																						ENSG00000148660	-0.773108	0.00459165
																						ENSG00000178927	-0.772996	0.0298375
																						ENSG00000141569	-0.772725	0.0409973
																						ENSG00000165801	-0.772582	0.0487663
																						ENSG00000111711	-0.772363	0.0128831
																						ENSG00000197312	-0.770409	0.00491413
																						ENSG00000099817	-0.76954	0.0286418
																						ENSG00000124155	-0.769156	0.0415661
																						ENSG00000123130	-0.769068	0.0328191
																						ENSG00000204394	-0.768379	0.00479349
																						ENSG00000136240	-0.767674	0.00543421
																						ENSG00000099901	-0.767315	0.00196901
																						ENSG00000166164	-0.767025	0.000126121
																						ENSG00000126749	-0.76672	0.049588
																						ENSG00000090432	-0.766511	0.00436258
																						ENSG00000136718	-0.765795	0.0105202
																						ENSG00000178028	-0.765448	0.0360579
																						ENSG00000181929	-0.764559	0.0194189
																						ENSG00000142279	-0.764484	0.00187735
																						ENSG00000141452	-0.763546	0.0417597
																						ENSG00000113407	-0.762376	0.00106801
																						ENSG00000196422	-0.762084	0.0194388
																						ENSG00000188603	-0.761261	0.00930581
																						ENSG00000277791	-0.761245	0.0460405
																						ENSG00000144199	-0.761011	0.034668
																						ENSG00000165275	-0.760619	0.0404971
																						ENSG00000125844	-0.759341	0.0476333
																						ENSG00000065802	-0.758453	0.000886329
																						ENSG00000121060	-0.757317	0.0360485
																						ENSG00000172336	-0.75636	0.0314576
																						ENSG00000133265	-0.755701	0.0259733
																						ENSG00000205060	-0.752499	0.00422453
																						ENSG00000105993	-0.752307	0.0200275
																						ENSG00000033100	-0.752088	0.0174372
																						ENSG00000112473	-0.751249	0.0052461
																						ENSG00000100296	-0.75106	0.00304691
																						ENSG00000269858	-0.750975	0.00538427
																						ENSG00000177119	-0.749556	0.00398968
																						ENSG00000166716	-0.749343	0.0279025
																						ENSG00000113712	-0.749304	3.52639e-05
																						ENSG00000139343	-0.748643	0.00179131
																						ENSG00000029364	-0.748589	0.00607469
																						ENSG00000169439	-0.747825	0.0270264
																						ENSG00000119559	-0.746927	0.0219785
																						ENSG00000104408	-0.745831	0.00600707
																						ENSG00000146909	-0.745512	0.00202038
																						ENSG00000111752	-0.745472	0.0433256
																						ENSG00000183617	-0.744858	0.0172851
																						ENSG00000181789	-0.743842	0.0284513
																						ENSG00000186501	-0.742844	0.0193699
																						ENSG00000185721	-0.742766	0.000876248
																						ENSG00000197429	-0.74123	0.0257252
																						ENSG00000092203	-0.740245	8.49265e-06
																						ENSG00000104886	-0.738414	0.0153728
																						ENSG00000166260	-0.737908	0.000393809
																						ENSG00000145012	-0.736922	0.0455097
																						ENSG00000085733	-0.736605	0.000948053
																						ENSG00000129562	-0.735159	0.0247713
																						ENSG00000188976	-0.735078	0.000927727
																						ENSG00000135698	-0.734283	0.0151722
																						ENSG00000065615	-0.733019	0.0408842
																						ENSG00000144381	-0.73159	0.00526765
																						ENSG00000197217	-0.731442	0.0150054
																						ENSG00000100418	-0.731001	0.0026229
																						ENSG00000131876	-0.730555	0.0101452
																						ENSG00000133703	-0.72981	0.0314297
																						ENSG00000106683	-0.728933	0.00912231
																						ENSG00000148154	-0.726557	0.00196901
																						ENSG00000165716	-0.725651	0.00648412
																						ENSG00000175756	-0.725143	0.0123214
																						ENSG00000131469	-0.723785	0.00373151
																						ENSG00000133112	-0.723748	0.000384567
																						ENSG00000182541	-0.723032	0.0103456
																						ENSG00000150779	-0.720843	0.030037
																						ENSG00000103126	-0.719474	0.00685898
																						ENSG00000169398	-0.718867	0.000163658
																						ENSG00000117448	-0.718862	0.0140769
																						ENSG00000247077	-0.717636	0.0369806
																						ENSG00000099800	-0.717516	0.00314609
																						ENSG00000108788	-0.716208	0.0330866
																						ENSG00000142546	-0.714976	0.00596015
																						ENSG00000198380	-0.714071	0.00956611
																						ENSG00000128626	-0.713915	0.0294519
																						ENSG00000196204	-0.713297	0.0014636
																						ENSG00000172613	-0.713127	0.0445365
																						ENSG00000170638	-0.710982	0.0355431
																						ENSG00000155660	-0.70849	0.0447728
																						ENSG00000060069	-0.708274	0.000502958
																						ENSG00000104980	-0.706562	0.034668
																						ENSG00000198833	-0.706538	0.0199586
																						ENSG00000088888	-0.706483	0.00865434
																						ENSG00000122557	-0.706126	0.0395138
																						ENSG00000059691	-0.70553	0.0231269
																						ENSG00000126457	-0.705486	0.0345544
																						ENSG00000108344	-0.703508	0.0311544
																						ENSG00000065518	-0.701176	0.0240203
																						ENSG00000110717	-0.701027	0.00885123
																						ENSG00000136856	-0.700305	0.0408031
																						ENSG00000162300	-0.69948	0.0369923
																						ENSG00000198887	-0.699199	0.0157442
																						ENSG00000182934	-0.698965	0.0216902
																						ENSG00000197780	-0.698349	0.0297483
																						ENSG00000160124	-0.698038	0.0058295
																						ENSG00000227500	-0.697079	0.0146143
																						ENSG00000105518	-0.696569	0.0115502
																						ENSG00000105438	-0.696417	0.00958893
																						ENSG00000173272	-0.696387	0.0154341
																						ENSG00000142676	-0.695999	0.00342055
																						ENSG00000125755	-0.695374	0.0457098
																						ENSG00000159069	-0.695168	0.00246621
																						ENSG00000152291	-0.692991	0.00806093
																						ENSG00000129103	-0.692515	0.0334835
																						ENSG00000187735	-0.690294	0.0398717
																						ENSG00000196419	-0.689449	0.00905802
																						ENSG00000111371	-0.688946	0.0104443
																						ENSG00000168288	-0.688908	0.00176881
																						ENSG00000101966	-0.68887	0.00151161
																						ENSG00000148840	-0.688504	0.0170163
																						ENSG00000172269	-0.688268	0.00534815
																						ENSG00000172590	-0.685968	0.00514629
																						ENSG00000168259	-0.685258	0.0107535
																						ENSG00000101843	-0.685203	0.0093576
																						ENSG00000176915	-0.684835	0.000440279
																						ENSG00000273899	-0.682842	0.0423818
																						ENSG00000108298	-0.682725	0.0218531
																						ENSG00000126934	-0.682514	0.000919922
																						ENSG00000239672	-0.682004	0.0135205
																						ENSG00000107223	-0.681469	0.0104753
																						ENSG00000160049	-0.681424	0.0202282
																						ENSG00000177946	-0.680683	0.0377281
																						ENSG00000130520	-0.679119	0.0267229
																						ENSG00000157106	-0.678902	0.0142383
																						ENSG00000163466	-0.678095	0.000729742
																						ENSG00000179820	-0.67799	0.0347003
																						ENSG00000138071	-0.677594	0.00231079
																						ENSG00000117984	-0.675741	0.0341119
																						ENSG00000117305	-0.675213	0.0321511
																						ENSG00000133193	-0.674376	0.000774394
																						ENSG00000225921	-0.672718	0.00128268
																						ENSG00000125912	-0.671314	0.00244982
																						ENSG00000198055	-0.670089	0.0139757
																						ENSG00000109103	-0.669923	0.0428592
																						ENSG00000179271	-0.669508	0.00504475
																						ENSG00000125656	-0.668223	0.000527246
																						ENSG00000169084	-0.667746	0.00368976
																						ENSG00000005486	-0.667734	0.0465356
																						ENSG00000078808	-0.667085	0.00267532
																						ENSG00000071127	-0.666798	0.0342546
																						ENSG00000157349	-0.666517	0.0229825
																						ENSG00000178896	-0.666417	0.041774
																						ENSG00000134697	-0.666095	0.0465067
																						ENSG00000152492	-0.665774	0.00217739
																						ENSG00000168256	-0.664837	0.00482053
																						ENSG00000157895	-0.664444	0.0216345
																						ENSG00000085978	-0.664028	0.0132581
																						ENSG00000163444	-0.663849	0.0130195
																						ENSG00000163938	-0.663801	0.00813748
																						ENSG00000109016	-0.662659	0.0255372
																						ENSG00000173875	-0.659474	0.0199099
																						ENSG00000096080	-0.658281	0.00762445
																						ENSG00000055950	-0.656792	7.86114e-05
																						ENSG00000111237	-0.655598	0.0208239
																						ENSG00000117151	-0.654655	0.026955
																						ENSG00000183291	-0.654479	0.0385649
																						ENSG00000104979	-0.654064	0.0152017
																						ENSG00000179562	-0.652332	0.036785
																						ENSG00000167491	-0.651943	0.00298149
																						ENSG00000182173	-0.651892	0.0116371
																						ENSG00000171604	-0.65146	0.0303127
																						ENSG00000116005	-0.650137	0.0124157
																						ENSG00000138768	-0.648014	0.0130366
																						ENSG00000125037	-0.646747	0.0386196
																						ENSG00000080603	-0.646472	0.0306021
																						ENSG00000117862	-0.64457	0.00552937
																						ENSG00000078369	-0.644435	0.000420678
																						ENSG00000180198	-0.644262	0.0314297
																						ENSG00000164294	-0.642685	0.0200275
																						ENSG00000078902	-0.642436	0.00614961
																						ENSG00000162869	-0.642368	0.0454922
																						ENSG00000106803	-0.637813	0.0373163
																						ENSG00000261609	-0.637159	0.0200557
																						ENSG00000160075	-0.637098	0.000647371
																						ENSG00000144021	-0.636919	0.015084
																						ENSG00000105197	-0.636271	0.016777
																						ENSG00000166913	-0.635506	0.00249729
																						ENSG00000131653	-0.635389	0.00188744
																						ENSG00000124228	-0.635366	0.000297062
																						ENSG00000136238	-0.63457	0.000104518
																						ENSG00000100991	-0.632884	0.00272069
																						ENSG00000169371	-0.632819	0.0304351
																						ENSG00000123064	-0.631117	0.00616767
																						ENSG00000104859	-0.628927	0.034668
																						ENSG00000137168	-0.627552	0.0311544
																						ENSG00000183161	-0.627508	0.0222567
																						ENSG00000166598	-0.625192	0.0146812
																						ENSG00000181991	-0.624943	0.0216828
																						ENSG00000168439	-0.62487	0.0321626
																						ENSG00000176105	-0.624443	0.0310841
																						ENSG00000105726	-0.62324	0.0379496
																						ENSG00000010256	-0.622957	0.0458308
																						ENSG00000204310	-0.621941	0.00658324
																						ENSG00000152465	-0.621892	0.0308607
																						ENSG00000159128	-0.621473	0.0183118
																						ENSG00000163930	-0.620998	0.0020586
																						ENSG00000175324	-0.618249	0.0478632
																						ENSG00000135624	-0.617653	0.0144712
																						ENSG00000148300	-0.616827	0.00298149
																						ENSG00000005075	-0.616788	0.0313674
																						ENSG00000136930	-0.616567	0.00553651
																						ENSG00000183431	-0.614659	0.000338093
																						ENSG00000268205	-0.611652	0.00721028
																						ENSG00000138760	-0.611301	0.0148564
																						ENSG00000100241	-0.610585	0.0111669
																						ENSG00000146574	-0.609097	0.0199586
																						ENSG00000211455	-0.607079	0.0201341
																						ENSG00000058799	-0.606401	0.0417597
																						ENSG00000134910	-0.605894	0.030888
																						ENSG00000120925	-0.605719	0.0223845
																						ENSG00000164587	-0.605454	0.0252528
																						ENSG00000099381	-0.603675	0.00615382
																						ENSG00000185475	-0.602652	0.0036898
																						ENSG00000196821	-0.601874	0.00571849
																						ENSG00000185787	-0.599747	0.000810356
																						ENSG00000198466	-0.599408	0.022334
																						ENSG00000234127	-0.595969	0.0260455
																						ENSG00000087884	-0.594555	0.0376857
																						ENSG00000107937	-0.593108	0.00553613
																						ENSG00000068308	-0.592889	0.0183169
																						ENSG00000068878	-0.591839	0.0454659
																						ENSG00000188846	-0.590911	0.018236
																						ENSG00000143252	-0.590726	0.0103992
																						ENSG00000197982	-0.590656	0.0462947
																						ENSG00000007202	-0.58911	0.0336226
																						ENSG00000125691	-0.587655	0.0270929
																						ENSG00000221983	-0.58631	0.00258741
																						ENSG00000170889	-0.585952	0.0486588
																						ENSG00000136448	-0.585754	0.0104378
																						ENSG00000175166	-0.58569	0.0122796
																						ENSG00000133935	-0.579866	0.0489717
																						ENSG00000178307	-0.577908	0.0342982
																						ENSG00000133884	-0.576024	0.017933
																						ENSG00000115275	-0.57423	0.049623
																						ENSG00000146540	-0.573039	0.00329081
																						ENSG00000100325	-0.571774	0.0388852
																						ENSG00000105404	-0.569464	0.0175585
																						ENSG00000204070	-0.569431	0.0327297
																						ENSG00000154144	-0.566615	0.0168877
																						ENSG00000135930	-0.564009	0.0196061
																						ENSG00000168653	-0.563934	0.00952721
																						ENSG00000127884	-0.563568	0.0480318
																						ENSG00000157353	-0.561379	0.047119
																						ENSG00000242247	-0.561143	0.0313674
																						ENSG00000101361	-0.558041	0.0174018
																						ENSG00000205302	-0.556803	0.0359965
																						ENSG00000084652	-0.555655	0.000811679
																						ENSG00000204628	-0.555119	0.0265922
																						ENSG00000105298	-0.554456	0.0435988
																						ENSG00000161016	-0.553187	0.0191505
																						ENSG00000099331	-0.55292	0.00414416
																						ENSG00000131871	-0.552449	0.026558
																						ENSG00000109572	-0.55165	0.0163599
																						ENSG00000142534	-0.551451	0.03905
																						ENSG00000126067	-0.550094	0.0485769
																						ENSG00000156261	-0.549059	0.00194143
																						ENSG00000149115	-0.54787	0.04365
																						ENSG00000198925	-0.545802	0.0385473
																						ENSG00000079332	-0.544917	0.00434965
																						ENSG00000127526	-0.544751	0.0322438
																						ENSG00000157933	-0.543889	0.0308629
																						ENSG00000054611	-0.542501	0.0257252
																						ENSG00000063245	-0.53875	0.0466864
																						ENSG00000117411	-0.538053	0.024124
																						ENSG00000147457	-0.531725	0.0377899
																						ENSG00000100568	-0.531332	0.0201195
																						ENSG00000137814	-0.526659	0.0242127
																						ENSG00000159352	-0.524574	0.00217452
																						ENSG00000133818	-0.52415	0.0353976
																						ENSG00000132963	-0.523591	0.00533687
																						ENSG00000125877	-0.520661	0.040123
																						ENSG00000142687	-0.520382	0.0441409
																						ENSG00000165283	-0.520095	0.00958893
																						ENSG00000136699	-0.517579	0.0421171
																						ENSG00000122140	-0.517331	0.0252743
																						ENSG00000136875	-0.516454	0.0172255
																						ENSG00000173960	-0.515924	0.0251212
																						ENSG00000070814	-0.513513	0.0256379
																						ENSG00000116857	-0.512225	0.00817662
																						ENSG00000144747	-0.5114	0.0460405
																						ENSG00000055070	-0.511027	0.0212008
																						ENSG00000113812	-0.510899	0.0275947
																						ENSG00000166847	-0.510743	0.0251212
																						ENSG00000188186	-0.506735	0.037316
																						ENSG00000105355	-0.504822	0.0444338
																						ENSG00000113194	-0.503987	0.0246605
																						ENSG00000186468	-0.500376	0.0359965
																						ENSG00000171865	-0.500316	0.0292379
																						ENSG00000197170	-0.499156	0.0483677
																						ENSG00000165209	-0.498722	0.015084
																						ENSG00000165416	-0.498261	0.00795462
																						ENSG00000122674	-0.497921	0.00641062
																						ENSG00000015676	-0.49589	0.0454922
																						ENSG00000141425	-0.495685	0.0399704
																						ENSG00000103994	-0.494074	0.0377877
																						ENSG00000187051	-0.493651	0.0324614
																						ENSG00000274523	-0.488173	0.0492312
																						ENSG00000172009	-0.486213	0.0194189
																						ENSG00000071082	-0.484639	0.0472228
																						ENSG00000120963	-0.484286	0.034668
																						ENSG00000124541	-0.483535	0.0438572
																						ENSG00000173674	-0.482184	0.0059172
																						ENSG00000165688	-0.48003	0.0447313
																						ENSG00000087365	-0.476344	0.000206201
																						ENSG00000009954	-0.473198	0.0404971
																						ENSG00000100380	-0.47317	0.0111438
																						ENSG00000137824	-0.47085	0.0373163
																						ENSG00000122218	-0.470581	0.0369923
																						ENSG00000106263	-0.470466	0.0298669
																						ENSG00000037474	-0.469162	0.0413636
																						ENSG00000159692	-0.467154	0.00822751
																						ENSG00000183020	-0.464723	0.012677
																						ENSG00000163811	-0.460094	0.0295603
																						ENSG00000138069	-0.452126	0.0462831
																						ENSG00000087269	-0.446984	0.0309574
																						ENSG00000161904	-0.446262	0.0257252
																						ENSG00000104388	-0.437332	0.034564
																						ENSG00000078140	-0.436813	0.00806093
																						ENSG00000172809	-0.428147	0.0195686
																						ENSG00000204256	-0.425869	0.0453515
																						ENSG00000160087	-0.424724	0.00738831
																						ENSG00000124783	-0.424087	0.00956611
																						ENSG00000134265	-0.420178	0.0462947
																						ENSG00000124562	-0.412113	0.0255973
																						ENSG00000116489	-0.409525	0.0317789
																						ENSG00000148308	-0.408012	0.0442169
																						ENSG00000167770	-0.406906	0.0305731
																						ENSG00000185359	-0.404852	0.0313674
																						ENSG00000175634	-0.39242	0.0366232
																						ENSG00000187239	-0.380465	0.0315402
																						ENSG00000013374	-0.339356	0.0328514

## Sheet: PCA 3D and 2D (D0 -D20)
	Values represent average CPM for each time point and each type of culture (2D and 3D)
	Selected genes: cardiac differentiation process (mesoderm, cardiac mesoderm, cardiac progenitor cells); cardiomyocytes (structure, contraction, cardiac action potential, Ca2+ handling, metabolism); signaling pathways (WNT - canonical and non-canonical,
	NODAL/TGF-β/BMP, FGF); cardiomyocyte subtypes (ventricle/atrial/nodal specific genes)
			3D										2D
		Gene name	Day_0	Day_1	Day_3	Day_5	Day_7	Day_9	Day_12	Day_15	Day_18	Day_20	Day_0	Day_1	Day_3	Day_5	Day_7	Day_9	Day_12	Day_15	Day_18	Day_20
		DCN	0.0689741	0	0	0	1.20916	8.23162	2.92787	17.5234	10.4715	14.4014	0	0.080418	0.0853528	0	0.50512	0.912286	27.9166	24.1579	24.5014	38.9002
		FGFR2	41.0498	9.94269	59.4578	41.369	60.1815	50.6687	67.9358	64.632	44.6458	53.9663	51.4439	24.8395	46.5495	55.4948	64.5552	46.5617	52.9032	50.6946	40.2331	24.934
		FGFR3	2.99197	2.76522	86.8744	87.603	79.7392	42.3172	58.1965	46.3121	34.3854	22.6009	20.159	9.93261	89.5029	129.962	107.77	114.492	118.794	166	117.21	66.3851
		FGF10	0.189187	2.14212	6.84127	18.8497	47.3019	28.4285	22.7599	20.5128	11.8743	14.9812	0	0.758276	2.57659	11.8308	33.1663	32.1214	16.1599	6.58604	12.687	7.96349
		NOTCH3	62.5905	56.7707	94.8752	63.8984	77.6432	70.898	70.4369	83.4776	33.2508	62.0525	53.8973	52.5395	78.894	67.518	68.5487	52.2698	49.5472	48.9208	52.289	46.5384
		FGF4	3.77619	67.668	26.5334	0.237075	0.34711	0.258978	0.0690114	0.136181	0	0	0.516582	27.9374	13.2485	0.201048	0	0	0	0.0782396	0	0
		TGFB2	4.17542	1.5844	40.4283	173.207	873.192	829.674	1052.29	949.313	711.368	574.481	2.35684	2.11303	1.69918	26.1135	284.199	598.026	632.064	443.045	553.139	340.644
		BMP7	9.54652	18.1261	19.1584	25.3288	51.9197	60.7495	83.7859	84.0248	101.61	97.5214	14.7165	9.53104	30.7165	30.9951	48.053	67.7694	76.2611	50.0088	59.6777	66.3647
		SMAD7	7.3207	7.09055	11.5164	16.5347	25.2668	28.1961	28.6476	28.6624	48.1995	24.9174	2.9841	4.99104	12.4175	26.2386	23.8293	26.4863	29.3885	32.2098	20.9551	20.1941
		FGF8	0.890751	9.68518	1.2118	1.97242	6.33465	6.47537	1.81703	0.89515	0.279364	0.153142	0.366292	9.69482	6.11095	3.50392	3.56091	2.97461	3.4389	0.351644	1.00869	0.0799517
		BMP5	0.0689741	0.910093	48.8472	35.3487	94.1533	93.4981	144.193	118.943	182.701	170.876	0.370918	0.494766	5.81386	11.6429	40.148	57.2176	91.3534	62.903	85.403	67.7114
		SMAD5	166.293	203.265	240.14	286.115	219.22	178.096	182.48	178.865	160.489	162.642	116.618	121.284	154.687	168.472	163.124	148.747	135.178	135.417	132.266	123.545
		HES1	64.7809	50.5103	107.768	173.451	167.461	129.277	127.118	124.487	98.3801	102.514	35.8747	55.7976	122.41	87.9114	149.347	244.518	178.382	204.604	159.533	127.744
		BMP4	1.56252	2.13826	47.2485	51.7777	72.7934	36.7203	28.712	23.909	15.7637	22.7714	1.70502	3.39955	35.7106	59.7012	87.0112	43.619	54.8134	32.5844	29.4118	20.6627
		BMP2	4.28509	36.5415	79.4736	66.7652	130.357	222.774	154.286	156.64	177.191	197.651	6.67177	12.1752	169.519	271.24	203.424	165.462	126.113	143.081	121.58	86.2883
		SMAD6	8.10231	8.28605	55.7793	100.701	151.544	212.753	183.637	168.799	167.053	150.274	5.89378	6.90525	102.746	309.352	290.522	236.27	206.015	181.58	134.343	110.049
		FGF2	89.0856	38.2999	26.5597	19.0447	13.5898	5.31481	5.73287	6.26067	4.81082	4.65815	124.619	36.3072	18.2345	15.1404	8.49905	7.66318	7.26166	7.12382	3.74292	3.28235
		NOTCH1	59.8641	43.1093	53.5483	38.787	41.6049	49.0212	46.6847	43.28	50.3341	31.3388	40.5805	30.9846	40.2085	28.5806	26.0864	30.1538	27.2477	27.3831	22.5816	26.4906
		NODAL	37.1424	316.827	6.81278	0.475419	7.17922	0.188143	2.10305	0.196315	0	0.153142	3.59542	174.009	23.5046	2.81661	2.95157	2.03686	3.95224	2.48994	2.12362	1.01828
		PITX2	2.05775	26.3096	4.56457	6.90945	34.4673	46.608	59.4197	55.9764	22.0924	39.2687	0.225615	9.3422	5.65503	11.0816	35.6286	34.8828	45.4927	48.0051	41.1125	39.4498
		SMAD3	32.0247	50.8798	38.7087	63.1219	69.4611	55.8883	76.6075	79.7896	68.2725	69.1824	16.4023	25.3168	18.212	25.2605	35.4118	37.85	66.7587	73.0226	66.7735	80.1803
		BMP1	4.42767	4.38437	15.1602	16.1637	18.4515	29.0616	28.7363	35.8287	18.262	32.1838	6.18402	6.14463	14.3765	11.7843	24.3351	23.07	33.2147	47.5608	56.3618	87.21
		SMAD1	14.2937	22.333	26.9681	27.4507	28.0103	22.6744	27.0351	23.3677	23.9117	22.761	15.6176	26.639	27.2638	38.6086	38.8752	28.651	26.2994	24.8378	21.8861	19.5635
		SMAD2	122.543	122.88	145.956	209.153	213.426	153.152	158.832	116.887	106.757	100.463	103.721	100.249	136.766	140.092	143.555	137.375	141.855	103.81	112.179	91.3046
		NOG	1.56113	1.31781	5.59792	11.1476	16.598	28.7013	32.6863	21.0747	27.6408	14.3081	0.596893	0.480248	1.36805	12.6201	22.761	21.4073	28.3368	13.2431	10.6573	9.65943
		CCND1	123.675	291.825	144.441	83.5542	69.0298	66.0085	59.7598	90.599	93.7147	112.015	143.641	330.964	163.679	70.1665	68.5664	102.158	103.409	141.535	170.842	150.329
		CTNNB1	650.098	666.338	738.325	608.065	715.597	833.785	869.922	712.749	751.745	688.008	518.487	479.937	614.186	692.344	651.234	555.105	655.196	581.815	603.374	565.224
		DKK3	11.9125	4.14893	17.5313	12.1628	21.804	65.5877	81.5699	79.9556	95.3132	133.287	12.6549	3.97812	25.5045	16.9558	17.9721	17.9714	30.4981	39.056	48.4647	60.0338
		WNT8A	0	1.42807	6.5319	0.0788134	0	0	0	0	0	0	0	1.01292	3.37928	0.50262	0.0853361	0	0	0	0	0
		TCF7	5.37621	62.6602	22.0744	8.23087	8.61771	8.23486	10.1875	10.5823	7.58281	7.0784	9.74131	71.6432	43.7425	19.4921	16.5382	15.3197	21.9111	18.477	14.7735	18.9741
		GSK3B	59.6731	65.6377	71.9773	78.8299	83.5507	79.1159	87.476	89.8615	94.383	89.0802	62.024	50.2904	64.8282	78.1696	75.6892	84.4381	87.9622	71.266	81.3952	76.6362
		WNT11	0.0632357	0	1.96474	3.71465	4.47923	12.6231	17.1702	11.3861	17.9644	8.07905	0.0751448	0.0938059	0.550282	1.54807	7.07574	14.7869	13.7522	5.63972	6.8679	6.15343
		AXIN1	31.2622	37.0387	35.311	33.6607	23.7145	20.0965	16.1208	20.4226	15.9845	17.0888	41.1153	52.0691	44.3018	41.0428	37.1246	34.2857	34.1914	32.3747	28.1553	26.0762
		SFRP1	589.054	76.9335	622.947	596.187	488.419	454.133	493.974	685.855	280.215	608.804	795.905	60.3447	681.781	487.14	247.576	143.737	399.76	302.999	227.275	317.287
		WNT2	0	0	0.203125	0.976959	35.2845	70.8751	62.2231	65.7993	43.5632	41.8342	0	0	0	0.201048	4.53017	24.4242	32.255	19.169	12.1019	12.6421
		DVL1	51.5517	55.2238	67.4142	56.9908	52.2055	44.5408	46.6554	42.167	46.8675	42.7725	48.9135	40.105	50.2014	46.7575	41.0689	46.1988	45.135	33.2232	36.6715	40.5819
		DKK1	1.10359	281.65	64.9216	1.77044	6.618	13.2773	16.6465	9.33832	8.91325	5.75777	0.15038	38.0176	32.6056	0.437314	10.7681	26.2591	18.4483	13.4724	13.7128	9.05465
		WNT5B	1.59139	81.2282	9.94437	3.78458	12.2783	38.8975	40.2509	42.1929	56.3163	41.6121	1.26821	58.9152	8.32988	7.31552	6.32383	9.34969	23.4533	21.6508	33.7511	27.3186
		WNT5A	4.23883	19.5418	128.78	80.8599	157.336	113.064	117.831	129.484	192.717	145.668	7.38603	6.79884	64.0098	26.8139	82.5662	94.3715	85.433	59.5129	82.2523	63.0486
		BCL9	52.5707	53.64	60.53	60.6519	58.944	47.2062	45.8412	51.707	36.9168	48.1615	29.1448	38.7239	39.5257	39.3935	43.5631	31.5398	37.2612	27.0637	27.591	26.6551
		CCND2	405.953	426.253	413.393	487.874	394.409	312.154	336.338	404.766	478.702	452.591	212.058	235.365	222.439	326.606	304.915	217.434	242.139	262.045	342.536	352.594
		SFRP5	1.68847	0.432733	95.3714	170.205	110.258	90.8631	96.9905	78.142	220.813	64.7087	4.09349	1.27982	12.737	72.7661	65.3577	52.3209	72.1941	82.4738	74.3607	73.5739
		PPP3CC	2.87123	6.71465	9.87368	20.7134	21.9192	18.1671	21.6544	13.9682	18.1122	16.5106	4.03838	4.35109	5.928	12.6164	15.6925	16.4806	15.9577	18.8293	19.806	20.4478
		WNT2B	0.579904	0.335756	1.67548	1.46054	6.63299	20.2782	11.746	18.6904	8.69984	10.6304	1.73655	0.654472	1.96792	2.72538	3.12485	4.00438	12.9879	14.4512	15.4826	13.3409
		APC	55.5601	47.7357	44.2365	43.522	51.1168	56.0344	57.9714	58.3442	50.7712	58.4571	50.5773	45.6904	49.3066	47.1624	43.1559	42.0458	44.8442	44.6218	49.3608	54.3158
		LEF1	1.33862	87.5883	115.477	70.2205	50.5001	29.9354	38.0825	36.054	29.9924	28.7949	0.431735	41.1214	34.9142	21.8337	29.0388	29.2061	52.542	26.9751	16.9467	18.864
		PRICKLE1	32.4428	98.6298	59.0551	42.21	71.8922	162.888	162.614	187.016	212.533	246.268	60.4502	69.1048	35.9896	16.3302	38.0955	55.4023	90.0723	110.92	177.517	162.109
		NKD1	13.3081	316.434	74.5236	18.077	17.579	12.2124	14.4135	20.0356	11.6178	16.6065	6.22607	111.753	76.5603	19.0176	12.9436	10.4744	23.442	14.7354	12.9696	8.66363
		SFRP2	256.067	140.283	46.3291	8.00831	5.32805	7.90943	5.21566	25.746	13.769	15.0103	159.19	113.93	79.9668	19.3259	5.86882	4.5133	1.54114	3.81051	5.74833	13.0405
		TCF7L2	144.053	44.9002	141.387	191.413	183.95	123.754	128.855	136.45	129.631	112.176	139.529	51.4298	104.272	120.86	120.083	114.622	94.2687	92.8676	97.7828	81.131
		WNT3A	0.810127	10.9764	20.9804	3.2991	1.48937	1.65051	0.915043	2.31302	0.682419	1.72633	0.0751448	10.1212	16.0672	4.29716	7.42424	3.37546	10.2111	1.10669	0.305239	0.484359
		FZD7	96.8383	126.219	352.595	223.461	168.59	101.356	96.7035	61.8879	46.9637	51.5625	118.678	92.8473	141.352	106.173	156.312	135.954	124.921	71.0531	52.7361	36.6894
		FZD1	1.2005	5.17401	4.04857	5.99109	24.7682	23.7302	30.1693	35.8526	29.0045	34.6861	1.2489	2.35864	3.17887	6.30376	5.78957	6.45124	8.59838	6.47479	15.206	15.3591
		WNT4	0.510756	0.495165	4.79507	0	0.481005	0.622268	0.413635	1.69135	0.322506	0.857894	3.47311	0.253512	2.92966	0.503591	0.256154	0.358558	2.72	0.976692	0.98212	2.38253
		FRZB	4.56012	9.63963	23.6845	9.87752	42.938	42.4875	40.9716	53.6729	47.1756	46.799	6.7422	8.80043	38.3613	30.5231	46.1419	37.755	122.926	122.777	74.9072	69.0265
		CCNL1	107.689	113.019	167.694	188.591	198.582	154.543	146.718	171.747	165.343	126.754	85.899	94.0705	119.105	154.917	124.784	129.308	221.553	139.894	141.355	121.434
		FZD6	18.5117	18.2755	26.8392	21.0506	26.0256	35.569	42.6354	37.7972	32.5929	34.8683	16.5634	10.7537	11.7759	17.7387	17.1181	16.3136	25.2807	25.1104	27.9123	27.8213
		DACT1	16.3847	91.9729	171.599	80.4702	72.0509	96.7095	79.6823	90.1928	96.7864	70.9622	4.61996	29.306	43.5842	15.0382	31.3466	41.5841	42.5376	45.9053	42.1031	44.7611
		AXIN2	26.5388	238.248	58.6835	23.9081	26.804	29.8535	28.4299	48.9165	26.1922	41.3995	18.68	82.1012	36.8688	9.51858	9.43945	11.4737	21.6146	15.2331	15.7439	11.8406
		CXXC4	12.1113	5.70778	31.2412	84.8742	112.435	76.2273	84.034	77.3453	70.1357	63.2844	14.2274	8.13925	28.8284	47.5009	94.8604	113.817	92.4164	55.0796	58.3611	40.1533
		ROR2	6.17677	50.0812	85.5116	50.0923	37.7303	35.1937	30.6119	29.6899	27.9597	34.4775	1.67556	23.1509	61.4291	50.1602	27.983	13.6351	19.5477	15.2827	14.0822	12.1177
		WNT10B	0.321743	13.8366	1.2375	2.30617	1.58102	0.420227	1.67477	1.1617	1.10234	1.41302	2.17763	15.8595	1.24065	2.21555	5.71767	5.28407	7.27075	2.30008	0.692773	0.483961
		PYGO1	1.92403	8.56725	20.0424	23.4535	27.7723	23.0482	34.063	44.591	33.8527	39.852	1.4406	2.54634	10.6852	13.416	22.9945	19.4256	28.003	20.4211	19.2251	15.8452
		FZD4	12.344	7.35335	55.4699	70.921	123.267	84.4158	78.5644	52.407	57.6942	29.2077	6.58737	5.54484	23.3462	88.6005	201.249	159.219	108.216	55.9243	31.3178	23.8018
		FZD8	7.59868	3.51823	23.045	19.0695	23.1109	32.8264	43.262	39.2767	45.5193	46.6884	10.3391	3.06892	71.1304	62.3252	50.8985	39.7033	44.8204	53.1826	57.3209	67.099
		JUN	269.304	79.4999	285.309	207.028	338.515	274.837	415.95	280.244	455.186	437.753	37.0394	28.2966	44.7386	213.241	93.2181	138.403	765.888	387.701	361.327	363.528
		FZD2	38.5431	30.5964	122.186	115.481	82.9925	53.3645	59.1844	49.3826	46.1985	36.8307	47.5048	47.1554	109.845	91.3856	60.6027	66.1284	88.6005	61.9678	57.2709	70.6028
		PRKD1	3.53872	1.42346	23.0376	41.3417	40.7567	26.1776	28.6096	24.6227	16.8364	18.138	2.27779	0.959366	8.96805	19.556	25.2745	25.8084	33.4941	16.0478	12.0727	8.35525
		TCF4	342.358	632.735	328.491	223.876	261.064	221.167	252.246	313.386	236.375	236.46	301.669	471.811	251.172	178.586	207.514	205.568	303.462	227.776	200.193	179.37
		DACT3	3.73341	0.76002	37.9297	110.153	103.338	114.479	146.32	133.173	163.659	123.777	6.08957	1.7512	15.707	44.2812	76.1764	103.785	105.403	91.6273	107.325	86.0969
		GPC2	136.21	68.6845	114.1	123.341	110.834	91.4717	109.051	101.072	58.6486	74.8895	72.5241	44.6541	89.9995	76.4812	85.8973	97.1392	80.1236	65.0414	66.2257	55.1967
		CACNA1C	5.79458	1.37477	2.92493	7.78792	31.8844	72.1629	74.1364	115.668	177.078	163.468	3.36126	0.890077	4.6926	4.64324	9.45397	20.0519	40.8829	38.3884	87.43	73.4614
		CAMK2B	0.316005	0.210498	0.261581	0.247777	1.11227	9.17082	10.1659	15.4036	28.8485	36.5276	0.295863	0.160836	0.36815	0.538809	0.583998	1.57686	2.62233	6.50459	9.07923	11.4197
		ITPR3	50.4363	39.1544	57.6575	58.3339	33.3958	26.3467	11.9631	8.9612	7.9519	5.88149	37.7307	39.5291	49.267	44.1685	49.3742	38.1552	19.7316	14.4394	12.0168	17.7918
		CASQ2	0	0.0484886	0	0.158896	0.173555	1.75536	4.21311	3.54847	4.85868	3.97359	0	0	0.112091	0	0.235319	0.563949	1.17886	2.92987	9.71984	7.2256
		BIN1	33.8551	23.2347	81.058	119.808	105.804	78.7806	84.2668	86.1299	67.8485	57.9885	65.1039	44.8749	77.8985	105.639	167.258	192.161	180.582	172.964	136.897	118.03
		ATP2A2	178.379	179.928	158.146	176.036	266.698	505.835	538.457	425.994	788.174	752.229	132.698	157.714	139.453	143.581	193.483	209.57	234.554	255.535	349.371	372.673
		CAV3	0	0	0	0	0	0.0646084	0.206745	0.066785	0.118111	0.121769	0	0	0.0967797	0	0	0	0	0	0	0
		SLC8A1	9.12353	3.30994	6.41088	66.0437	528.115	1325.46	1335.24	1240.59	1601.67	1797.32	7.46365	3.25888	5.24037	11.0606	177.852	382.073	431.748	385.582	724.162	672.976
		TRDN	14.2096	10.1166	18.6423	2.66116	52.7604	185.141	158.304	188.267	415.841	266.096	58.5587	28.5147	41.0488	20.1341	10.2733	53.8798	60.6827	71.5785	133.892	94.8033
		PLN	0	0.17615	0.474596	1.92635	68.3891	133.907	179.946	146.107	364.581	456.745	0.220628	0.924762	0.476356	0	19.6572	40.2686	63.3448	100.511	316.187	304.158
		RYR2	12.5996	9.93541	3.81067	22.1914	129.724	287.912	357.3	416.743	660.547	565.092	10.4902	14.0095	5.14201	3.99767	42.3528	118.595	156.596	144.47	276.294	216.463
		GJA1	333.874	647.491	829.006	348.792	173.195	92.2745	99.4432	80.0513	88.1137	68.1475	492.626	536.817	761.843	376.007	209.81	104.245	112.616	98.2982	127.746	124.575
		GJA5	1.02296	1.58913	5.56562	1.39869	7.41564	27.6895	34.7882	45.0933	55.7257	63.4237	0.88777	0.997271	5.1059	6.85464	3.11135	4.12678	6.44282	8.42142	14.4268	12.9393
		CACNA1G	4.27703	1.31695	15.0271	16.9996	22.0083	49.1612	44.2768	67.5391	153.269	110.431	6.1171	2.64231	16.1647	11.3022	5.60621	9.22421	14.6494	20.4687	23.8463	20.5682
		SCN4A	3.31336	0.89615	4.02567	3.87029	4.12002	1.71142	0.932916	1.35196	0.235271	0.408927	3.07039	1.5255	3.21864	3.67294	1.01772	0.995499	0.967616	0.692163	0.868042	0.467036
		ADRB1	0.252422	0	0	0.168329	0.314947	1.02805	2.05134	2.08255	0.845573	2.15594	0.295953	0	0.0853528	0.0673856	0	0.290264	0	0.425649	0.764516	0.340957
		KCNQ1	5.82321	4.45133	4.03591	3.79556	8.64206	13.7574	15.4928	17.7676	40.988	25.5232	4.43157	2.74177	2.58311	1.55209	5.16331	10.3876	11.0697	13.2127	10.8228	11.5275
		KCNH2	9.13982	3.41105	15.8701	25.5844	39.5919	52.5232	58.0481	57.851	114.13	72.8591	7.29992	2.99415	6.72886	9.90529	15.8799	28.9373	21.5806	25.5626	39.7835	37.2945
		HCN2	0.137948	0.224638	0	0.0788134	0	0.194369	0.0865949	0	0.383386	0.0608843	0.225434	0.3328	0.197444	0	0	0.0848726	0.154455	0	0.0876348	0.075727
		CACNA1I	1.1652	0.238779	1.64779	1.5321	1.29066	0.667296	0.931448	0.76966	0.161253	0.271472	1.92102	0.0938059	1.50174	0.907628	0.427265	0.443431	0.280518	0.703288	0.0981861	0.0799517
		KCNJ5	0.126298	0.626293	12.1813	2.30418	5.5283	18.7057	17.9562	20.2468	22.5065	29.5801	0.15047	0.0938059	5.9369	6.12378	3.5596	13.0426	9.27299	8.37729	14.3333	13.6114
		KCNJ2	10.9698	0.395983	1.45551	1.05922	2.36069	2.85896	1.41922	3.68232	1.68161	1.80626	1.17393	0.0938059	2.6214	0.337761	0	0.848687	2.97213	2.95375	3.34187	1.97812
		KCNA5	0.781088	7.26318	17.9377	12.8863	57.4492	43.9002	75.8659	25.8043	44.7706	38.8903	0.361486	3.23307	2.99068	1.31305	6.30166	6.5079	12.3008	9.81691	13.1715	16.0645
		SCN2A	2.51523	0.671512	0.0772797	0.0841645	0	0.58202	0.137734	2.61649	2.16362	1.69666	3.69113	1.74668	0.920836	0.404176	0.399241	1.27858	3.49568	4.73667	3.96297	2.63548
		HCN4	12.2319	4.63469	6.66608	4.28468	25.4871	56.3809	59.632	53.4137	83.1863	79.41	7.84063	5.19195	3.79326	4.27955	9.96945	17.6574	23.1637	31.6768	39.5282	30.4131
		SCN1A	1.459	0.432536	0.0772797	0.0788134	0.100441	0.161793	0.068867	0.274381	0.0806265	0.622954	0.812806	0.173094	0.193559	0	0.15688	0	0	0	0.0981861	0
		CACNA1D	1.04585	0.210498	0.957098	5.03499	45.107	61.9945	61.428	59.3067	70.5952	53.0372	1.59596	0.813048	0.715849	0.808351	11.0241	28.3219	29.0909	24.2413	30.4478	14.9788
		KCNJ3	0.0689741	0.256584	5.19071	11.9848	34.1751	11.7536	20.5075	7.80064	45.624	19.8833	0.220719	0.426606	1.40862	21.173	14.0349	7.03675	16.8299	15.6316	7.67114	7.11402
		HCN1	1.42423	0.145466	3.65207	2.20197	8.328	6.78744	9.63455	5.30458	9.28249	4.432	3.66755	0.720372	1.67588	5.05365	2.46917	1.76567	3.35031	3.12453	3.07955	2.17142
		KCNJ4	8.96309	5.51189	15.1479	28.4401	33.6488	48.8967	58.9531	68.3996	92.8825	72.2273	14.2863	3.24644	9.81037	16.4366	21.1312	32.6932	31.1625	35.77	31.2613	31.1358
		ADRB2	1.48798	1.05796	3.00717	2.01949	1.77513	7.53092	6.4225	6.21937	11.4674	9.53337	1.6906	0.504764	2.29643	2.15593	0.932677	1.20476	1.56954	1.83151	1.16794	2.62193
		KCND3	0.126124	0	0.407206	0.57845	0.427721	0.544306	1.03592	1.07176	1.54121	1.65476	0.0752349	0	0.573136	0.236266	1.19054	0.720983	1.86595	3.06215	1.77592	0.808417
		KCNA4	0.0689741	0	0.504337	0.968435	2.52191	2.11044	4.51333	3.43653	5.71233	3.37893	0	0.0792881	0.364265	0.268434	0.426827	0.728999	1.55704	1.00778	2.18223	1.16588
		GJD3	0	0	0	0	0	0	0	0	0	0	0	0	0	0	0	0	0	0	0	0
		SCN5A	3.74436	7.06896	5.29532	2.9034	3.51649	7.49997	20.9462	16.0116	37.3529	39.2062	5.38923	6.40596	5.83854	3.53664	2.20165	3.02352	4.4315	6.06481	18.1348	18.1207
		KCNJ12	1.62558	0.531915	6.53662	9.9479	13.8419	12.6183	23.8482	14.4436	13.5817	17.8122	3.14616	0.320542	5.07092	5.33581	5.51572	8.76764	11.1446	5.10124	5.69403	7.65551
		KCND2	18.2223	7.25669	1.61014	0.727278	1.15806	1.20429	2.60841	9.78521	1.75388	5.57719	8.14862	2.98859	2.40875	0.268434	0.41318	0.836805	0.939224	2.13937	2.46862	1.45183
		CACNA1H	15.8684	10.9213	25.4577	19.2377	28.7315	21.5168	30.6146	31.9654	37.8354	22.7573	19.8392	12.1764	33.4076	22.5771	24.0371	22.3295	35.8995	49.723	43.7082	31.6452
		ACTA2	0.8558	1.81125	3.28247	6.43241	196.193	503.467	365.043	199.149	272.586	318.687	1.17838	1.26643	2.27505	2.69099	83.1953	184.296	134.017	143.321	178.066	302.741
		CNN1	44.9796	23.8008	29.9774	58.2821	181.534	317.775	262.857	200.498	477.129	418.837	44.6716	33.9693	44.19	66.0364	161.287	170.16	153.868	271.674	325.607	668.942
		MYH11	1.15372	0.273127	0.387426	0.967166	0.795953	5.49617	3.58633	6.55311	4.33454	11.9838	0.732585	0.347318	1.30315	0.974043	1.60157	1.55309	2.25664	4.831	18.8699	28.6017
		VIM	94.6053	120.657	842.399	796.758	656.096	425.719	546.251	588.633	419.582	463.94	108.022	99.9698	257.871	476.534	679.802	495.899	639.967	778.825	690.314	835.715
		NRP1	0.718199	11.5831	43.9845	30.8905	62.968	63.1807	98.8181	131.097	130.35	128.197	1.38477	0.93363	21.219	26.0709	44.6307	66.0236	67.69	77.424	87.2126	73.1248
		ETV2	1.03925	1.16687	7.19041	15.1684	4.36943	2.46823	2.71244	3.20152	1.88035	1.77145	1.4697	1.29434	4.08999	13.5838	3.97249	1.45551	1.58544	1.361	1.16794	1.26275
		COL1A1	32.1211	9.04454	147.142	336.539	635.957	390.809	421.408	375.286	275.375	249.729	66.2556	22.7314	72.8307	115.493	411.123	540.022	734.809	969.187	947.654	1016.75
		VEGFA	28.8889	38.7319	153.584	296.363	198.247	203.536	252.163	235.004	311.412	260.099	33.0833	35.4945	79.8929	203.123	136.331	207.971	144.543	149.181	171.408	167.576
		VEGFC	0.189707	0.173747	0.347794	1.2046	5.09566	2.2133	5.84645	5.23919	5.72658	4.57089	0.15029	0.0938059	0.224182	0.302681	2.32939	3.05617	2.27253	2.00141	2.51141	0.997522
		ANGPT1	6.75441	2.4546	1.10272	1.41538	128.392	87.4011	203.416	326.956	247.214	259.307	3.55634	1.24417	0.643178	0.739857	12.902	28.1498	97.8519	61.7939	60.5817	53.4348
		DDR2	0.821543	0.412724	1.74872	1.27679	12.2198	12.9654	11.7877	23.6611	12.7865	18.0615	1.3244	2.85566	1.17815	1.04157	7.0256	5.99261	26.313	26.3281	23.7369	24.0539
		COL3A1	0.384979	0.162009	2.73453	6.06789	89.7836	217.402	272.582	667.97	408.307	496.249	0.446063	3.11039	2.24443	3.92751	117.383	200.775	935.797	859.727	974.694	970.056
		VEGFB	17.0497	20.5723	22.3442	19.4137	26.6324	39.1388	37.6561	44.0373	50.7647	59.3932	15.4463	10.6855	16.008	15.4616	20.6251	31.9784	36.8705	37.2245	41.0537	44.7799
		CD34	0.574339	0.162009	0.42603	34.0006	112.452	86.7817	68.0575	41.5458	29.6485	19.1151	0.50688	0.174224	0.491667	15.9348	31.0976	22.1126	9.41835	4.01113	1.73061	1.97509
		CDH5	0.0630622	0	0.116911	6.58777	15.9755	23.6967	21.0419	11.0568	13.9703	5.88637	0.15038	0	0.487783	1.99149	7.27434	6.85625	3.56496	2.32886	1.45208	0.437834
		PECAM1	0.195445	0.11352	0.562793	6.38389	24.3577	24.9987	25.8666	17.231	21.9369	16.2754	0	0	0.964139	1.28088	6.61	8.14869	3.56496	2.91859	2.78177	1.242
		MYOM2	0.384632	0.406657	0.270515	2.41827	8.10471	26.3464	11.6023	19.4459	109.452	35.7559	0.366292	0.442254	0.506979	0.905686	2.37576	5.25634	6.19297	4.90623	5.98121	5.32313
		PRKACA	81.7881	92.5962	98.443	99.6015	156.825	237.61	237.141	309.693	263.961	364.657	82.5993	84.0106	104.785	125.302	127.831	154.729	179.245	181.195	248.978	307.09
		ACTN2	2.21714	2.78996	2.84268	5.03871	85.7565	523.653	591.12	427.137	990.834	827.758	2.95908	3.51587	3.32718	2.96123	54.3807	199.386	213.139	264.987	513.244	557.935
		MYH7B	0.264419	0.335756	0.270515	0.717845	1.5994	29.0299	26.7044	43.8654	80.545	67.338	0.290967	0.653342	0.267485	0.16791	0.641457	13.9898	18.4267	27.7235	67.217	41.1044
		MYH7	0.264246	0.293137	0.252647	0.247143	7.82209	73.6409	152.494	157.019	1125.97	1098.94	0.511866	0.79966	0.256059	0.404037	5.00799	21.5202	43.3156	175.184	1077.76	867.494
		MAPK1	97.5535	86.6345	71.6314	80.8964	93.2793	105.056	113.732	100.344	132.389	118.112	57.6852	61.8985	47.6604	65.4159	62.0266	74.1147	64.7462	85.8189	83.9491	82.3343
		MYL7	2.33265	2.69085	43.5615	119.609	794.237	4106.09	3267.55	2197.13	4201.1	3887.69	5.97709	16.601	43.489	103.567	925.728	2178.41	2559.75	2076.03	3300.63	4814.97
		TFAM	140.013	180.425	139.03	129.252	127.814	109.375	91.9383	100.352	91.5512	99.3083	156.672	217.073	143.05	166.993	133.909	112.51	99.0126	92.6288	81.9913	94.4107
		PPARGC1A	3.28519	1.39632	1.42481	2.66841	27.902	56.4472	47.8478	46.3228	68.1638	61.7005	2.27734	1.41614	1.90417	1.64665	13.6735	33.0824	31.5066	28.1681	50.3003	36.3499
		MYL2	0	0	0	0	0	3.05357	2.91709	3.03787	10.482	25.498	0	0	0	0	0	0	0.154455	1.42194	12.2893	28.109
		TNNC1	1.50537	0.708065	13.1627	9.48745	53.7572	326.125	316.026	242.171	535.328	641.624	1.76548	1.45413	22.169	17.4975	23.8016	80.069	80.2508	100.247	247.693	409.296
		TNNI3K	0.20101	0	0.581617	0.820876	0.962011	3.42067	9.01243	12.6514	12.0763	22.5769	0.300849	0.174224	0.197444	0.672609	1.08883	3.50978	4.1101	3.63566	13.6984	9.31308
		TNNT2	1.02203	1.32282	4.63894	80.4392	596.525	1592.12	1467.39	1395.05	2259.79	2247.79	5.67732	5.39991	3.80982	5.39183	181.547	582.761	673.081	677.587	1232.83	1272.27
		NPPB	0.511277	0.420995	7.98061	37.6323	21.6325	132.726	94.8721	18.8761	42.07	70.4489	0.521478	0.639954	8.70901	54.1858	130.467	99.3508	178.198	340.841	334.433	430.557
		TNNI3	75.2131	31.5713	47.2318	37.0502	53.7498	134.589	74.6565	64.6248	458.076	190.143	72.3813	20.6225	48.1465	31.777	31.3755	53.7565	46.6125	50.7299	47.0141	97.6483
		CKMT2	0.913297	5.91795	0.46375	0	0.984501	4.3549	4.73162	5.42174	8.57419	10.4265	1.02346	1.59254	0.472472	1.21461	0.890715	3.09734	3.00392	3.49296	10.68	12.446
		PPARG	0.126124	0.111118	0.47364	0.887443	0.481005	0.531309	0.826837	0.599045	0.241879	0.43156	0.145574	0.158576	0.278912	1.17828	0.918592	0.60682	1.54114	2.76069	2.95975	1.77634
		MYC	13.0066	9.91517	3.19346	1.44104	2.12893	3.37474	3.96684	4.51139	2.00332	3.80404	5.98896	9.53415	2.02769	2.22332	0.832818	1.29598	9.20939	2.71143	1.23968	2.17567
		RB1	31.7142	43.8842	34.1443	46.3669	66.4096	76.5727	90.3992	79.1119	88.4583	94.7526	19.0906	21.8033	18.8175	24.617	24.4673	33.1444	37.0408	31.7469	43.779	37.8591
		MYLK3	0	0.0567601	2.01923	3.21131	5.78569	11.3869	10.9653	12.0827	14.4752	14.3155	0	0	0.739957	2.52405	4.93314	7.46378	7.29346	5.29425	11.8658	9.63374
		TP53	57.2502	64.8957	38.0337	24.5405	25.0058	20.1305	21.3468	19.4497	11.9447	17.3726	53.8708	68.8763	38.246	19.7028	25.3818	19.2714	22.8196	18.8873	18.1993	18.3999
		CDKN2A	0	0	0.0584556	0	0.146228	0	0	1.01803	0.177167	0.473251	0.220628	0.158576	0	0	0	0.0967545	0.280518	1.23014	3.99006	6.39263
		JPH2	0.327655	0.486027	2.30059	13.9181	39.126	43.5892	40.6574	42.0287	69.1577	59.2645	0.877708	0.570665	3.57432	8.28193	29.3669	38.6818	31.3805	32.7476	54.864	57.7078
		AKAP6	0.792738	0.99293	0.600441	0.634315	1.06648	12.335	11.108	13.1705	42.8787	42.5518	0.366292	0.949278	0.732415	0.201048	1.09645	1.3261	3.26854	7.55034	17.5317	13.7018
		TNNI1	0.327135	0.0567601	7.1524	63.5111	409.752	779.876	944.436	799.577	1288.1	1369.45	1.04269	2.84688	2.08904	10.4666	127.419	328.569	285.083	259.092	450.605	542.014
		ACTC1	11.1885	12.3652	19.8238	155.478	864.49	3280.97	2860.8	1475.63	3675.93	3355.49	11.3775	9.70649	10.623	21.6898	440.226	635.137	523.778	681.874	1053.66	1497.95
		MYL3	0.126124	0.182019	2.38088	1.45519	18.445	195.356	268.075	220.105	485.968	500.614	0.521388	0.80418	0.523544	1.00829	4.70225	54.6654	83.3842	112.789	241.263	350.147
		CEBPB	40.3128	37.6941	51.1814	35.549	26.8285	27.4523	34.3853	25.9964	34.3148	27.89	34.7812	47.4263	29.5409	35.1799	35.8754	42.1387	39.8812	44.8506	35.1361	40.9154
		MYOZ2	0.0689741	0	0.125845	0.168329	1.55974	25.0753	35.3421	25.3231	54.0542	61.6802	0.0751448	0	0	0.303514	2.50769	7.45046	7.8863	13.2051	23.9889	27.7609
		TCAP	3.50985	2.59734	3.82768	5.13992	9.38368	31.9068	62.801	53.7396	160.843	150.222	5.25835	5.13397	7.17494	6.5342	6.00249	20.6343	20.1155	36.8204	91.5556	86.413
		NPPA	0.0689741	0.105249	1.6239	2.79556	20.7593	156.627	234.842	65.5072	185.114	251.514	0.446243	0.894596	1.4838	3.74782	4.22145	27.7129	44.1605	205.093	405.637	590.033
		PPARA	6.68642	2.38078	14.1859	24.3381	35.3701	44.4313	45.0817	44.0224	59.205	43.256	8.69476	3.65306	11.2292	27.2593	28.3296	48.4881	53.2098	73.6869	68.856	55.864
		MYL4	0.339132	0.887681	37.374	70.6713	352.689	1107.84	1157.75	744.427	1435.68	1483.27	1.10813	3.28027	13.0755	30.5457	268.775	574.121	511.354	386.434	717.575	1023.85
		RBM20	0.333047	2.43533	30.4285	88.9589	66.1453	70.429	74.1235	65.035	86.305	88.7852	0.807639	1.34798	14.3568	34.8707	43.1389	38.8694	59.5232	43.0099	72.384	52.4602
		CEBPA	3.5324	3.91602	6.63743	18.6994	11.5118	12.0249	12.6059	13.4686	15.5744	8.24277	8.89683	5.06346	4.52053	11.2265	34.1268	117.326	172.348	266.952	156.834	123.894
		FXYD1	0.844323	0.551058	0.319081	0.558949	0.700348	1.5619	3.987	5.28727	15.7995	8.99791	1.10813	1.18601	0.801202	0.505532	0.2563	0.557593	0.658706	1.19074	1.96734	2.59236
		ITGA3	5.64011	2.57253	4.1518	2.42553	2.03462	10.9699	10.9932	10.7531	12.721	10.1197	4.19338	4.46732	5.01037	5.56376	5.22306	7.33832	8.57339	17.094	30.7642	28.3505
		ISL1	0.528319	1.03902	47.229	202.028	349.434	237.044	265.941	173.615	76.8824	79.6934	0.516582	0.481378	26.3143	180.607	151.033	123.379	72.4236	43.4954	58.0689	34.8926
		SNAI2	0.97636	2.97099	48.569	47.7477	30.5597	15.5248	16.1573	34.8181	12.0836	21.0037	0.958019	0.746018	18.1039	18.7378	18.6742	8.48286	15.5852	17.7501	13.6581	18.2574
		CDH1	775.834	696.841	307.046	250.594	196.676	199.379	201.303	156.78	33.7027	77.6228	600.353	521.7	187.546	146.13	150.551	208.274	162.316	273.091	267.157	236.62
		FOXC1	2.44788	31.5483	520.81	606.859	499.556	315.667	247.197	316.453	148.038	262.491	0.868276	3.47649	187.289	202.618	84.0128	45.6808	137.977	78.2568	74.4511	62.7705
		SLC2A3	1372.12	823.997	1115.7	1104.82	1338.39	712.462	1137.39	606.475	558.311	375.194	1262.57	1110.68	1961.3	2923.11	3052.25	2402.66	1712.54	2044.38	1437.11	1375.84
		MPC1	8.52971	7.75367	4.02574	4.56646	8.35863	19.272	22.4547	23.5721	38.978	28.8437	5.89369	9.30519	2.66217	5.05352	6.48804	13.1719	11.3218	14.9071	20.5861	26.3153
		ACAA1	18.2323	29.6604	17.7164	19.0556	20.3397	40.1487	40.1113	37.9308	28.3497	48.0605	16.9269	21.3138	16.0742	20.5777	25.4697	31.1592	33.6156	73.8698	93.722	73.2235
		CS	38.4849	40.0137	37.5463	39.9565	49.0344	60.6675	68.8251	59.3703	76.9678	61.5579	61.4354	82.7421	69.2626	65.9523	82.8508	85.3716	77.9294	72.5352	79.2962	84.0673
		ME1	4.70374	4.62594	2.67717	2.01949	2.40237	6.68812	6.56202	5.71741	8.69487	6.04973	2.92526	3.80607	3.1278	1.98774	2.67103	2.63097	3.11409	4.39315	6.07926	10.9343
		PKM	403.237	281.852	412.43	213.123	253.448	241.286	323.305	277.62	328.912	376.626	243.129	171.51	321.384	228.975	202.213	242.162	162.147	153.146	186.05	256.284
		SDHA	59.3231	41.2761	26.7727	33.5776	48.6069	88.7333	102.696	90.8552	152.541	122.783	57.49	43.468	31.4898	39.4739	47.4597	84.537	81.6852	98.8102	135.064	115.648
		IGF2BP2	241.529	190.865	274.628	280.634	296.99	238.977	227.289	243.944	196.796	204.179	219.12	203.027	278.503	272.04	272.016	278.038	309.375	261.291	268.332	201.255
		ACAT1	45.8295	50.1094	33.4689	24.9512	22.8784	34.009	40.4281	42.5326	58.1616	52.4958	41.0207	41.3748	28.4343	30.7621	21.6192	26.8622	31.4146	35.4776	42.9729	40.1213
		RARB	0	0.153737	15.4115	34.6332	36.4718	19.2163	10.6856	27.1909	21.6594	21.098	0.0751448	0	2.16148	10.2669	18.4684	11.5217	13.2593	8.95344	9.10527	8.25753
		RUNX1T1	148.165	93.1446	208.873	208.917	336.86	362	455.164	454.172	473.066	450.629	62.9962	48.1011	71.2474	109.24	137.885	123.554	207.482	162.175	224.885	185.482
		PGM1	94.1676	73.3015	118.993	52.0527	60.4794	80.6379	90.6033	84.6786	111.355	107.628	50.1173	27.7588	55.9399	53.9702	37.8517	57.4679	41.9527	41.436	49.7393	54.0919
		HSP90AA1	1765.88	2049.73	1431.54	1124.93	952.967	1072.37	926.792	879.264	1149.89	1132.63	2290.74	2549.63	2051.96	1965	1682.82	1277.37	1028.9	1133.3	1012.74	1437.09
		MEF2C	0.832847	0.400788	3.41423	45.6116	232.026	219.62	206.487	147.508	156.001	116.668	1.41423	0.66899	1.30944	6.19422	109.109	174.986	91.6839	66.9361	96.2188	67.5609
		HADHA	101.131	81.888	81.5233	93.8815	75.1647	100.382	111.302	107.095	103.473	122.307	124	124.937	110.23	103.127	115.298	123.154	120.314	130.549	144.257	143.846
		TBX5	0.441956	0.153737	34.3143	90.6252	144.95	189.856	184.247	219.238	343.594	303.817	0.215823	0.654472	0.635635	6.34202	37.4525	56.6638	97.7383	109.257	114.836	106.964
		FH	33.4118	37.1282	32.9785	38.6252	41.1948	59.8518	62.7223	52.7874	65.6389	63.3629	47.4513	56.4293	38.6566	50.7735	49.9509	61.6888	57.9638	69.1745	69.1372	68.4296
		ACO2	138.962	174.72	111.685	110.355	150.886	252.063	283.785	230.425	292.719	326.234	107.238	111.832	89.221	98.7104	116.347	184.388	155.735	160.524	225.445	210.761
		PGK1	1568.4	497.504	682.982	364.327	336.596	306.548	523.803	454.852	595.936	692.554	481.364	181.08	187.769	167.984	150.684	250.061	191.984	213.509	276.537	332.856
		FOXF1	0	0.771759	7.61524	6.14072	6.59599	4.35819	5.0302	20.1593	8.5218	8.6728	0	0	1.31457	1.07554	4.80341	2.49384	6.4451	2.37301	1.7866	3.74096
		GPI	319.051	217.613	217.989	166.213	178.134	173.611	287.766	262.784	364.106	336.668	236.024	192.29	137.479	104.09	126.963	221.684	163.825	160.636	210.578	260.517
		OGDH	39.6435	68.0883	37.0521	35.51	46.8525	76.4729	69.8125	62.3055	66.2172	80.9773	35.0601	43.9218	33.5031	27.289	33.053	47.3399	41.4792	35.8302	47.3714	59.1307
		ENO3	11.7119	5.82724	25.1181	43.5139	86.8016	173.626	152.975	145.488	302.305	219.689	11.2628	8.44848	14.4097	25.9905	56.7818	110.898	85.9645	75.2189	127.564	179.254
		ZBTB16	0.195272	0.361635	3.97607	15.9729	8.0016	8.65338	6.68642	9.19272	8.35421	7.4175	0.436631	0.252382	6.20657	12.8088	41.5305	45.4491	24.8786	21.0388	11.6263	8.03759
		TPI1	494.682	310.661	327.12	200.539	222.517	237.23	329.09	315.797	432.065	434.93	494.723	322.847	310.971	290.999	274.9	383.453	278.785	300.577	354.227	458.468
		SLC27A6	3.30258	1.65877	12.9422	5.08995	4.46963	11.7562	21.3326	32.9641	68.3714	52.6311	5.51217	1.72207	9.38568	12.0985	5.37609	4.60673	9.32637	9.54404	23.0463	21.3705
		ACADM	54.5288	72.3152	73.2632	60.1687	68.0704	85.3731	92.2227	86.4483	83.3378	95.1484	45.1068	56.9442	62.3124	56.2376	50.509	58.7201	61.0984	57.3416	65.1253	59.7303
		SLC2A1	169.424	110.514	79.1449	37.6231	36.718	48.6131	99.0242	76.334	120.055	118.52	87.0528	66.5539	37.3358	36.3345	19.8405	42.5703	34.2175	47.8425	58.9126	72.3727
		FABP3	2.07815	0.796968	0.666875	0.415472	4.89462	16.6608	23.6941	13.4964	34.2745	34.7513	3.42208	1.05317	0.391003	0.910955	2.01548	9.38786	6.58138	13.2939	25.5661	34.5745
		INHBA	0.396629	0.119389	2.01938	1.37828	2.81743	26.6806	31.6104	51.4951	82.961	65.3493	3.019	0.40096	2.12161	1.71917	6.22782	12.1212	23.4658	90.6068	160.964	178.29
		SNAI1	12.6012	35.9723	79.8793	47.508	26.1288	16.2329	17.3355	24.2828	15.8512	20.5358	13.1322	37.2107	54.1466	37.5138	23.0365	23.8179	35.9517	25.6189	15.7035	9.13784
		RRAS	12.0536	4.39303	13.3718	13.9305	12.1398	14.0511	11.4272	15.7916	19.2969	18.612	9.05026	4.01603	17.3885	9.60108	9.15566	10.6867	10.8993	16.8142	20.6045	20.1389
		KDR	61.4975	44.6328	78.1536	87.9496	91.641	78.7685	51.5024	45.2927	30.855	39.4186	31.7019	26.4871	18.5313	54.9621	61.7205	39.2544	23.6555	10.3614	9.2512	8.86456
		SLC27A1	9.57766	10.319	16.2044	16.7098	19.9252	15.3895	18.2117	21.3158	19.1039	14.5816	11.1416	10.0835	19.1556	17.2433	14.8127	19.8815	20.6379	15.5318	16.9201	14.6144
		GDF15	27.9228	5.4692	4.95904	35.4353	4.43296	12.521	12.7276	9.09477	24.3963	5.29636	27.1006	3.60733	6.24348	3.10349	15.3115	99.1573	73.85	165.345	163.802	143.817
		GATA5	0.0632357	0.111118	11.7408	21.1909	46.8949	42.8437	51.6927	39.8097	47.5325	33.2735	0.300759	0.240124	5.56261	27.0461	48.9045	47.1738	68.2783	53.2376	47.8822	35.6557
		PDHA1	112.191	137.929	95.1539	106.863	128.615	170.277	175.746	154.671	187.24	207.261	83.2982	98.3437	81.2195	88.7294	107.911	131.564	116.898	106.652	139.592	139.773
		GSC	4.47166	36.5371	11.5248	2.78023	0.776201	0.376286	0.0690114	0.209616	0.176216	0.501186	0.220809	21.8231	45.6466	2.02532	0.0853361	0.181627	0.378188	0.181384	0	0.159903
		MEIS2	0.747238	3.31262	165.666	167.656	260.047	280.921	357.117	461.562	500.66	485.098	0.666781	3.93214	40.5009	69.5318	158.154	158.2	301.478	218.303	243.143	227.417
		LDHA	421.238	186.221	265.988	152.518	146.743	119.481	233.334	206.34	271.432	345.917	188.315	77.7773	62.3052	93.2832	53.8151	95.1141	58.5635	73.3585	94.6346	136.547
		CYP2J2	0.585469	0.307475	0.33886	0.405404	0.173555	4.87799	4.07771	2.33875	2.10628	2.4757	0.366202	0.0792881	0.112091	0	0.0784398	1.88287	1.96362	1.9147	8.39053	3.96432
		PDGFRA	5.15821	13.8412	526.143	789.758	726.157	256.03	290.636	236.035	440.983	183.282	2.07612	6.2407	137.53	269.987	516.801	341.722	371.281	247.59	157.812	170.328
		CD36	0.258681	0.435136	0.803566	0.162978	0.588943	2.18018	3.71155	3.42061	12.7919	5.13267	0.88768	0.238994	1.43661	0.134771	0.563017	1.91216	3.4389	7.56957	11.3377	4.59287
		GATA4	0.264419	7.7558	37.2693	58.8084	98.9762	74.664	87.0989	76.104	125.66	73.1232	0.15029	1.53785	19.9257	54.4116	57.6134	51.8552	59.7537	57.8443	55.1252	54.6191
		HMGA1	2155.18	2013	1918.41	1623.62	1275.45	707.222	612.072	415.911	287.432	232.019	2015.2	2957.37	1935.77	1729.7	1516.38	983.597	814.602	489.001	321.834	336.42
		ADAM10	87.0098	81.8811	105.221	103.71	110.671	106.7	103.061	88.6317	96.9836	79.6765	55.4126	53.4488	83.9502	89.9518	86.2898	76.5343	74.2623	76.5996	83.1505	72.854
		HADHB	37.118	38.5739	31.6763	39.8149	48.9845	69.4539	74.4466	71.0952	93.2707	98.9718	27.5909	24.162	19.5683	21.7889	22.703	38.8201	42.6694	54.3781	66.0047	55.6122
		GATA6	3.31076	19.7853	164.916	145.253	115.006	77.2898	80.4521	87.921	148.315	84.9174	0.15038	10.4296	111.805	81.2334	124.888	113.934	144.523	110.829	93.7618	108.108
		MPC2	30.8338	22.7109	46.0622	55.2033	56.6928	61.1779	64.9504	57.5536	63.4556	69.6161	21.3638	15.4152	16.6965	30.6533	58.2756	69.8821	62.7656	89.5889	74.8674	66.3154
		MEIS1	0.0689741	0.884412	110.509	146.001	126.991	75.9342	65.199	94.2446	83.4958	78.9594	0.516582	0.911374	23.2507	63.7475	99.012	64.5475	104.358	73.8581	64.4219	53.258
		MDH2	341.549	347.795	220.104	245.163	250.792	362.177	359.738	278.549	320.439	337.557	314.946	266.776	232.066	181.382	229.573	320.122	252.44	265.506	287.804	288.627
		ALDOA	513.27	313.993	438.489	283.322	289.091	287.5	470.981	398.789	786.515	548.325	528.983	346.822	354.104	248.958	215.649	466.616	310.384	352.893	424.946	603.734
		ACSL1	4.21577	2.24764	4.89045	7.8856	18.2396	38.8741	39.8167	27.5341	30.946	34.4854	4.142	2.084	2.19839	3.26849	9.21517	17.5808	16.8595	13.1491	14.8206	15.7931
		PFKM	84.232	46.3512	85.3926	132.848	140.814	160.025	172.556	144.825	166.112	162.017	69.4122	26.1809	48.5351	64.6846	71.5578	109.553	120.006	94.867	108.217	85.1269
		HK1	299.572	89.5827	101.031	106.85	171.464	236.789	269.613	219.869	269.446	301.578	274.388	107.764	85.2083	67.2391	91.3768	192.468	152.547	154.31	232.185	254.254
		HK2	143.194	74.4139	57.3399	68.7233	72.9819	68.7605	117.105	83.3574	120.114	107.842	103.43	36.4591	21.5453	58.3175	37.8323	58.0804	40.0947	43.322	50.7262	52.2572
		G6PD	9.72279	10.0659	8.35864	6.70694	9.10952	5.84901	5.36862	5.08253	3.263	5.30045	8.95096	8.65835	8.8851	7.91658	8.3126	9.06875	8.89139	6.62101	4.26537	7.84132
		VCAM1	0.252596	0.11352	0.541985	1.23163	29.1858	180.481	358.114	519.223	562.468	521.062	0.596442	0.762796	0.197444	0.134771	4.3796	44.7471	95.5907	123.409	162.479	137.871
		MSX1	2.21766	129.574	292.507	53.4159	29.2742	27.2152	33.9103	72.6969	57.2504	63.2748	2.9201	19.7755	177.167	79.7751	72.16	70.6334	170.119	75.5278	58.446	46.6856
		EOMES	11.1679	335.899	178.318	25.2969	3.09457	0.83586	0.482791	0.274381	0.0590555	0.214027	0.140678	292.961	294.832	114.916	4.25881	1.49668	0.434973	0.312958	0.584035	0.23563
		SUCLG1	54.5319	69.6593	48.6724	71.3079	102.628	130.897	128.383	119.669	117.966	159.821	47.4565	70.1296	44.4704	52.433	81.4488	110.107	99.2749	143.137	159.444	149.5
		TKT	815.774	315.746	433.116	331.75	227.53	128.478	105.439	114.291	78.8208	65.4497	933.53	484.165	602.03	433.619	414.147	333.873	304.177	220.526	155.269	144.945
		HAND2	0.126471	1.16707	80.0994	145.823	198.308	210.838	313.933	308.618	450.159	415.241	0.15038	1.06995	4.47813	36.7545	101.96	151.939	195.617	169.052	216.632	157.284
		HEY1	3.33127	2.733	41.9123	60.2156	86.5112	100.191	143.092	56.1366	70.3064	60.7045	1.61083	2.094	7.13014	30.723	19.3925	25.495	55.4437	49.5392	26.272	35.6093
		PGAM2	0.516842	0.523841	0.608419	1.94068	5.35668	14.8517	17.2095	14.6874	31.0759	22.8829	1.96208	0.587442	1.26225	0.909708	3.50384	9.85206	8.19521	6.38787	13.8482	12.5856
		SOX17	13.0993	33.307	450.58	35.9926	24.2201	41.38	38.1991	67.5779	50.5776	62.9177	0.0751448	0.080418	317.49	242.653	31.7363	22.1322	15.5614	8.66853	4.22549	4.05516
		CDX2	0.517015	335.761	44.1501	11.1192	9.05044	5.9337	7.2155	13.7002	4.53004	7.0406	0.225524	103.903	10.8003	2.38249	3.19523	4.70486	17.1184	85.4439	53.3863	41.3876
		ZNF503	0.896663	37.2152	83.0116	118.266	123.253	87.3198	101.717	178.673	161.464	157.45	0.511686	5.51466	17.8923	24.7479	50.5454	38.6992	139.852	84.7885	61.1567	65.8088
		IDH3A	16.1643	20.9808	10.2456	9.2257	19.3237	35.5098	29.6311	32.8003	45.8527	39.5091	12.3348	18.9243	11.9865	15.0618	16.698	28.4858	19.4409	20.0809	26.0552	30.3634
		MESP1	0.201184	10.8878	71.8417	14.6922	4.67019	1.7052	2.39974	2.06782	3.59216	2.22356	0.521478	1.90856	61.6249	23.4348	1.3595	2.09797	3.11409	1.32145	1.40157	2.87024
		PBX3	205.592	158.793	593.417	887.245	840.019	387.959	490.175	340.505	362.14	359.613	99.7967	77.613	88.5542	181.74	154.874	141.371	211.135	176.863	180.545	185.025
		TMEM88	1.43588	1.45761	101.533	104.932	79.6143	34.671	35.9951	34.155	22.5685	18.6067	7.68944	6.52863	62.1514	85.3598	142.689	70.7407	105.609	71.2768	68.0857	61.0979
		ZEB2	1.143	12.8783	33.5854	33.3337	44.1094	36.7694	40.1499	48.6162	38.4862	32.8578	0.371278	13.1554	21.1528	15.8922	24.5143	16.1197	21.4602	16.1306	17.6727	17.2852
		CDH2	150.161	812.692	1308.19	483.146	660.84	1019.39	1138.74	1020.19	1299.41	1177.38	96.074	480.536	1001.55	910.399	1109.02	937.706	961.098	1247.99	1386.92	1430.87
		HOXB2	0.551793	1.76689	75.2298	211.154	64.2323	43.3268	41.1108	54.0957	73.0862	50.572	0.0752349	1.20836	18.3294	36.5503	54.614	43.9351	97.9473	54.3722	41.5452	48.6535
		IRX5	0.390717	1.40873	42.458	45.4159	50.1686	37.4	27.8478	31.091	31.6543	33.6702	1.38957	0.586312	15.3189	14.3049	11.2128	12.4203	18.412	13.9886	18.4789	14.7497
		TALDO1	200.952	160.126	90.6005	65.2673	72.551	73.8426	69.7747	73.9916	57.5097	73.1897	265.501	225.275	148.722	129.108	112.191	101.639	109.55	94.744	98.9802	124.503
		IRX3	6.95566	24.048	774.011	718.132	582.346	424.216	353.559	384.578	321.941	369.811	13.7519	3.7167	245.951	239.593	143.18	223.383	209.308	143.396	155.652	113.992
		SLC25A20	3.64171	5.01046	4.16052	5.17484	12.8791	19.2233	23.7875	21.1802	17.302	20.8866	5.23643	6.3245	7.16729	5.15335	12.1399	21.059	25.225	39.6483	37.0078	34.4732
		ZFPM1	4.85902	5.3977	14.8979	12.9743	12.5365	12.8036	13.3936	19.1829	24.6993	14.2508	5.4469	4.26615	9.91104	12.7037	12.7688	10.9822	21.6339	22.8607	18.3449	26.4268
		SLC2A4	6.2476	6.79095	7.39198	6.86547	8.32872	17.8176	21.1573	20.1574	34.8574	27.1766	10.1009	7.30613	9.54151	7.03515	7.44758	13.081	8.03735	12.9842	14.7311	11.1989
		NKX2-5	0.0630622	0.0626293	0.484486	16.6931	91.7464	137.139	151.138	142.842	223.97	159.029	0.145484	0.493636	0.696654	28.0648	39.7112	90.7508	66.234	51.9375	66.7739	93.4141
		MIXL1	15.5519	1157.65	108.136	4.28386	3.35075	5.02246	5.40946	4.96087	6.90119	3.61043	0.953393	696.252	198.956	7.84489	2.52692	2.28043	3.99653	4.52172	4.09359	3.91428
		RXRA	38.2565	38.8342	85.5962	105.511	116.193	97.1599	96.3339	114.568	96.2624	101.875	40.8151	45.4871	97.3585	109.551	141.405	141.426	134.92	139.235	107.464	83.2807
		LIN28B	100.107	104.133	89.3777	82.1854	86.2988	55.0981	48.3689	35.7943	19.8622	24.3005	107.033	111.725	79.1705	61.9429	71.9594	57.4591	60.6134	33.7047	20.9654	16.8197
		MESP2	2.02639	2.04628	84.6902	10.1946	2.12974	0.66107	0.863159	0.805212	0.852104	0.763849	2.63874	1.32007	75.3377	19.6837	1.35217	0.745577	0.687098	1.09362	0.517633	0.837592
		MYH6	1.42457	3.0669	12.5582	259.913	2333.39	5512.67	4366.98	4297.81	5739.38	5710.46	8.08088	17.9702	8.7066	15.7975	1147.24	3243.07	2805.24	2541.22	3029.56	2926.67
		CPT1B	1.52757	1.71553	2.91702	4.10491	3.91769	3.29091	3.74804	5.65414	6.44674	2.72303	4.75564	5.73462	7.51968	5.65888	5.79802	6.9002	7.19579	7.59381	6.56003	4.66012

## Sheet: GO - D5 (3D vs 2D - up)
	Log2FC > 1 and Adjusted p-value < 0.05
	498 genes
	GO biological process
	Test Type: FISHER
		3D vs 2D (Day 5) - Upregulated
		Term:GO	Number of genes	Fold Enrichment	FDR
		cardiac ventricle morphogenesis (GO:0003208)	11	8.39	0.00103
		stress response to metal ion (GO:0097501)	7	21.37	0.00105
		biological regulation (GO:0065007)	269	1.22	0.00148
		detoxification of inorganic compound (GO:0061687)	7	21.37	0.00157
		response to inorganic substance (GO:0010035)	30	3.11	0.00164
		stress response to copper ion (GO:1990169)	6	20.6	0.00192
		detoxification of copper ion (GO:0010273)	6	20.6	0.00206
		actin filament-based process (GO:0030029)	28	2.86	0.00208
		cardiac ventricle development (GO:0003231)	13	5.71	0.00213
		striated muscle tissue development (GO:0014706)	19	3.71	0.00214
		biological_process (GO:0008150)	354	1.1	0.00219
		cardiac chamber morphogenesis (GO:0003206)	13	5.58	0.00222
		heart morphogenesis (GO:0003007)	18	4.09	0.00225
		regulation of biological process (GO:0050789)	256	1.23	0.00227
		response to cadmium ion (GO:0046686)	10	8.45	0.00228
		response to metal ion (GO:0010038)	22	3.22	0.00236
		regulation of system process (GO:0044057)	27	2.82	0.00237
		Unclassified (UNCLASSIFIED)	29	0.47	0.00237
		cardiac muscle tissue development (GO:0048738)	14	4.81	0.00248
		response to copper ion (GO:0046688)	8	10.46	0.00249
		positive regulation of biological process (GO:0048518)	150	1.4	0.00251
		muscle tissue development (GO:0060537)	19	3.55	0.00277
		heart development (GO:0007507)	26	2.83	0.00282
		cardiac chamber development (GO:0003205)	14	4.66	0.00287
		renal system development (GO:0072001)	18	3.68	0.00291
		positive regulation of epithelial to mesenchymal transition (GO:0010718)	8	9.55	0.00296
		multicellular organism development (GO:0007275)	127	1.45	0.00319
		striated muscle contraction (GO:0006941)	11	5.87	0.00346
		cellular zinc ion homeostasis (GO:0006882)	7	11.65	0.00346
		actin filament-based movement (GO:0030048)	11	5.76	0.00383
		kidney development (GO:0001822)	17	3.72	0.00383
		multicellular organismal process (GO:0032501)	164	1.35	0.0044
		muscle system process (GO:0003012)	18	3.47	0.00465
		zinc ion homeostasis (GO:0055069)	7	10.68	0.00471
		cellular response to zinc ion (GO:0071294)	6	13.73	0.0058
		muscle contraction (GO:0006936)	16	3.69	0.00612
		ventricular cardiac muscle tissue development (GO:0003229)	8	8.14	0.00614
		anatomical structure formation involved in morphogenesis (GO:0048646)	35	2.24	0.00615
		cellular response to cadmium ion (GO:0071276)	7	9.86	0.00651
		regulation of multicellular organismal process (GO:0051239)	84	1.59	0.0072
		cellular response to copper ion (GO:0071280)	6	12.68	0.00733
		urogenital system development (GO:0001655)	18	3.26	0.00741
		positive regulation of cellular process (GO:0048522)	132	1.4	0.00747
		anatomical structure development (GO:0048856)	132	1.4	0.00748
		circulatory system development (GO:0072359)	34	2.24	0.0075
		muscle structure development (GO:0061061)	23	2.73	0.00837
		regulation of cellular process (GO:0050794)	237	1.21	0.00922
		myofibril assembly (GO:0030239)	8	7.33	0.00937
		regulation of heart contraction (GO:0008016)	14	3.85	0.0107
		regulation of epithelial to mesenchymal transition (GO:0010717)	9	6.03	0.0115
		developmental process (GO:0032502)	137	1.37	0.0118
		cardiac conduction (GO:0061337)	8	6.98	0.0119
		actin-mediated cell contraction (GO:0070252)	9	5.89	0.0129
		negative regulation of cellular process (GO:0048523)	117	1.42	0.0131
		ventricular cardiac muscle tissue morphogenesis (GO:0055010)	7	8.01	0.0147
		negative regulation of biological process (GO:0048519)	128	1.39	0.0148
		response to toxic substance (GO:0009636)	23	2.59	0.0149
		muscle organ development (GO:0007517)	17	3.14	0.015
		mesenchyme development (GO:0060485)	14	3.61	0.0168
		regulation of biological quality (GO:0065008)	100	1.46	0.0182
		cardiac muscle tissue morphogenesis (GO:0055008)	8	6.28	0.0196
		regulation of blood circulation (GO:1903522)	15	3.35	0.0197
		striated muscle cell differentiation (GO:0051146)	13	3.74	0.0206
		anatomical structure morphogenesis (GO:0009653)	62	1.67	0.021
		system development (GO:0048731)	110	1.42	0.0211
		heart process (GO:0003015)	9	5.2	0.0248
		cardiac muscle contraction (GO:0060048)	8	5.94	0.0255
		regulation of growth (GO:0040008)	28	2.23	0.0294
		regulation of muscle system process (GO:0090257)	14	3.36	0.0297
		response to zinc ion (GO:0010043)	7	6.87	0.0297
		muscle tissue morphogenesis (GO:0060415)	8	5.43	0.0422
		actomyosin structure organization (GO:0031032)	9	4.75	0.0424
		regulation of signaling (GO:0023051)	91	1.45	0.0463
		cell communication involved in cardiac conduction (GO:0086065)	6	7.67	0.0479

## Sheet: GO - D9 (3D vs 2D - up)
	Log2FC > 1 and Adjusted p-value < 0.05
	496 genes
	GO biological process
	Test Type: FISHER
		3D vs 2D (Day 5) - Upregulated
		Term:GO	Number of genes	Fold Enrichment	FDR
		SA node cell to atrial cardiac muscle cell signaling (GO:0086018)	5	30.23	0.00089
		SA node cell action potential (GO:0086015)	5	30.23	0.000876
		type I pneumocyte differentiation (GO:0060509)	3	29.02	0.0341
		SA node cell to atrial cardiac muscle cell communication (GO:0086070)	5	26.87	0.00117
		regulation of atrial cardiac muscle cell action potential (GO:0098910)	3	24.19	0.0465
		atrial cardiac muscle cell to AV node cell communication (GO:0086066)	6	19.35	0.000755
		atrial cardiac muscle cell to AV node cell signaling (GO:0086026)	5	17.28	0.00421
		atrial cardiac muscle cell action potential (GO:0086014)	5	17.28	0.00417
		cell-cell signaling involved in cardiac conduction (GO:0086019)	9	16.12	2.4e-05
		membrane depolarization during cardiac muscle cell action potential (GO:0086012)	5	14.23	0.00777
		ventricular cardiac muscle cell action potential (GO:0086005)	5	12.73	0.0111
		cardiac muscle cell action potential involved in contraction (GO:0086002)	9	12.09	0.000116
		regulation of ventricular cardiac muscle cell membrane repolarization (GO:0060307)	5	12.09	0.013
		regulation of protein kinase C signaling (GO:0090036)	4	12.09	0.0461
		regulation of cardiac muscle cell membrane repolarization (GO:0099623)	6	12.09	0.0038
		cardiac muscle cell contraction (GO:0086003)	9	11.46	0.000163
		regulation of heart rate by cardiac conduction (GO:0086091)	8	10.75	0.000707
		regulation of membrane repolarization (GO:0060306)	7	10.58	0.00201
		regulation of cardiac muscle cell action potential (GO:0098901)	6	10.37	0.00684
		cell communication involved in cardiac conduction (GO:0086065)	9	10.12	0.00032
		neuron projection regeneration (GO:0031102)	5	9.67	0.0266
		cardiac muscle cell action potential (GO:0086001)	9	9.46	0.000452
		innervation (GO:0060384)	5	8.96	0.0341
		response to increased oxygen levels (GO:0036296)	5	8.64	0.0384
		negative regulation of animal organ morphogenesis (GO:0110111)	6	8.29	0.0159
		regulation of cardiac muscle cell contraction (GO:0086004)	6	8.06	0.0179
		membrane depolarization during action potential (GO:0086010)	5	8.06	0.0479
		actin-mediated cell contraction (GO:0070252)	13	7.49	4.5e-05
		positive regulation of potassium ion transport (GO:0043268)	6	7.26	0.0265
		regulation of actin filament-based movement (GO:1903115)	6	7.08	0.0292
		regulation of action potential (GO:0098900)	7	6.91	0.0133
		cardiac conduction (GO:0061337)	9	6.91	0.00245
		mitochondrial electron transport, NADH to ubiquinone (GO:0006120)	6	6.6	0.0385
		cardiac muscle contraction (GO:0060048)	10	6.54	0.00135
		positive regulation of calcium ion transmembrane transport (GO:1904427)	9	6.4	0.00369
		heart contraction (GO:0060047)	11	6.33	0.000888
		action potential (GO:0001508)	12	6.31	0.00043
		response to axon injury (GO:0048678)	6	6.31	0.0461
		heart process (GO:0003015)	12	6.11	0.000529
		actin filament-based movement (GO:0030048)	13	5.99	0.000298
		mitochondrial ATP synthesis coupled electron transport (GO:0042775)	10	5.97	0.0026
		chondrocyte differentiation (GO:0002062)	10	5.9	0.0028
		ATP synthesis coupled electron transport (GO:0042773)	10	5.9	0.00277
		regulation of heart rate (GO:0002027)	11	5.85	0.00132
		positive regulation of cation channel activity (GO:2001259)	7	5.37	0.0409
		multicellular organismal signaling (GO:0035637)	12	5.33	0.00125
		respiratory electron transport chain (GO:0022904)	11	5.32	0.00263
		striated muscle contraction (GO:0006941)	11	5.17	0.00325
		oxidative phosphorylation (GO:0006119)	11	5.17	0.00322
		regulation of heart contraction (GO:0008016)	21	5.08	5.37e-06
		regulation of potassium ion transport (GO:0043266)	9	4.89	0.0162
		positive regulation of cation transmembrane transport (GO:1904064)	13	4.84	0.00131
		adult locomotory behavior (GO:0008344)	8	4.72	0.0378
		positive regulation of calcium ion transport (GO:0051928)	11	4.55	0.00733
		positive regulation of ion transmembrane transport (GO:0034767)	13	4.4	0.00292
		regulation of muscle contraction (GO:0006937)	14	4.34	0.00175
		regulation of sequestering of calcium ion (GO:0051282)	10	4.13	0.0233
		regulation of blood circulation (GO:1903522)	21	4.13	7.45e-05
[truncated: 153 more rows]

## Sheet: GO - D20 (3D vs 2D - up)
	Log2FC > 1.5 and Adjusted p-value < 0.05
[truncated: 78 more rows]

[truncated: 3 more sheets: HeatMap - D5 (3D vs 2D - up), HeatMap - D9 (3D vs 2D - up), HeatMap - D20 (3D vs 2D)]
